# Supplementary material for: CEBPE-Mutant Specific Granule Deficiency Correlates With Aberrant Granule Organization and Substantial Proteome Alterations in Neutrophils
Source: Front Immunol. 2018 Mar 29;9:588. doi: 10.3389/fimmu.2018.00588 (PMC5884887; doi:10.3389/fimmu.2018.00588)
Supplement: Supplementary file 4 [file table_1.xlsx]

## Sheet: Sheet1
Supplementary Table 1 - Total cell lysates of myeloid cells from SGD patients (SGD) and healthy controls (HC) and a PMN-undil fraction of healthy controls were prepared as in Fig 4D. Samples were loaded onto a polyacrylamide gel that was subsequently sliced into 10 pieces that were individually analyzed by liquid chromatography mass spectrometry. Experiments were performed in biological duplicate…
Protein name	Uniprot Entry Name	Peptide count						Spectral count						Sequence coverage
		SGD		HC		PMN-undil		SGD		HC		PMN-undil		SGD		HC		PMN-undil
		1	2	1	2	1	2	1	2	1	2	1	2	1	2	1	2	1	2
Lactotransferrin	TRFL_HUMAN	0	0	56	56	57	55	0	0	1110	1346	1173	1087	0	0	0.77	0.77	0.74	0.76
Arachidonate 15-lipoxygenase	LOX15_HUMAN	0	0	27	18	16	15	0	0	89	64	40	51	0	0	0.45	0.32	0.28	0.25
Spectrin beta chain, erythrocytic	SPTB1_HUMAN	0	0	3	0	14	8	0	0	3	0	16	15	0	0	0.02	0	0.07	0.05
Chitotriosidase-1	CHIT1_HUMAN	0	0	10	9	15	14	0	0	18	22	75	71	0	0	0.24	0.21	0.4	0.38
Neutrophil gelatinase-associated lipocalin	NGAL_HUMAN	0	0	13	14	14	15	0	0	137	123	226	225	0	0	0.66	0.71	0.71	0.71
Selenium-binding protein 1	SBP1_HUMAN	0	6	5	7	13	9	0	7	6	7	21	16	0	0.15	0.13	0.18	0.33	0.24
Olfactomedin-4	OLFM4_HUMAN	0	0	8	5	13	12	0	0	31	31	102	90	0	0	0.19	0.13	0.29	0.27
Beta-glucuronidase	BGLR_HUMAN	0	10	8	0	8	11	0	14	12	0	14	16	0	0.16	0.11	0	0.12	0.17
Chitinase-3-like protein 1	CH3L1_HUMAN	0	0	11	6	10	10	0	0	22	15	17	24	0	0	0.36	0.22	0.34	0.34
Cathelicidin antimicrobial peptide	CAMP_HUMAN	0	0	9	10	11	11	0	0	22	35	43	52	0	0	0.39	0.4	0.44	0.44
Arginase-1	ARGI1_HUMAN	0	0	11	10	9	11	0	0	29	21	18	18	0	0	0.35	0.36	0.32	0.37
Stathmin	STMN1_HUMAN	0	9	8	6	0	0	0	10	8	6	0	0	0	0.5	0.51	0.36	0	0
GDH/6PGL endoplasmic bifunctional protein	G6PE_HUMAN	0	3	9	7	5	3	0	3	13	10	5	4	0	0.04	0.12	0.1	0.07	0.04
Unconventional myosin-Va	MYO5A_HUMAN	0	9	0	0	2	0	0	10	0	0	2	0	0	0.05	0	0	0.01	0
Spectrin alpha chain, erythrocytic 1	SPTA1_HUMAN	0	0	0	0	8	9	0	0	0	0	13	12	0	0	0	0	0.04	0.05
Argininosuccinate lyase	ARLY_HUMAN	0	7	6	5	2	4	0	8	7	6	2	5	0	0.18	0.14	0.14	0.06	0.09
6-phosphofructo-2-kinase/fructose-2,6-bisphosphatase 2	F262_HUMAN	0	2	7	8	5	6	0	2	7	9	8	9	0	0.05	0.16	0.15	0.1	0.13
Interferon-induced guanylate-binding protein 1	GBP1_HUMAN	0	9	4	0	0	0	0	9	4	0	0	0	0	0.15	0.06	0	0	0
Fructose-1,6-bisphosphatase 1	F16P1_HUMAN	0	5	8	7	1	1	0	7	8	12	1	2	0	0.2	0.28	0.27	0.04	0.04
Dolichyl-diphosphooligosaccharide--protein glycosyltransferase subunit STT3B	STT3B_HUMAN	0	8	8	5	3	5	0	15	12	9	9	8	0	0.08	0.09	0.05	0.03	0.06
Sialic acid-binding Ig-like lectin 14	SIG14_HUMAN	0	1	6	4	6	5	0	2	10	8	11	11	0	0.03	0.19	0.1	0.12	0.1
BRO1 domain-containing protein BROX	BROX_HUMAN	0	4	8	2	5	3	0	4	8	2	6	3	0	0.12	0.21	0.09	0.16	0.09
Voltage-gated hydrogen channel 1	HVCN1_HUMAN	0	3	9	3	0	3	0	3	11	3	0	3	0	0.11	0.27	0.13	0	0.13
Complement C3	CO3_HUMAN	0	0	6	0	2	5	0	0	6	0	2	5	0	0	0.05	0	0.02	0.04
Apoptotic protease-activating factor 1	APAF_HUMAN	0	0	4	0	3	3	0	0	4	0	3	3	0	0	0.03	0	0.02	0.02
CD177 antigen	CD177_HUMAN	0	0	6	4	3	4	0	0	7	5	3	5	0	0	0.17	0.11	0.11	0.15
Plasminogen activator inhibitor 2	PAI2_HUMAN	0	0	3	5	4	4	0	0	3	5	4	4	0	0	0.1	0.14	0.13	0.11
Platelet glycoprotein Ib alpha chain	GP1BA_HUMAN	0	2	3	2	3	7	0	2	4	4	4	11	0	0.03	0.04	0.03	0.05	0.12
Glycogen [starch] synthase, muscle	GYS1_HUMAN	0	0	0	0	7	3	0	0	0	0	11	6	0	0	0	0	0.08	0.04
Aldehyde dehydrogenase family 16 member A1	A16A1_HUMAN	0	2	5	2	2	0	0	2	9	3	2	0	0	0.03	0.07	0.03	0.04	0
Signal-regulatory protein beta-1	SIRB1_HUMAN	0	5	5	4	4	4	0	8	8	5	8	5	0	0.12	0.13	0.11	0.1	0.1
Succinate dehydrogenase [ubiquinone] flavoprotein subunit, mitochondrial	DHSA_HUMAN	0	6	5	2	0	3	0	7	7	2	0	3	0	0.11	0.1	0.05	0	0.06
Alpha-1-acid glycoprotein 1	A1AG1_HUMAN	0	0	5	3	6	7	0	0	10	4	18	18	0	0	0.26	0.15	0.26	0.3
Fibronectin	FINC_HUMAN	0	3	5	2	0	0	0	3	6	2	0	0	0	0.02	0.03	0.01	0	0
Cytochrome c oxidase subunit 4 isoform 1, mitochondrial	COX41_HUMAN	0	3	3	5	2	2	0	3	3	5	2	2	0	0.18	0.17	0.25	0.12	0.12
Disintegrin and metalloproteinase domain-containing protein 8	ADAM8_HUMAN	0	2	6	4	3	3	0	2	10	4	5	5	0	0.04	0.09	0.05	0.04	0.04
Proteasome subunit beta type-10	PSB10_HUMAN	0	5	4	1	0	0	0	6	7	1	0	0	0	0.18	0.18	0.06	0	0
NADH-ubiquinone oxidoreductase 75 kDa subunit, mitochondrial	NDUS1_HUMAN	0	5	2	2	0	0	0	7	2	2	0	0	0	0.11	0.04	0.04	0	0
Nicastrin	NICA_HUMAN	0	5	3	2	4	2	0	7	3	3	9	3	0	0.07	0.05	0.03	0.06	0.03
Apolipoprotein A-I	APOA1_HUMAN	0	0	2	4	3	4	0	0	2	4	3	4	0	0	0.09	0.18	0.14	0.17
Spectrin beta chain, non-erythrocytic 2	SPTN2_HUMAN	0	4	2	0	3	0	0	4	2	0	3	0	0	0.02	0.01	0	0.01	0
Interferon-induced GTP-binding protein Mx2	MX2_HUMAN	0	6	0	0	0	0	0	6	0	0	0	0	0	0.1	0	0	0	0
Proteoglycan 3	PRG3_HUMAN	0	0	5	4	4	3	0	0	16	12	8	12	0	0	0.28	0.2	0.2	0.11
Bisphosphoglycerate mutase	PMGE_HUMAN	0	0	4	4	2	5	0	0	5	4	2	6	0	0	0.17	0.17	0.08	0.19
Centromere-associated protein E	CENPE_HUMAN	0	0	0	0	3	5	0	0	0	0	4	7	0	0	0	0	0.01	0.02
Echinoderm microtubule-associated protein-like 4	EMAL4_HUMAN	0	5	3	0	0	4	0	9	5	0	0	6	0	0.06	0.04	0	0	0.04
Protein ERGIC-53	LMAN1_HUMAN	0	3	6	4	0	0	0	3	7	4	0	0	0	0.04	0.1	0.06	0	0
Bone marrow proteoglycan	PRG2_HUMAN	0	0	6	4	0	0	0	0	8	4	0	0	0	0	0.32	0.2	0	0
Eukaryotic translation initiation factor 2 subunit 2	IF2B_HUMAN	0	4	2	0	0	0	0	5	2	0	0	0	0	0.16	0.06	0	0	0
4-trimethylaminobutyraldehyde dehydrogenase	AL9A1_HUMAN	0	3	4	5	0	0	0	3	6	7	0	0	0	0.07	0.09	0.14	0	0
Metalloproteinase inhibitor 2	TIMP2_HUMAN	0	0	5	0	0	3	0	0	5	0	0	3	0	0	0.24	0	0	0.14
Splicing factor 3B subunit 2	SF3B2_HUMAN	0	6	0	0	0	0	0	8	0	0	0	0	0	0.08	0	0	0	0
GTPase KRas	RASK_HUMAN	0	5	4	0	0	0	0	5	5	0	0	0	0	0.35	0.27	0	0	0
Leukocyte immunoglobulin-like receptor subfamily A member 3	LIRA3_HUMAN	0	0	5	1	2	1	0	0	9	1	2	1	0	0	0.14	0.03	0.05	0.03
Signal transducer and activator of transcription 6	STAT6_HUMAN	0	5	1	0	1	0	0	6	1	0	1	0	0	0.06	0.02	0	0.01	0
Leucine--tRNA ligase, cytoplasmic	SYLC_HUMAN	0	2	4	0	0	0	0	2	5	0	0	0	0	0.03	0.04	0	0	0
Superoxide dismutase [Cu-Zn]	SODC_HUMAN	0	2	3	3	0	2	0	2	3	3	0	3	0	0.14	0.24	0.25	0	0.14
Dynamin-1-like protein	DNM1L_HUMAN	0	3	2	0	1	1	0	3	2	0	1	1	0	0.04	0.03	0	0.01	0.02
3-hydroxyacyl-CoA dehydrogenase type-2	HCD2_HUMAN	0	4	1	1	0	0	0	8	2	1	0	0	0	0.2	0.07	0.05	0	0
Small glutamine-rich tetratricopeptide repeat-containing protein alpha	SGTA_HUMAN	0	0	4	2	0	0	0	0	4	2	0	0	0	0	0.16	0.08	0	0
Flotillin-1	FLOT1_HUMAN	0	0	0	0	5	0	0	0	0	0	8	0	0	0	0	0	0.16	0
Selenocysteine-specific elongation factor	SELB_HUMAN	0	5	0	0	0	0	0	5	0	0	0	0	0	0.09	0	0	0	0
Charged multivesicular body protein 4b	CHM4B_HUMAN	0	3	4	0	0	0	0	4	4	0	0	0	0	0.18	0.21	0	0	0
Histidine triad nucleotide-binding protein 1	HINT1_HUMAN	0	2	4	2	0	2	0	2	4	2	0	2	0	0.18	0.4	0.19	0	0.17
Platelet glycoprotein Ib beta chain	GP1BB_HUMAN	0	0	3	3	3	4	0	0	3	3	6	9	0	0	0.16	0.16	0.15	0.19
Protein S100-A12	S10AC_HUMAN	0	0	5	3	5	5	0	0	6	3	7	7	0	0	0.32	0.27	0.32	0.32
Phosphatidylinositol 4,5-bisphosphate 3-kinase catalytic subunit delta isoform	PK3CD_HUMAN	0	3	3	0	1	0	0	3	5	0	1	0	0	0.04	0.04	0	0.01	0
Minor histocompatibility antigen H13	HM13_HUMAN	0	4	0	0	4	0	0	4	0	0	4	0	0	0.11	0	0	0.11	0
Glycine--tRNA ligase	SYG_HUMAN	0	4	2	0	0	1	0	5	2	0	0	1	0	0.04	0.03	0	0	0.02
Desmoglein-1	DSG1_HUMAN	0	0	2	0	3	2	0	0	3	0	3	4	0	0	0.03	0	0.04	0.03
NAD kinase	NADK_HUMAN	0	4	2	1	1	3	0	6	3	2	1	3	0	0.11	0.06	0.04	0.04	0.08
Scavenger receptor cysteine-rich type 1 protein M130	C163A_HUMAN	0	5	0	0	0	0	0	5	0	0	0	0	0	0.06	0	0	0	0
Adenosine deaminase CECR1	CECR1_HUMAN	0	0	5	0	0	0	0	0	5	0	0	0	0	0	0.1	0	0	0
Copine-2	CPNE2_HUMAN	0	2	5	3	3	3	0	2	12	9	16	14	0	0.03	0.11	0.06	0.06	0.06
Heme-binding protein 2	HEBP2_HUMAN	0	2	5	3	2	3	0	2	5	4	3	4	0	0.14	0.28	0.2	0.14	0.18
Transcobalamin-1	TCO1_HUMAN	0	0	5	5	5	5	0	0	16	11	25	22	0	0	0.1	0.1	0.1	0.1
Ferritin heavy chain	FRIH_HUMAN	0	5	0	3	0	0	0	9	0	3	0	0	0	0.31	0	0.2	0	0
Rho GTPase-activating protein 18	RHG18_HUMAN	0	5	0	0	0	0	0	5	0	0	0	0	0	0.07	0	0	0	0
Regulator of nonsense transcripts 1	RENT1_HUMAN	0	4	3	0	0	0	0	5	3	0	0	0	0	0.04	0.03	0	0	0
Phospholipase D3	PLD3_HUMAN	0	0	5	0	0	0	0	0	6	0	0	0	0	0	0.1	0	0	0
Protein piccolo	PCLO_HUMAN	0	0	5	0	0	0	0	0	5	0	0	0	0	0	0.01	0	0	0
Lymphocyte cytosolic protein 2	LCP2_HUMAN	0	4	1	2	0	1	0	4	1	3	0	1	0	0.06	0.02	0.04	0	0.02
DCN1-like protein 1	DCNL1_HUMAN	0	0	4	4	0	3	0	0	5	4	0	3	0	0	0.17	0.19	0	0.14
Succinyl-CoA:3-ketoacid coenzyme A transferase 1, mitochondrial	SCOT1_HUMAN	0	2	2	0	0	0	0	2	2	0	0	0	0	0.05	0.04	0	0	0
Leukocyte immunoglobulin-like receptor subfamily A member 6	LIRA6_HUMAN	0	1	3	0	0	0	0	3	4	0	0	0	0	0.02	0.08	0	0	0
Trafficking protein particle complex subunit 5	TPPC5_HUMAN	0	2	2	0	0	0	0	2	2	0	0	0	0	0.11	0.12	0	0	0
Ubiquitin carboxyl-terminal hydrolase isozyme L3	UCHL3_HUMAN	0	0	3	3	0	3	0	0	3	3	0	4	0	0	0.16	0.19	0	0.16
Semenogelin-1	SEMG1_HUMAN	0	0	0	4	0	0	0	0	0	5	0	0	0	0	0	0.13	0	0
Charged multivesicular body protein 1b	CHM1B_HUMAN	0	2	3	2	0	3	0	2	3	4	0	3	0	0.09	0.12	0.09	0	0.13
Golgi apparatus protein 1	GSLG1_HUMAN	0	1	4	0	2	1	0	1	7	0	2	2	0	0.01	0.04	0	0.02	0.01
MAP7 domain-containing protein 1	MA7D1_HUMAN	0	0	4	0	0	0	0	0	4	0	0	0	0	0	0.05	0	0	0
Stathmin-2	STMN2_HUMAN	0	4	3	2	0	0	0	4	3	2	0	0	0	0.15	0.15	0.11	0	0
Leukocyte immunoglobulin-like receptor subfamily A member 1	LIRA1_HUMAN	0	2	2	3	2	4	0	2	7	4	3	5	0	0.06	0.04	0.06	0.04	0.1
Melanoma inhibitory activity protein 3	MIA3_HUMAN	0	0	2	2	0	0	0	0	2	2	0	0	0	0	0.01	0.01	0	0
Methylmalonate-semialdehyde dehydrogenase [acylating], mitochondrial	MMSA_HUMAN	0	4	0	0	0	0	0	4	0	0	0	0	0	0.07	0	0	0	0
CAD protein	PYR1_HUMAN	0	4	1	0	0	0	0	4	1	0	0	0	0	0.02	0.01	0	0	0
Coronin-1B	COR1B_HUMAN	0	3	0	3	0	0	0	5	0	3	0	0	0	0.05	0	0.05	0	0
Crooked neck-like protein 1	CRNL1_HUMAN	0	4	0	0	0	0	0	4	0	0	0	0	0	0.06	0	0	0	0
Interleukin-18	IL18_HUMAN	0	2	4	0	0	0	0	2	4	0	0	0	0	0.11	0.2	0	0	0
NHL repeat-containing protein 2	NHLC2_HUMAN	0	3	3	0	0	0	0	3	3	0	0	0	0	0.06	0.05	0	0	0
Hydroxyacyl-coenzyme A dehydrogenase, mitochondrial	HCDH_HUMAN	0	4	0	0	0	2	0	5	0	0	0	2	0	0.12	0	0	0	0.07
Alpha-1-acid glycoprotein 2	A1AG2_HUMAN	0	0	0	2	3	4	0	0	0	2	8	8	0	0	0	0.08	0.13	0.17
Trafficking protein particle complex subunit 3	TPPC3_HUMAN	0	4	0	0	0	0	0	4	0	0	0	0	0	0.27	0	0	0	0
Alpha-galactosidase A	AGAL_HUMAN	0	0	3	2	2	0	0	0	3	2	3	0	0	0	0.07	0.07	0.04	0
PDZ and LIM domain protein 1	PDLI1_HUMAN	0	0	4	1	0	0	0	0	4	1	0	0	0	0	0.15	0.03	0	0
Golgi-associated plant pathogenesis-related protein 1	GAPR1_HUMAN	0	4	2	2	4	2	0	6	2	2	5	2	0	0.32	0.15	0.15	0.32	0.15
Transmembrane emp24 domain-containing protein 5	TMED5_HUMAN	0	2	3	2	2	4	0	2	3	2	2	4	0	0.09	0.13	0.09	0.09	0.18
Methionine--tRNA ligase, cytoplasmic	SYMC_HUMAN	0	2	0	2	0	0	0	2	0	2	0	0	0	0.03	0	0.03	0	0
Junction plakoglobin	PLAK_HUMAN	0	0	0	0	0	4	0	0	0	0	0	7	0	0	0	0	0	0.06
Coiled-coil domain-containing protein 22	CCD22_HUMAN	0	4	1	0	0	0	0	4	1	0	0	0	0	0.08	0.03	0	0	0
3-mercaptopyruvate sulfurtransferase	THTM_HUMAN	0	4	2	0	3	2	0	4	2	0	3	2	0	0.13	0.06	0	0.11	0.08
Alpha-N-acetylgalactosaminidase	NAGAB_HUMAN	0	3	2	2	2	0	0	3	2	2	2	0	0	0.09	0.07	0.06	0.08	0
Glutaminyl-peptide cyclotransferase	QPCT_HUMAN	0	0	3	3	4	3	0	0	8	5	14	11	0	0	0.12	0.12	0.16	0.12
Granulins	GRN_HUMAN	0	0	4	0	0	0	0	0	4	0	0	0	0	0	0.07	0	0	0
Sorting nexin-3	SNX3_HUMAN	0	0	3	3	2	2	0	0	3	3	2	2	0	0	0.15	0.17	0.11	0.1
Signal peptidase complex subunit 3	SPCS3_HUMAN	0	1	3	0	0	0	0	1	3	0	0	0	0	0.07	0.15	0	0	0
Glutamine--fructose-6-phosphate aminotransferase [isomerizing] 1	GFPT1_HUMAN	0	2	4	0	0	0	0	2	5	0	0	0	0	0.04	0.07	0	0	0
Junctional adhesion molecule A	JAM1_HUMAN	0	2	2	2	4	0	0	2	4	2	10	0	0	0.07	0.07	0.07	0.18	0
Microsomal glutathione S-transferase 1	MGST1_HUMAN	0	3	2	3	4	4	0	3	3	3	7	9	0	0.17	0.19	0.19	0.27	0.27
Protein phosphatase 1A	PPM1A_HUMAN	0	1	2	2	1	0	0	1	2	2	1	0	0	0.03	0.06	0.05	0.03	0
Vam6/Vps39-like protein	VPS39_HUMAN	0	4	0	0	0	0	0	6	0	0	0	0	0	0.06	0	0	0	0
Chromodomain-helicase-DNA-binding protein 4	CHD4_HUMAN	0	4	0	0	0	0	0	5	0	0	0	0	0	0.02	0	0	0	0
Isocitrate dehydrogenase [NAD] subunit alpha, mitochondrial	IDH3A_HUMAN	0	3	0	1	0	0	0	3	0	1	0	0	0	0.07	0	0.03	0	0
Interferon-induced protein with tetratricopeptide repeats 3	IFIT3_HUMAN	0	0	3	2	2	0	0	0	3	2	2	0	0	0	0.08	0.04	0.06	0
Carnitine O-palmitoyltransferase 2, mitochondrial	CPT2_HUMAN	0	3	3	0	0	0	0	3	3	0	0	0	0	0.06	0.06	0	0	0
Cullin-4A	CUL4A_HUMAN	0	4	0	2	0	0	0	4	0	2	0	0	0	0.06	0	0.03	0	0
Vacuolar protein sorting-associated protein 4A	VPS4A_HUMAN	0	4	3	0	0	0	0	5	4	0	0	0	0	0.08	0.06	0	0	0
Vesicle-associated membrane protein 7	VAMP7_HUMAN	0	2	2	2	0	1	0	2	2	2	0	1	0	0.1	0.1	0.08	0	0.04
Nuclear migration protein nudC	NUDC_HUMAN	0	4	0	0	0	0	0	4	0	0	0	0	0	0.11	0	0	0	0
G protein-coupled receptor kinase 6	GRK6_HUMAN	0	2	2	3	0	2	0	2	4	5	0	2	0	0.04	0.04	0.05	0	0.03
Huntingtin-interacting protein 1	HIP1_HUMAN	0	2	2	0	0	0	0	2	2	0	0	0	0	0.03	0.02	0	0	0
Protein disulfide-isomerase TMX3	TMX3_HUMAN	0	2	3	0	2	0	0	3	4	0	2	0	0	0.05	0.08	0	0.05	0
Mitochondrial peptide methionine sulfoxide reductase	MSRA_HUMAN	0	0	4	1	1	2	0	0	4	1	1	2	0	0	0.21	0.09	0.09	0.12
AMP deaminase 2	AMPD2_HUMAN	0	2	0	1	2	0	0	2	0	1	2	0	0	0.03	0	0.01	0.02	0
COP9 signalosome complex subunit 6	CSN6_HUMAN	0	4	0	0	0	2	0	6	0	0	0	2	0	0.12	0	0	0	0.06
Fructose-1,6-bisphosphatase isozyme 2	F16P2_HUMAN	0	1	3	2	0	0	0	1	3	2	0	0	0	0.03	0.08	0.07	0	0
Non-histone chromosomal protein HMG-14	HMGN1_HUMAN	0	4	3	2	0	0	0	4	3	2	0	0	0	0.44	0.31	0.21	0	0
Estradiol 17-beta-dehydrogenase 12	DHB12_HUMAN	0	0	1	2	0	2	0	0	1	2	0	2	0	0	0.05	0.08	0	0.08
WASH complex subunit strumpellin	STRUM_HUMAN	0	4	0	0	0	0	0	4	0	0	0	0	0	0.04	0	0	0	0
Epidermal growth factor receptor substrate 15-like 1	EP15R_HUMAN	0	2	4	0	2	2	0	3	4	0	2	2	0	0.04	0.06	0	0.04	0.03
Prostaglandin G/H synthase 1	PGH1_HUMAN	0	2	3	0	0	2	0	4	3	0	0	3	0	0.05	0.06	0	0	0.05
Signal-regulatory protein gamma	SIRPG_HUMAN	0	2	1	0	3	4	0	2	2	0	6	6	0	0.04	0.03	0	0.07	0.1
Calcineurin B homologous protein 1	CHP1_HUMAN	0	2	4	0	1	2	0	2	4	0	2	2	0	0.16	0.29	0	0.1	0.17
Alpha-1B-glycoprotein	A1BG_HUMAN	0	3	0	0	2	0	0	3	0	0	2	0	0	0.07	0	0	0.04	0
fMet-Leu-Phe receptor	FPR1_HUMAN	0	2	1	2	1	2	0	4	1	3	3	5	0	0.07	0.03	0.05	0.03	0.05
Acetyl-coenzyme A synthetase 2-like, mitochondrial	ACS2L_HUMAN	0	3	0	0	0	0	0	3	0	0	0	0	0	0.04	0	0	0	0
4F2 cell-surface antigen heavy chain	4F2_HUMAN	0	3	0	0	0	0	0	3	0	0	0	0	0	0.07	0	0	0	0
Tumor necrosis factor alpha-induced protein 8-like protein 2	TP8L2_HUMAN	0	3	0	0	0	0	0	3	0	0	0	0	0	0.16	0	0	0	0
N-acetylgalactosamine-6-sulfatase	GALNS_HUMAN	0	1	2	1	2	0	0	1	2	1	4	0	0	0.02	0.04	0.02	0.06	0
SUMO-conjugating enzyme UBC9	UBC9_HUMAN	0	2	2	0	1	2	0	4	2	0	2	3	0	0.12	0.16	0	0.08	0.12
Transmembrane protein 205	TM205_HUMAN	0	2	0	0	2	0	0	3	0	0	2	0	0	0.16	0	0	0.13	0
Myosin light chain kinase, smooth muscle	MYLK_HUMAN	0	0	0	0	3	2	0	0	0	0	7	4	0	0	0	0	0.02	0.01
Chloride intracellular channel protein 4	CLIC4_HUMAN	0	0	0	3	0	2	0	0	0	3	0	3	0	0	0	0.13	0	0.07
Protein NipSnap homolog 2	NIPS2_HUMAN	0	0	0	0	0	3	0	0	0	0	0	4	0	0	0	0	0	0.1
Granzyme A	GRAA_HUMAN	0	2	2	2	0	0	0	2	2	2	0	0	0	0.08	0.09	0.08	0	0
Transmembrane emp24 domain-containing protein 7	TMED7_HUMAN	0	3	3	2	0	2	0	3	3	2	0	2	0	0.15	0.15	0.1	0	0.1
Transmembrane protein 63A	TM63A_HUMAN	0	0	3	2	0	1	0	0	6	2	0	1	0	0	0.04	0.03	0	0.01
Platelet glycoprotein VI	GPVI_HUMAN	0	0	2	0	0	1	0	0	2	0	0	2	0	0	0.06	0	0	0.04
Resistin	RETN_HUMAN	0	0	3	1	2	2	0	0	3	1	3	2	0	0	0.41	0.14	0.24	0.24
Cytoplasmic aconitate hydratase	ACOC_HUMAN	0	1	3	2	0	1	0	1	3	2	0	2	0	0.02	0.04	0.02	0	0.02
Glial fibrillary acidic protein	GFAP_HUMAN	0	3	2	0	2	2	0	7	6	0	3	3	0	0.06	0.04	0	0.04	0.04
Cytochrome c oxidase subunit 6B1	CX6B1_HUMAN	0	0	3	0	0	0	0	0	3	0	0	0	0	0	0.44	0	0	0
Mannose-1-phosphate guanyltransferase beta	GMPPB_HUMAN	0	0	2	2	0	0	0	0	2	2	0	0	0	0	0.06	0.08	0	0
Retinoid-inducible serine carboxypeptidase	RISC_HUMAN	0	0	2	3	0	0	0	0	2	3	0	0	0	0	0.04	0.07	0	0
Inorganic pyrophosphatase	IPYR_HUMAN	0	2	1	0	0	0	0	2	1	0	0	0	0	0.06	0.03	0	0	0
Pentraxin-related protein PTX3	PTX3_HUMAN	0	2	0	3	0	0	0	2	0	3	0	0	0	0.06	0	0.09	0	0
5-formyltetrahydrofolate cyclo-ligase	MTHFS_HUMAN	0	3	0	0	0	0	0	3	0	0	0	0	0	0.15	0	0	0	0
Succinyl-CoA ligase [ADP-forming] subunit beta, mitochondrial	SUCB1_HUMAN	0	3	1	0	0	0	0	3	1	0	0	0	0	0.08	0.02	0	0	0
Glycogen debranching enzyme	GDE_HUMAN	0	0	0	0	3	2	0	0	0	0	3	2	0	0	0	0	0.02	0.02
Programmed cell death protein 6	PDCD6_HUMAN	0	3	0	0	0	0	0	3	0	0	0	0	0	0.16	0	0	0	0
Serum deprivation-response protein	SDPR_HUMAN	0	3	0	0	0	0	0	3	0	0	0	0	0	0.09	0	0	0	0
NADPH--cytochrome P450 reductase	NCPR_HUMAN	0	1	1	2	2	2	0	1	1	2	3	3	0	0.02	0.02	0.03	0.03	0.03
THO complex subunit 1	THOC1_HUMAN	0	3	0	0	0	0	0	3	0	0	0	0	0	0.07	0	0	0	0
Diacylglycerol kinase alpha	DGKA_HUMAN	0	3	1	0	0	0	0	5	1	0	0	0	0	0.05	0.02	0	0	0
Protein FAM105A	F105A_HUMAN	0	3	0	0	0	0	0	3	0	0	0	0	0	0.06	0	0	0	0
Stromal cell-derived factor 2-like protein 1	SDF2L_HUMAN	0	1	3	0	0	0	0	1	3	0	0	0	0	0.06	0.14	0	0	0
Membrane-associated progesterone receptor component 2	PGRC2_HUMAN	0	3	2	2	0	2	0	3	2	2	0	2	0	0.16	0.13	0.13	0	0.12
Long-chain-fatty-acid--CoA ligase 4	ACSL4_HUMAN	0	3	0	0	0	0	0	3	0	0	0	0	0	0.05	0	0	0	0
Probable cysteine--tRNA ligase, mitochondrial	SYCM_HUMAN	0	3	0	0	0	0	0	3	0	0	0	0	0	0.07	0	0	0	0
Glutathione peroxidase 1	GPX1_HUMAN	0	3	2	0	0	2	0	4	2	0	0	2	0	0.18	0.13	0	0	0.13
Ran-specific GTPase-activating protein	RANG_HUMAN	0	2	3	2	0	2	0	2	3	2	0	2	0	0.1	0.15	0.11	0	0.1
RNA 3'-terminal phosphate cyclase	RTCA_HUMAN	0	2	1	0	0	0	0	2	1	0	0	0	0	0.06	0.04	0	0	0
von Willebrand factor A domain-containing protein 5A	VMA5A_HUMAN	0	3	0	0	0	0	0	3	0	0	0	0	0	0.05	0	0	0	0
Epididymis-specific alpha-mannosidase	MA2B2_HUMAN	0	3	0	0	0	1	0	3	0	0	0	1	0	0.04	0	0	0	0.01
UPF0556 protein C19orf10	CS010_HUMAN	0	3	1	2	0	0	0	3	1	2	0	0	0	0.21	0.09	0.16	0	0
Low affinity immunoglobulin gamma Fc region receptor II-a	FCG2A_HUMAN	0	0	2	1	2	1	0	0	2	1	3	1	0	0	0.06	0.03	0.06	0.03
Copper homeostasis protein cutC homolog	CUTC_HUMAN	0	3	2	0	0	0	0	3	2	0	0	0	0	0.16	0.12	0	0	0
Mixed lineage kinase domain-like protein	MLKL_HUMAN	0	3	0	0	0	0	0	3	0	0	0	0	0	0.07	0	0	0	0
Diablo homolog, mitochondrial	DBLOH_HUMAN	0	1	2	0	0	0	0	1	2	0	0	0	0	0.05	0.09	0	0	0
Regulator of microtubule dynamics protein 1	RMD1_HUMAN	0	3	0	0	0	0	0	3	0	0	0	0	0	0.12	0	0	0	0
Heme oxygenase 2	HMOX2_HUMAN	0	3	0	0	0	0	0	3	0	0	0	0	0	0.11	0	0	0	0
GTPase HRas	RASH_HUMAN	0	2	3	0	0	0	0	2	3	0	0	0	0	0.14	0.2	0	0	0
Amyloid beta A4 protein	A4_HUMAN	0	3	0	0	0	0	0	3	0	0	0	0	0	0.04	0	0	0	0
GTPase NRas	RASN_HUMAN	0	2	2	0	0	0	0	2	2	0	0	0	0	0.12	0.12	0	0	0
Thiosulfate sulfurtransferase	THTR_HUMAN	0	2	2	1	2	2	0	2	2	1	2	2	0	0.06	0.06	0.04	0.08	0.08
Cytoskeleton-associated protein 5	CKAP5_HUMAN	0	3	1	0	0	0	0	3	1	0	0	0	0	0.02	0.01	0	0	0
GTP:AMP phosphotransferase, mitochondrial	KAD3_HUMAN	0	3	0	0	0	0	0	3	0	0	0	0	0	0.11	0	0	0	0
Replication protein A 32 kDa subunit	RFA2_HUMAN	0	2	2	1	0	2	0	3	2	1	0	2	0	0.13	0.07	0.04	0	0.07
Ankyrin repeat and FYVE domain-containing protein 1	ANFY1_HUMAN	0	1	2	0	0	0	0	1	2	0	0	0	0	0.01	0.02	0	0	0
Unconventional myosin-Vb	MYO5B_HUMAN	0	2	0	0	0	2	0	2	0	0	0	2	0	0.01	0	0	0	0.01
N-myc-interactor	NMI_HUMAN	0	2	0	0	0	3	0	2	0	0	0	3	0	0.07	0	0	0	0.12
Probable G-protein coupled receptor 97	GPR97_HUMAN	0	2	2	1	1	2	0	2	4	1	2	3	0	0.05	0.05	0.02	0.02	0.05
Galectin-9	LEG9_HUMAN	0	3	0	0	0	0	0	3	0	0	0	0	0	0.11	0	0	0	0
E3 SUMO-protein ligase RanBP2	RBP2_HUMAN	0	3	0	0	0	0	0	3	0	0	0	0	0	0.01	0	0	0	0
40S ribosomal protein S19	RS19_HUMAN	0	3	0	0	0	0	0	3	0	0	0	0	0	0.18	0	0	0	0
RAS guanyl-releasing protein 2	GRP2_HUMAN	0	3	0	0	0	0	0	5	0	0	0	0	0	0.05	0	0	0	0
WD repeat-containing protein 44	WDR44_HUMAN	0	3	0	0	0	0	0	4	0	0	0	0	0	0.04	0	0	0	0
Ovarian cancer-associated gene 2 protein	OVCA2_HUMAN	0	3	0	0	0	0	0	3	0	0	0	0	0	0.16	0	0	0	0
Titin	TITIN_HUMAN	0	0	3	0	0	0	0	0	4	0	0	0	0	0	0	0	0	0
Glutaryl-CoA dehydrogenase, mitochondrial	GCDH_HUMAN	0	3	0	0	0	0	0	3	0	0	0	0	0	0.08	0	0	0	0
Matrix metalloproteinase-25	MMP25_HUMAN	0	3	0	1	0	0	0	3	0	1	0	0	0	0.07	0	0.02	0	0
Signal peptidase complex catalytic subunit SEC11A	SC11A_HUMAN	0	2	2	2	2	2	0	2	2	2	3	3	0	0.09	0.09	0.11	0.09	0.09
Guanylate-binding protein 3	GBP3_HUMAN	0	3	0	0	0	0	0	3	0	0	0	0	0	0.05	0	0	0	0
Serine/arginine-rich splicing factor 3	SRSF3_HUMAN	0	3	0	0	0	0	0	3	0	0	0	0	0	0.18	0	0	0	0
Poly(ADP-ribose) glycohydrolase ARH3	ARHL2_HUMAN	0	2	1	0	0	0	0	2	1	0	0	0	0	0.07	0.04	0	0	0
Eukaryotic peptide chain release factor GTP-binding subunit ERF3A	ERF3A_HUMAN	0	2	0	0	2	0	0	2	0	0	2	0	0	0.04	0	0	0.04	0
Rho GTPase-activating protein 30	RHG30_HUMAN	0	3	0	0	0	0	0	3	0	0	0	0	0	0.04	0	0	0	0
Clusterin	CLUS_HUMAN	0	2	3	0	2	2	0	2	3	0	3	2	0	0.06	0.11	0	0.06	0.06
L-xylulose reductase	DCXR_HUMAN	0	1	3	2	0	0	0	1	3	4	0	0	0	0.05	0.16	0.11	0	0
Phospholipid hydroperoxide glutathione peroxidase, mitochondrial	GPX4_HUMAN	0	3	0	0	0	2	0	3	0	0	0	2	0	0.19	0	0	0	0.09
Heterochromatin protein 1-binding protein 3	HP1B3_HUMAN	0	0	3	0	0	0	0	0	3	0	0	0	0	0	0.05	0	0	0
S-methyl-5'-thioadenosine phosphorylase	MTAP_HUMAN	0	2	2	0	2	2	0	2	2	0	2	2	0	0.1	0.09	0	0.1	0.1
Glia maturation factor beta	GMFB_HUMAN	0	0	1	2	3	3	0	0	1	2	3	3	0	0	0.06	0.13	0.32	0.32
Prostaglandin E synthase 2	PGES2_HUMAN	0	0	3	0	0	0	0	0	3	0	0	0	0	0	0.09	0	0	0
Xaa-Pro dipeptidase	PEPD_HUMAN	0	2	0	1	0	0	0	2	0	1	0	0	0	0.04	0	0.02	0	0
Ubiquitin-conjugating enzyme E2 L3	UB2L3_HUMAN	0	2	0	0	2	1	0	3	0	0	2	1	0	0.11	0	0	0.12	0.06
Fibroblast growth factor receptor 2	FGFR2_HUMAN	0	2	1	0	0	0	0	3	1	0	0	0	0	0.02	0.01	0	0	0
Poly [ADP-ribose] polymerase 4	PARP4_HUMAN	0	3	0	0	0	0	0	3	0	0	0	0	0	0.02	0	0	0	0
Methylated-DNA--protein-cysteine methyltransferase	MGMT_HUMAN	0	3	2	0	0	0	0	3	2	0	0	0	0	0.24	0.15	0	0	0
Acyl-protein thioesterase 1	LYPA1_HUMAN	0	2	3	2	0	0	0	2	5	2	0	0	0	0.08	0.14	0.1	0	0
Protein FAM65B	FA65B_HUMAN	0	2	0	2	0	0	0	2	0	2	0	0	0	0.02	0	0.02	0	0
Transportin-1	TNPO1_HUMAN	0	0	2	2	0	0	0	0	3	2	0	0	0	0	0.03	0.03	0	0
Uridine phosphorylase 1	UPP1_HUMAN	0	0	3	0	0	0	0	0	3	0	0	0	0	0	0.11	0	0	0
Galactokinase	GALK1_HUMAN	0	3	2	0	0	2	0	3	2	0	0	2	0	0.08	0.05	0	0	0.05
Tetraspanin-14	TSN14_HUMAN	0	2	2	3	0	2	0	2	3	3	0	2	0	0.08	0.08	0.13	0	0.09
Mast cell-expressed membrane protein 1	MCEM1_HUMAN	0	0	2	0	2	2	0	0	2	0	2	2	0	0	0.13	0	0.12	0.12
Latexin	LXN_HUMAN	0	0	2	2	0	1	0	0	3	2	0	1	0	0	0.12	0.09	0	0.04
T-cell surface glycoprotein CD5	CD5_HUMAN	0	2	2	3	0	0	0	2	2	3	0	0	0	0.05	0.05	0.06	0	0
Latent-transforming growth factor beta-binding protein 1	LTBP1_HUMAN	0	3	0	0	0	0	0	3	0	0	0	0	0	0.02	0	0	0	0
C-X-C chemokine receptor type 1	CXCR1_HUMAN	0	2	3	2	1	2	0	2	3	2	2	2	0	0.05	0.08	0.06	0.03	0.06
DnaJ homolog subfamily B member 1	DNJB1_HUMAN	0	3	0	0	0	0	0	3	0	0	0	0	0	0.11	0	0	0	0
Heterogeneous nuclear ribonucleoprotein A0	ROA0_HUMAN	0	3	0	1	0	0	0	4	0	1	0	0	0	0.08	0	0.05	0	0
Isovaleryl-CoA dehydrogenase, mitochondrial	IVD_HUMAN	0	3	3	2	0	2	0	3	3	2	0	2	0	0.07	0.07	0.04	0	0.04
Uncharacterized protein C17orf62	CQ062_HUMAN	0	3	0	0	0	0	0	3	0	0	0	0	0	0.13	0	0	0	0
40S ribosomal protein S5	RS5_HUMAN	0	3	0	0	0	0	0	4	0	0	0	0	0	0.18	0	0	0	0
Beta-mannosidase	MANBA_HUMAN	0	0	1	3	0	0	0	0	1	3	0	0	0	0	0.01	0.03	0	0
CAAX prenyl protease 1 homolog	FACE1_HUMAN	0	2	2	0	0	0	0	2	2	0	0	0	0	0.05	0.04	0	0	0
Zinc finger protein 536	ZN536_HUMAN	0	0	0	0	2	0	0	0	0	0	2	0	0	0	0	0	0.02	0
ATP-dependent RNA helicase DDX1	DDX1_HUMAN	0	2	0	0	0	0	0	7	0	0	0	0	0	0.03	0	0	0	0
Cleft lip and palate transmembrane protein 1	CLPT1_HUMAN	0	2	0	0	0	0	0	2	0	0	0	0	0	0.03	0	0	0	0
Cleavage stimulation factor subunit 3	CSTF3_HUMAN	0	2	0	0	0	0	0	2	0	0	0	0	0	0.03	0	0	0	0
Desmoplakin	DESP_HUMAN	0	0	0	0	0	2	0	0	0	0	0	2	0	0	0	0	0	0.01
Vacuolar protein sorting-associated protein 13A	VP13A_HUMAN	0	2	0	0	0	0	0	2	0	0	0	0	0	0.01	0	0	0	0
Dynein heavy chain 1, axonemal	DYH1_HUMAN	0	0	0	0	0	2	0	0	0	0	0	2	0	0	0	0	0	0.01
Tropomodulin-2	TMOD2_HUMAN	0	0	0	0	1	2	0	0	0	0	1	2	0	0	0	0	0.03	0.06
Syntaxin-binding protein 5	STXB5_HUMAN	0	1	2	1	0	0	0	1	2	1	0	0	0	0.01	0.02	0.01	0	0
Low molecular weight phosphotyrosine protein phosphatase	PPAC_HUMAN	0	2	0	0	0	0	0	2	0	0	0	0	0	0.16	0	0	0	0
Sorting nexin-12	SNX12_HUMAN	0	0	2	0	0	0	0	0	2	0	0	0	0	0	0.12	0	0	0
GH3 domain-containing protein	GHDC_HUMAN	0	0	2	0	0	0	0	0	2	0	0	0	0	0	0.05	0	0	0
Copine-8	CPNE8_HUMAN	0	0	1	2	1	2	0	0	8	7	11	8	0	0	0.02	0.04	0.02	0.04
NAD-dependent protein deacylase sirtuin-5, mitochondrial	SIR5_HUMAN	0	0	2	0	0	0	0	0	2	0	0	0	0	0	0.11	0	0	0
Ras GTPase-activating protein 1	RASA1_HUMAN	0	0	2	0	0	0	0	0	2	0	0	0	0	0	0.03	0	0	0
Endonuclease domain-containing 1 protein	ENDD1_HUMAN	0	0	2	0	0	1	0	0	2	0	0	1	0	0	0.05	0	0	0.02
Glycerol-3-phosphate acyltransferase 3	GPAT3_HUMAN	0	2	0	0	0	0	0	2	0	0	0	0	0	0.05	0	0	0	0
T-cell-interacting, activating receptor on myeloid cells protein 1	TARM1_HUMAN	0	0	2	0	2	0	0	0	2	0	2	0	0	0	0.1	0	0.1	0
Serpin B12	SPB12_HUMAN	0	0	0	0	0	2	0	0	0	0	0	2	0	0	0	0	0	0.06
Endoplasmic reticulum aminopeptidase 2	ERAP2_HUMAN	0	2	0	0	0	0	0	2	0	0	0	0	0	0.02	0	0	0	0
Ester hydrolase C11orf54	CK054_HUMAN	0	2	0	0	0	0	0	2	0	0	0	0	0	0.06	0	0	0	0
Ig kappa chain V-I region Hau	KV108_HUMAN	0	2	1	1	0	0	0	2	2	1	0	0	0	0.22	0.17	0.17	0	0
Apoptosis-inducing factor 1, mitochondrial	AIFM1_HUMAN	0	2	0	0	0	0	0	2	0	0	0	0	0	0.04	0	0	0	0
Pre-mRNA-processing factor 6	PRP6_HUMAN	0	2	0	0	0	0	0	2	0	0	0	0	0	0.02	0	0	0	0
26S proteasome non-ATPase regulatory subunit 5	PSMD5_HUMAN	0	2	0	0	0	0	0	2	0	0	0	0	0	0.05	0	0	0	0
Mannose-1-phosphate guanyltransferase alpha	GMPPA_HUMAN	0	0	2	0	2	0	0	0	4	0	2	0	0	0	0.07	0	0.07	0
Protein S100-A6	S10A6_HUMAN	0	0	2	0	0	0	0	0	2	0	0	0	0	0	0.19	0	0	0
Glutamate--cysteine ligase catalytic subunit	GSH1_HUMAN	0	0	0	2	0	0	0	0	0	2	0	0	0	0	0	0.04	0	0
Transthyretin	TTHY_HUMAN	0	0	2	0	0	0	0	0	2	0	0	0	0	0	0.24	0	0	0
Semenogelin-2	SEMG2_HUMAN	0	0	0	2	0	0	0	0	0	2	0	0	0	0	0	0.06	0	0
Non-histone chromosomal protein HMG-17	HMGN2_HUMAN	0	2	2	2	2	2	0	2	2	2	2	2	0	0.23	0.23	0.23	0.23	0.23
Calcium/calmodulin-dependent protein kinase kinase 2	KKCC2_HUMAN	0	2	0	0	0	0	0	2	0	0	0	0	0	0.04	0	0	0	0
Coagulation factor V	FA5_HUMAN	0	2	0	0	0	0	0	2	0	0	0	0	0	0.01	0	0	0	0
Hydroxyacylglutathione hydrolase, mitochondrial	GLO2_HUMAN	0	0	2	0	0	0	0	0	2	0	0	0	0	0	0.08	0	0	0
Growth arrest-specific protein 7	GAS7_HUMAN	0	2	0	0	0	0	0	2	0	0	0	0	0	0.05	0	0	0	0
6-phosphofructo-2-kinase/fructose-2,6-bisphosphatase 4	F264_HUMAN	0	2	2	2	0	0	0	2	3	2	0	0	0	0.05	0.05	0.05	0	0
U1 small nuclear ribonucleoprotein A	SNRPA_HUMAN	0	2	0	0	0	0	0	2	0	0	0	0	0	0.06	0	0	0	0
Sideroflexin-1	SFXN1_HUMAN	0	0	2	1	0	0	0	0	2	1	0	0	0	0	0.07	0.04	0	0
AH receptor-interacting protein	AIP_HUMAN	0	0	2	0	0	0	0	0	2	0	0	0	0	0	0.07	0	0	0
Peptidyl-prolyl cis-trans isomerase H	PPIH_HUMAN	0	2	0	0	0	0	0	2	0	0	0	0	0	0.08	0	0	0	0
N-alpha-acetyltransferase 16, NatA auxiliary subunit	NAA16_HUMAN	0	2	0	0	0	0	0	2	0	0	0	0	0	0.02	0	0	0	0
mRNA export factor	RAE1L_HUMAN	0	2	0	0	0	0	0	2	0	0	0	0	0	0.04	0	0	0	0
Trafficking protein particle complex subunit 11	TPC11_HUMAN	0	2	0	0	0	0	0	4	0	0	0	0	0	0.02	0	0	0	0
SAP domain-containing ribonucleoprotein	SARNP_HUMAN	0	2	0	0	0	0	0	2	0	0	0	0	0	0.09	0	0	0	0
Ubiquitin-protein ligase E3B	UBE3B_HUMAN	0	0	0	2	0	0	0	0	0	2	0	0	0	0	0	0.03	0	0
Gamma-interferon-inducible lysosomal thiol reductase	GILT_HUMAN	0	2	2	1	0	0	0	3	5	2	0	0	0	0.09	0.09	0.04	0	0
GPI transamidase component PIG-S	PIGS_HUMAN	0	0	2	0	0	0	0	0	2	0	0	0	0	0	0.05	0	0	0
Luc7-like protein 3	LC7L3_HUMAN	0	2	1	0	0	0	0	2	1	0	0	0	0	0.07	0.04	0	0	0
Hemopexin	HEMO_HUMAN	0	2	0	0	0	0	0	2	0	0	0	0	0	0.04	0	0	0	0
Core-binding factor subunit beta	PEBB_HUMAN	0	2	0	0	0	0	0	2	0	0	0	0	0	0.16	0	0	0	0
MARCKS-related protein	MRP_HUMAN	0	0	2	0	0	0	0	0	2	0	0	0	0	0	0.14	0	0	0
Nucleolar protein 56	NOP56_HUMAN	0	2	0	0	0	0	0	3	0	0	0	0	0	0.04	0	0	0	0
ADP-ribosylation factor-like protein 6-interacting protein 1	AR6P1_HUMAN	0	0	0	0	2	0	0	0	0	0	2	0	0	0	0	0	0.09	0
Costars family protein ABRACL	ABRAL_HUMAN	0	0	2	1	1	1	0	0	2	1	1	1	0	0	0.27	0.16	0.16	0.16
Regulator of G-protein signaling 10	RGS10_HUMAN	0	1	2	0	0	2	0	1	2	0	0	2	0	0.06	0.15	0	0	0.15
Geranylgeranyl transferase type-1 subunit beta	PGTB1_HUMAN	0	0	2	0	0	0	0	0	2	0	0	0	0	0	0.05	0	0	0
Prefoldin subunit 2	PFD2_HUMAN	0	2	0	0	0	0	0	2	0	0	0	0	0	0.15	0	0	0	0
40S ribosomal protein S15a	RS15A_HUMAN	0	2	0	0	0	0	0	2	0	0	0	0	0	0.12	0	0	0	0
Proteasomal ubiquitin receptor ADRM1	ADRM1_HUMAN	0	2	0	0	0	0	0	2	0	0	0	0	0	0.07	0	0	0	0
Myosin light chain 1/3, skeletal muscle isoform	MYL1_HUMAN	0	1	0	2	0	2	0	2	0	2	0	2	0	0.06	0	0.08	0	0.08
Brefeldin A-inhibited guanine nucleotide-exchange protein 1	BIG1_HUMAN	0	0	0	2	0	0	0	0	0	2	0	0	0	0	0	0.01	0	0
Ubiquitin carboxyl-terminal hydrolase isozyme L5	UCHL5_HUMAN	0	2	1	0	0	0	0	2	1	0	0	0	0	0.07	0.03	0	0	0
Putative SCAN domain-containing protein 2	SCND2_HUMAN	0	0	2	0	0	0	0	0	2	0	0	0	0	0	0.11	0	0	0
Anoctamin-10	ANO10_HUMAN	0	0	0	0	2	0	0	0	0	0	2	0	0	0	0	0	0.03	0
Protein VPRBP	VPRBP_HUMAN	0	0	0	2	0	0	0	0	0	2	0	0	0	0	0	0.02	0	0
Copper chaperone for superoxide dismutase	CCS_HUMAN	0	2	1	0	0	0	0	2	1	0	0	0	0	0.08	0.05	0	0	0
26S proteasome non-ATPase regulatory subunit 10	PSD10_HUMAN	0	1	2	0	0	0	0	1	2	0	0	0	0	0.04	0.07	0	0	0
Synaptonemal complex protein 2	SYCP2_HUMAN	0	0	0	0	2	0	0	0	0	0	2	0	0	0	0	0	0.02	0
Tricarboxylate transport protein, mitochondrial	TXTP_HUMAN	0	2	0	0	0	0	0	2	0	0	0	0	0	0.07	0	0	0	0
Transketolase-like protein 1	TKTL1_HUMAN	0	2	0	0	0	0	0	2	0	0	0	0	0	0.03	0	0	0	0
Transmembrane emp24 domain-containing protein 4	TMED4_HUMAN	0	0	2	2	2	2	0	0	2	3	2	2	0	0	0.11	0.11	0.11	0.11
Cyclin-dependent kinase 5	CDK5_HUMAN	0	2	0	0	0	0	0	2	0	0	0	0	0	0.08	0	0	0	0
THO complex subunit 4	THOC4_HUMAN	0	0	2	0	0	0	0	0	2	0	0	0	0	0	0.07	0	0	0
Striatin	STRN_HUMAN	0	2	0	0	0	0	0	2	0	0	0	0	0	0.04	0	0	0	0
Ras GTPase-activating protein SynGAP	SYGP1_HUMAN	0	0	0	0	2	0	0	0	0	0	2	0	0	0	0	0	0.02	0
Actin-related protein 10	ARP10_HUMAN	0	0	2	0	0	0	0	0	2	0	0	0	0	0	0.04	0	0	0
UMP-CMP kinase	KCY_HUMAN	0	0	2	0	0	0	0	0	3	0	0	0	0	0	0.1	0	0	0
Acyl-protein thioesterase 2	LYPA2_HUMAN	0	0	2	0	0	0	0	0	2	0	0	0	0	0	0.07	0	0	0
Amiloride-sensitive amine oxidase [copper-containing]	ABP1_HUMAN	0	0	0	0	2	0	0	0	0	0	3	0	0	0	0	0	0.03	0
Ubiquitin-fold modifier-conjugating enzyme 1	UFC1_HUMAN	0	0	2	0	0	0	0	0	2	0	0	0	0	0	0.11	0	0	0
Ribosyldihydronicotinamide dehydrogenase [quinone]	NQO2_HUMAN	0	0	0	2	0	0	0	0	0	2	0	0	0	0	0	0.12	0	0
Putative spermatogenesis-associated protein 31D3	S31D3_HUMAN	0	0	0	0	0	2	0	0	0	0	0	2	0	0	0	0	0	0.05
Tumor protein p53-inducible protein 11	P5I11_HUMAN	0	2	0	0	0	0	0	2	0	0	0	0	0	0.13	0	0	0	0
Golgin subfamily A member 6-like protein 2	GG6L2_HUMAN	0	0	2	0	0	0	0	0	2	0	0	0	0	0	0.04	0	0	0
Probable threonine--tRNA ligase 2, cytoplasmic	SYTC2_HUMAN	0	0	2	1	0	0	0	0	2	1	0	0	0	0	0.02	0.01	0	0
BTB/POZ domain-containing protein KCTD8	KCTD8_HUMAN	0	2	0	0	0	0	0	2	0	0	0	0	0	0.03	0	0	0	0
40S ribosomal protein S2	RS2_HUMAN	0	2	0	0	0	0	0	2	0	0	0	0	0	0.08	0	0	0	0
Bis(5'-nucleosyl)-tetraphosphatase [asymmetrical]	AP4A_HUMAN	0	2	0	0	0	0	0	2	0	0	0	0	0	0.12	0	0	0	0
Bcl-2-like protein 2	B2CL2_HUMAN	0	2	0	0	0	0	0	2	0	0	0	0	0	0.07	0	0	0	0
Reticulon-1	RTN1_HUMAN	0	2	0	0	0	0	0	6	0	0	0	0	0	0.02	0	0	0	0
Peptidyl-prolyl cis-trans isomerase FKBP2	FKBP2_HUMAN	0	0	2	1	0	0	0	0	2	1	0	0	0	0	0.14	0.08	0	0
Carbonic anhydrase 4	CAH4_HUMAN	0	0	0	0	0	2	0	0	0	0	0	2	0	0	0	0	0	0.08
Regulator of G-protein signaling 14	RGS14_HUMAN	0	2	0	0	0	0	0	2	0	0	0	0	0	0.05	0	0	0	0
Plasminogen activator inhibitor 1 RNA-binding protein	PAIRB_HUMAN	0	2	1	0	0	0	0	2	1	0	0	0	0	0.07	0.04	0	0	0
ELKS/Rab6-interacting/CAST family member 1	RB6I2_HUMAN	0	0	2	0	0	0	0	0	2	0	0	0	0	0	0.01	0	0	0
NADH dehydrogenase [ubiquinone] 1 alpha subcomplex subunit 9, mitochondrial	NDUA9_HUMAN	0	0	2	0	0	0	0	0	2	0	0	0	0	0	0.05	0	0	0
Synaptonemal complex protein 1	SYCP1_HUMAN	0	0	2	0	0	0	0	0	2	0	0	0	0	0	0.01	0	0	0
Ran-binding protein 3	RANB3_HUMAN	0	2	0	0	0	0	0	2	0	0	0	0	0	0.04	0	0	0	0
Polypeptide N-acetylgalactosaminyltransferase 1	GALT1_HUMAN	0	2	1	0	0	0	0	2	1	0	0	0	0	0.04	0.02	0	0	0
Protein farnesyltransferase/geranylgeranyltransferase type-1 subunit alpha	FNTA_HUMAN	0	0	1	2	0	0	0	0	1	2	0	0	0	0	0.03	0.06	0	0
ATP synthase subunit delta, mitochondrial	ATPD_HUMAN	0	0	0	2	1	1	0	0	0	2	1	1	0	0	0	0.14	0.08	0.08
E3 ubiquitin-protein ligase TRIM21	RO52_HUMAN	0	2	0	0	0	0	0	2	0	0	0	0	0	0.04	0	0	0	0
RAC-beta serine/threonine-protein kinase	AKT2_HUMAN	0	2	0	0	0	0	0	2	0	0	0	0	0	0.04	0	0	0	0
Alpha-L-iduronidase	IDUA_HUMAN	0	0	2	0	0	0	0	0	2	0	0	0	0	0	0.03	0	0	0
Lipopolysaccharide-responsive and beige-like anchor protein	LRBA_HUMAN	0	2	0	0	0	0	0	2	0	0	0	0	0	0.01	0	0	0	0
Embigin	EMB_HUMAN	0	2	1	1	1	2	0	2	2	1	2	2	0	0.06	0.03	0.03	0.03	0.06
Acetyl-CoA acetyltransferase, cytosolic	THIC_HUMAN	0	0	0	2	0	0	0	0	0	2	0	0	0	0	0	0.04	0	0
Thymidylate kinase	KTHY_HUMAN	0	2	0	0	0	0	0	2	0	0	0	0	0	0.08	0	0	0	0
Granulysin	GNLY_HUMAN	0	0	2	0	0	0	0	0	3	0	0	0	0	0	0.06	0	0	0
Ras association domain-containing protein 5	RASF5_HUMAN	0	0	0	2	0	0	0	0	0	2	0	0	0	0	0	0.06	0	0
Lysophospholipase-like protein 1	LYPL1_HUMAN	0	2	0	0	0	0	0	2	0	0	0	0	0	0.08	0	0	0	0
Isoleucine--tRNA ligase, mitochondrial	SYIM_HUMAN	0	0	2	0	0	0	0	0	2	0	0	0	0	0	0.02	0	0	0
C-type lectin domain family 4 member D	CLC4D_HUMAN	0	0	0	0	2	2	0	0	0	0	2	2	0	0	0	0	0.08	0.08
Thioredoxin-interacting protein	TXNIP_HUMAN	0	2	0	0	0	0	0	2	0	0	0	0	0	0.06	0	0	0	0
Uncharacterized protein CXorf57	CX057_HUMAN	0	0	0	2	0	0	0	0	0	2	0	0	0	0	0	0.03	0	0
SUMO-activating enzyme subunit 1	SAE1_HUMAN	0	0	2	0	0	0	0	0	3	0	0	0	0	0	0.07	0	0	0
EGF-like module-containing mucin-like hormone receptor-like 2	EMR2_HUMAN	0	1	1	0	2	2	0	1	1	0	3	2	0	0.01	0.01	0	0.02	0.02
von Willebrand factor A domain-containing protein 3A	VWA3A_HUMAN	0	0	0	0	0	2	0	0	0	0	0	2	0	0	0	0	0	0.01
Interleukin-1 receptor-associated kinase 3	IRAK3_HUMAN	0	2	0	0	0	0	0	2	0	0	0	0	0	0.04	0	0	0	0
Ubiquitin-associated and SH3 domain-containing protein B	UBS3B_HUMAN	0	2	1	0	0	0	0	2	1	0	0	0	0	0.04	0.02	0	0	0
IQ domain-containing protein E	IQCE_HUMAN	0	0	2	0	0	0	0	0	2	0	0	0	0	0	0.02	0	0	0
Caldesmon	CALD1_HUMAN	0	2	0	0	0	0	0	2	0	0	0	0	0	0.04	0	0	0	0
Galectin-9B	LEG9B_HUMAN	0	2	0	0	0	0	0	2	0	0	0	0	0	0.07	0	0	0	0
Protein FAM107B	F107B_HUMAN	0	2	2	0	0	0	0	2	2	0	0	0	0	0.19	0.19	0	0	0
Prenylcysteine oxidase-like	PCYXL_HUMAN	0	0	0	0	0	2	0	0	0	0	0	2	0	0	0	0	0	0.04
IQ motif and SEC7 domain-containing protein 2	IQEC2_HUMAN	0	0	2	0	0	0	0	0	2	0	0	0	0	0	0.02	0	0	0
Thiosulfate sulfurtransferase/rhodanese-like domain-containing protein 1	TSTD1_HUMAN	0	0	2	0	0	0	0	0	2	0	0	0	0	0	0.15	0	0	0
Serine/threonine-protein phosphatase 6 regulatory subunit 3	PP6R3_HUMAN	0	2	0	0	0	0	0	3	0	0	0	0	0	0.02	0	0	0	0
Catenin alpha-2	CTNA2_HUMAN	0	0	0	0	2	0	0	0	0	0	2	0	0	0	0	0	0.02	0
BCL2/adenovirus E1B 19 kDa protein-interacting protein 2	BNIP2_HUMAN	0	1	2	0	0	0	0	1	2	0	0	0	0	0.03	0.05	0	0	0
U4/U6 small nuclear ribonucleoprotein Prp31	PRP31_HUMAN	0	2	0	0	0	0	0	2	0	0	0	0	0	0.05	0	0	0	0
Eukaryotic translation initiation factor 5B	IF2P_HUMAN	0	2	0	0	0	0	0	2	0	0	0	0	0	0.02	0	0	0	0
Mannosyl-oligosaccharide glucosidase	MOGS_HUMAN	0	1	0	1	1	0	0	2	0	1	1	0	0	0.01	0	0.01	0.01	0
Uncharacterized protein KIAA0753	K0753_HUMAN	0	0	2	0	0	0	0	0	2	0	0	0	0	0	0.01	0	0	0
UV excision repair protein RAD23 homolog A	RD23A_HUMAN	0	2	0	0	0	0	0	2	0	0	0	0	0	0.05	0	0	0	0
Sialic acid synthase	SIAS_HUMAN	0	2	0	0	0	0	0	2	0	0	0	0	0	0.07	0	0	0	0
Peptidyl-prolyl cis-trans isomerase D	PPID_HUMAN	0	2	0	0	0	0	0	2	0	0	0	0	0	0.04	0	0	0	0
Cutaneous T-cell lymphoma-associated antigen 5	CTGE5_HUMAN	0	2	0	0	0	0	0	2	0	0	0	0	0	0.03	0	0	0	0
Junctional adhesion molecule-like	JAML1_HUMAN	0	2	2	0	0	0	0	2	2	0	0	0	0	0.05	0.05	0	0	0
Oxoeicosanoid receptor 1	OXER1_HUMAN	0	2	0	0	0	1	0	2	0	0	0	1	0	0.04	0	0	0	0.02
Filaggrin-2	FILA2_HUMAN	0	0	0	0	2	1	0	0	0	0	4	1	0	0	0	0	0.01	0
Lymphoid-restricted membrane protein	LRMP_HUMAN	0	0	0	2	2	2	0	0	0	2	5	4	0	0	0	0.04	0.04	0.04
Inositol monophosphatase 2	IMPA2_HUMAN	0	0	2	0	0	0	0	0	2	0	0	0	0	0	0.07	0	0	0
UPF0568 protein C14orf166	CN166_HUMAN	0	2	1	0	0	0	0	2	1	0	0	0	0	0.13	0.07	0	0	0
AP2-associated protein kinase 1	AAK1_HUMAN	0	0	2	0	0	0	0	0	2	0	0	0	0	0	0.03	0	0	0
Carboxypeptidase Q	CBPQ_HUMAN	0	0	0	0	2	0	0	0	0	0	2	0	0	0	0	0	0.04	0
Microtubule-associated protein 1A	MAP1A_HUMAN	0	0	0	0	2	0	0	0	0	0	2	0	0	0	0	0	0.01	0
Plasma alpha-L-fucosidase	FUCO2_HUMAN	0	0	0	2	0	0	0	0	0	2	0	0	0	0	0	0.04	0	0
Septin-1	SEPT1_HUMAN	0	2	1	0	0	0	0	2	1	0	0	0	0	0.07	0.03	0	0	0
Stromal membrane-associated protein 2	SMAP2_HUMAN	0	0	0	2	0	0	0	0	0	2	0	0	0	0	0	0.04	0	0
Guanine nucleotide-binding protein G(olf) subunit alpha	GNAL_HUMAN	0	1	2	1	1	1	0	5	7	6	9	9	0	0.03	0.05	0.03	0.03	0.03
6-phosphofructo-2-kinase/fructose-2,6-bisphosphatase 3	F263_HUMAN	0	0	2	0	0	0	0	0	2	0	0	0	0	0	0.05	0	0	0
Uncharacterized coiled-coil domain-containing protein KIAA1984	K1984_HUMAN	0	2	0	0	0	0	0	2	0	0	0	0	0	0.03	0	0	0	0
Nuclear pore glycoprotein p62	NUP62_HUMAN	0	2	0	0	0	0	0	2	0	0	0	0	0	0.04	0	0	0	0
ATP-binding cassette sub-family F member 2	ABCF2_HUMAN	0	2	0	0	0	0	0	2	0	0	0	0	0	0.04	0	0	0	0
Signal peptide peptidase-like 2A	SPP2A_HUMAN	0	0	2	0	0	0	0	0	2	0	0	0	0	0	0.03	0	0	0
Beta-1-syntrophin	SNTB1_HUMAN	0	2	0	0	0	0	0	2	0	0	0	0	0	0.03	0	0	0	0
CMRF35-like molecule 1	CLM1_HUMAN	0	2	0	0	0	0	0	2	0	0	0	0	0	0.07	0	0	0	0
Platelet glycoprotein V	GPV_HUMAN	0	2	0	0	0	1	0	2	0	0	0	1	0	0.05	0	0	0	0.03
GTPase IMAP family member 1	GIMA1_HUMAN	0	2	1	0	0	0	0	2	1	0	0	0	0	0.07	0.04	0	0	0
60S ribosomal protein L8	RL8_HUMAN	0	2	0	0	0	0	0	2	0	0	0	0	0	0.11	0	0	0	0
DnaJ homolog subfamily A member 1	DNJA1_HUMAN	0	2	0	1	0	0	0	2	0	1	0	0	0	0.05	0	0.03	0	0
Ganglioside GM2 activator	SAP3_HUMAN	0	2	0	0	0	0	0	2	0	0	0	0	0	0.1	0	0	0	0
Nesprin-3	SYNE3_HUMAN	0	2	0	0	0	0	0	2	0	0	0	0	0	0.03	0	0	0	0
Lysocardiolipin acyltransferase 1	LCLT1_HUMAN	0	0	2	2	2	2	0	0	2	2	2	4	0	0	0.06	0.06	0.06	0.06
Anion exchange protein 2	B3A2_HUMAN	0	2	0	0	0	0	0	2	0	0	0	0	0	0.02	0	0	0	0
Uncharacterized protein C9orf174	CI174_HUMAN	0	0	2	0	0	0	0	0	4	0	0	0	0	0	0.01	0	0	0
Kinesin-like protein KIF1B	KIF1B_HUMAN	0	0	0	0	2	0	0	0	0	0	2	0	0	0	0	0	0.02	0
DnaJ homolog subfamily C member 7	DNJC7_HUMAN	0	2	0	0	0	0	0	2	0	0	0	0	0	0.05	0	0	0	0
Heterogeneous nuclear ribonucleoprotein L-like	HNRLL_HUMAN	0	2	0	0	0	0	0	2	0	0	0	0	0	0.05	0	0	0	0
NEDD8-activating enzyme E1 catalytic subunit	UBA3_HUMAN	0	2	0	0	0	0	0	2	0	0	0	0	0	0.04	0	0	0	0
Deoxyguanosine kinase, mitochondrial	DGUOK_HUMAN	0	0	2	0	0	0	0	0	2	0	0	0	0	0	0.06	0	0	0
Eukaryotic translation elongation factor 1 epsilon-1	MCA3_HUMAN	0	2	0	0	0	0	0	2	0	0	0	0	0	0.14	0	0	0	0
C-X-C chemokine receptor type 2	CXCR2_HUMAN	0	2	2	1	1	1	0	2	2	2	5	4	0	0.05	0.05	0.03	0.03	0.03
4-aminobutyrate aminotransferase, mitochondrial	GABT_HUMAN	0	2	0	0	0	0	0	2	0	0	0	0	0	0.05	0	0	0	0
Mitogen-activated protein kinase 13	MK13_HUMAN	0	0	2	0	1	0	0	0	3	0	5	0	0	0	0.05	0	0.02	0
Exocyst complex component 4	EXOC4_HUMAN	0	2	0	0	0	0	0	2	0	0	0	0	0	0.02	0	0	0	0
EF-hand domain-containing family member A1	EFHA1_HUMAN	0	2	0	0	0	0	0	2	0	0	0	0	0	0.06	0	0	0	0
Mannose-P-dolichol utilization defect 1 protein	MPU1_HUMAN	0	0	0	0	2	0	0	0	0	0	2	0	0	0	0	0	0.06	0
Quinone oxidoreductase PIG3	QORX_HUMAN	0	2	0	0	0	0	0	4	0	0	0	0	0	0.07	0	0	0	0
Eukaryotic translation initiation factor 3 subunit K	EIF3K_HUMAN	0	2	0	0	0	0	0	2	0	0	0	0	0	0.13	0	0	0	0
AP-1 complex subunit sigma-2	AP1S2_HUMAN	0	2	1	0	0	0	0	2	1	0	0	0	0	0.12	0.06	0	0	0
Galectin-3-binding protein	LG3BP_HUMAN	0	2	0	0	0	0	0	3	0	0	0	0	0	0.04	0	0	0	0
Eukaryotic translation initiation factor 3 subunit G	EIF3G_HUMAN	0	2	0	0	0	0	0	2	0	0	0	0	0	0.08	0	0	0	0
Macrophage migration inhibitory factor	MIF_HUMAN	0	0	1	2	1	2	0	0	2	3	1	3	0	0	0.08	0.17	0.08	0.17
Destrin	DEST_HUMAN	0	0	2	0	0	0	0	0	2	0	0	0	0	0	0.12	0	0	0
SLAM family member 5	SLAF5_HUMAN	0	2	0	0	0	0	0	2	0	0	0	0	0	0.06	0	0	0	0
NADH dehydrogenase [ubiquinone] 1 beta subcomplex subunit 9	NDUB9_HUMAN	0	2	0	0	0	0	0	2	0	0	0	0	0	0.1	0	0	0	0
40S ribosomal protein S9	RS9_HUMAN	0	2	0	0	0	0	0	2	0	0	0	0	0	0.08	0	0	0	0
Chromodomain-helicase-DNA-binding protein 1-like	CHD1L_HUMAN	0	0	2	0	0	0	0	0	2	0	0	0	0	0	0.04	0	0	0
Transient receptor potential cation channel subfamily M member 2	TRPM2_HUMAN	0	2	0	0	0	0	0	2	0	0	0	0	0	0.02	0	0	0	0
Transmembrane protein 2	TMEM2_HUMAN	0	2	0	0	0	0	0	2	0	0	0	0	0	0.02	0	0	0	0
Cyclin-dependent kinase 9	CDK9_HUMAN	0	2	0	0	0	0	0	2	0	0	0	0	0	0.04	0	0	0	0
Protein phosphatase 1G	PPM1G_HUMAN	0	2	0	0	0	0	0	2	0	0	0	0	0	0.05	0	0	0	0
BRI3-binding protein	BRI3B_HUMAN	0	0	1	2	0	0	0	0	1	2	0	0	0	0	0.07	0.1	0	0
FACT complex subunit SPT16	SP16H_HUMAN	0	2	0	0	0	0	0	2	0	0	0	0	0	0.01	0	0	0	0
Synaptosomal-associated protein 23	SNP23_HUMAN	0	0	2	0	0	0	0	0	2	0	0	0	0	0	0.11	0	0	0
UPF0468 protein C16orf80	CP080_HUMAN	0	2	0	0	0	0	0	2	0	0	0	0	0	0.1	0	0	0	0
Ubiquitin carboxyl-terminal hydrolase 34	UBP34_HUMAN	0	0	0	2	0	0	0	0	0	2	0	0	0	0	0	0.01	0	0
Retinol dehydrogenase 11	RDH11_HUMAN	0	0	2	2	0	1	0	0	3	2	0	1	0	0	0.08	0.08	0	0.04
WD repeat-containing protein 82	WDR82_HUMAN	0	2	0	0	0	0	0	2	0	0	0	0	0	0.11	0	0	0	0
Lys-63-specific deubiquitinase BRCC36	BRCC3_HUMAN	0	2	0	0	0	0	0	2	0	0	0	0	0	0.07	0	0	0	0
Leucine-rich repeat-containing protein 57	LRC57_HUMAN	0	2	0	0	0	0	0	2	0	0	0	0	0	0.08	0	0	0	0
Protein-glutamine gamma-glutamyltransferase E	TGM3_HUMAN	0	0	0	0	2	0	0	0	0	0	2	0	0	0	0	0	0.03	0
Hydroxysteroid dehydrogenase-like protein 2	HSDL2_HUMAN	0	2	0	0	0	0	0	2	0	0	0	0	0	0.05	0	0	0	0
Serine/threonine-protein kinase WNK4	WNK4_HUMAN	0	0	0	0	2	0	0	0	0	0	3	0	0	0	0	0	0.01	0
Coiled-coil domain-containing protein 158	CD158_HUMAN	0	0	0	2	0	0	0	0	0	2	0	0	0	0	0	0.02	0	0
TRAF3-interacting JNK-activating modulator	T3JAM_HUMAN	0	2	0	0	0	0	0	2	0	0	0	0	0	0.04	0	0	0	0
Transmembrane protein 33	TMM33_HUMAN	0	2	0	0	0	0	0	2	0	0	0	0	0	0.09	0	0	0	0
Leucine-rich repeat transmembrane neuronal protein 2	LRRT2_HUMAN	0	0	0	2	0	0	0	0	0	3	0	0	0	0	0	0.06	0	0
Copine-7	CPNE7_HUMAN	0	0	2	1	1	1	0	0	9	5	11	4	0	0	0.03	0.01	0.01	0.01
Sterile alpha motif domain-containing protein 9	SAMD9_HUMAN	0	2	0	0	0	0	0	2	0	0	0	0	0	0.01	0	0	0	0
ATP synthase subunit f, mitochondrial	ATPK_HUMAN	0	0	2	0	0	1	0	0	2	0	0	1	0	0	0.26	0	0	0.14
Sperm-associated antigen 17	SPG17_HUMAN	0	0	0	2	0	0	0	0	0	3	0	0	0	0	0	0.01	0	0
ADP-dependent glucokinase	ADPGK_HUMAN	0	1	1	0	1	0	0	1	2	0	1	0	0	0.03	0.03	0	0.03	0
Protein FRG1	FRG1_HUMAN	0	2	0	0	0	0	0	2	0	0	0	0	0	0.1	0	0	0	0
Leucine-rich repeat flightless-interacting protein 2	LRRF2_HUMAN	0	1	2	0	0	0	0	2	3	0	0	0	0	0.02	0.04	0	0	0
EGF domain-specific O-linked N-acetylglucosamine transferase	EOGT_HUMAN	0	0	0	0	2	0	0	0	0	0	2	0	0	0	0	0	0.07	0
Metalloproteinase inhibitor 1	TIMP1_HUMAN	0	0	0	0	0	2	0	0	0	0	0	2	0	0	0	0	0	0.11
Polypeptide N-acetylgalactosaminyltransferase 3	GALT3_HUMAN	0	2	0	0	0	0	0	2	0	0	0	0	0	0.04	0	0	0	0
Serine/threonine-protein kinase MRCK alpha	MRCKA_HUMAN	0	0	0	2	0	0	0	0	0	2	0	0	0	0	0	0.01	0	0
Monocarboxylate transporter 4	MOT4_HUMAN	0	0	1	0	0	2	0	0	2	0	0	4	0	0	0.02	0	0	0.05
Membrane-associated progesterone receptor component 1	PGRC1_HUMAN	0	0	2	0	0	0	0	0	2	0	0	0	0	0	0.15	0	0	0
Mitochondrial import receptor subunit TOM70	TOM70_HUMAN	0	2	0	0	0	0	0	2	0	0	0	0	0	0.05	0	0	0	0
Tyrosine-protein phosphatase non-receptor type 7	PTN7_HUMAN	0	2	0	0	0	0	0	2	0	0	0	0	0	0.07	0	0	0	0
Signal-induced proliferation-associated protein 1	SIPA1_HUMAN	0	0	2	0	0	0	0	0	2	0	0	0	0	0	0.02	0	0	0
Methionine aminopeptidase 2	AMPM2_HUMAN	0	0	2	0	0	0	0	0	5	0	0	0	0	0	0.04	0	0	0
Lymphocyte function-associated antigen 3	LFA3_HUMAN	0	0	1	0	0	1	0	0	2	0	0	1	0	0	0.04	0	0	0.04
60S acidic ribosomal protein P0	RLA0_HUMAN	0	1	0	0	0	0	0	1	0	0	0	0	0	0.04	0	0	0	0
Fatty acid synthase	FAS_HUMAN	0	0	1	0	0	0	0	0	1	0	0	0	0	0	0	0	0	0
Density-regulated protein	DENR_HUMAN	0	0	1	0	0	0	0	0	1	0	0	0	0	0	0.09	0	0	0
NADH dehydrogenase [ubiquinone] iron-sulfur protein 2, mitochondrial	NDUS2_HUMAN	0	0	1	0	0	0	0	0	1	0	0	0	0	0	0.03	0	0	0
Tubulin-specific chaperone D	TBCD_HUMAN	0	0	1	0	0	0	0	0	1	0	0	0	0	0	0.01	0	0	0
5'-AMP-activated protein kinase catalytic subunit alpha-1	AAPK1_HUMAN	0	1	0	0	0	0	0	1	0	0	0	0	0	0.02	0	0	0	0
Calcium/calmodulin-dependent protein kinase type 1D	KCC1D_HUMAN	0	0	1	0	0	0	0	0	1	0	0	0	0	0	0.03	0	0	0
Protein Shroom3	SHRM3_HUMAN	0	0	0	1	0	0	0	0	0	5	0	0	0	0	0	0	0	0
RAC-alpha serine/threonine-protein kinase	AKT1_HUMAN	0	1	0	0	0	0	0	1	0	0	0	0	0	0.02	0	0	0	0
Torsin-1A	TOR1A_HUMAN	0	1	0	0	0	0	0	1	0	0	0	0	0	0.04	0	0	0	0
Transmembrane 9 superfamily member 2	TM9S2_HUMAN	0	0	1	0	0	0	0	0	1	0	0	0	0	0	0.02	0	0	0
Transmembrane protein 179B	T179B_HUMAN	0	1	0	0	0	0	0	1	0	0	0	0	0	0.07	0	0	0	0
Phospholipase D4	PLD4_HUMAN	0	0	1	0	1	1	0	0	1	0	1	1	0	0	0.02	0	0.02	0.02
Signal peptidase complex subunit 1	SPCS1_HUMAN	0	0	1	0	0	0	0	0	1	0	0	0	0	0	0.1	0	0	0
Small ubiquitin-related modifier 3	SUMO3_HUMAN	0	1	1	1	1	1	0	1	1	2	2	1	0	0.12	0.12	0.12	0.12	0.12
Toll-like receptor 2	TLR2_HUMAN	0	0	1	0	0	0	0	0	2	0	0	0	0	0	0.01	0	0	0
Acyl-CoA:lysophosphatidylglycerol acyltransferase 1	LGAT1_HUMAN	0	0	0	1	0	0	0	0	0	1	0	0	0	0	0	0.03	0	0
Sushi domain-containing protein 1	SUSD1_HUMAN	0	1	0	0	0	0	0	1	0	0	0	0	0	0.02	0	0	0	0
60S ribosomal protein L13a	RL13A_HUMAN	0	1	0	0	0	0	0	1	0	0	0	0	0	0.05	0	0	0	0
Vacuolar protein-sorting-associated protein 36	VPS36_HUMAN	0	0	0	1	0	0	0	0	0	1	0	0	0	0	0	0.04	0	0
Protein YIF1B	YIF1B_HUMAN	0	0	0	1	0	0	0	0	0	1	0	0	0	0	0	0.04	0	0
Interferon-induced 35 kDa protein	IN35_HUMAN	0	0	1	0	0	0	0	0	1	0	0	0	0	0	0.04	0	0	0
Suppressor of G2 allele of SKP1 homolog	SUGT1_HUMAN	0	1	0	0	0	0	0	1	0	0	0	0	0	0.04	0	0	0	0
Proteasome activator complex subunit 3	PSME3_HUMAN	0	1	0	0	0	0	0	1	0	0	0	0	0	0.06	0	0	0	0
Nucleoside diphosphate kinase 3	NDK3_HUMAN	0	1	0	0	0	0	0	1	0	0	0	0	0	0.1	0	0	0	0
Endoplasmic reticulum metallopeptidase 1	ERMP1_HUMAN	0	0	1	0	0	0	0	0	1	0	0	0	0	0	0.01	0	0	0
Phosphoribosylformylglycinamidine synthase	PUR4_HUMAN	0	0	1	1	0	0	0	0	2	1	0	0	0	0	0.01	0.01	0	0
Phosphorylase b kinase regulatory subunit beta	KPBB_HUMAN	0	1	0	0	0	0	0	1	0	0	0	0	0	0.02	0	0	0	0
Diphosphoinositol polyphosphate phosphohydrolase 2	NUDT4_HUMAN	0	0	1	0	0	0	0	0	1	0	0	0	0	0	0.08	0	0	0
Gamma-glutamyltranspeptidase 1	GGT1_HUMAN	0	1	0	0	0	0	0	1	0	0	0	0	0	0.03	0	0	0	0
Dihydropyrimidine dehydrogenase [NADP(+)]	DPYD_HUMAN	0	1	0	0	0	0	0	1	0	0	0	0	0	0.02	0	0	0	0
Mitochondrial fission 1 protein	FIS1_HUMAN	0	0	1	0	0	0	0	0	1	0	0	0	0	0	0.09	0	0	0
Aquaporin-1	AQP1_HUMAN	0	0	1	0	0	0	0	0	1	0	0	0	0	0	0.06	0	0	0
MAP kinase-activated protein kinase 3	MAPK3_HUMAN	0	0	0	0	1	0	0	0	0	0	1	0	0	0	0	0	0.05	0
Probable serine carboxypeptidase CPVL	CPVL_HUMAN	0	1	1	0	0	0	0	1	1	0	0	0	0	0.03	0.03	0	0	0
Peptidyl-prolyl cis-trans isomerase FKBP5	FKBP5_HUMAN	0	0	1	0	0	0	0	0	1	0	0	0	0	0	0.04	0	0	0
NADH-cytochrome b5 reductase 2	NB5R2_HUMAN	0	0	1	0	0	0	0	0	1	0	0	0	0	0	0.03	0	0	0
Histidine triad nucleotide-binding protein 3	HINT3_HUMAN	0	0	1	0	0	0	0	0	1	0	0	0	0	0	0.05	0	0	0
Immunoglobulin lambda-like polypeptide 5	IGLL5_HUMAN	0	1	0	0	0	0	0	1	0	0	0	0	0	0.05	0	0	0	0
Glucose-6-phosphate translocase	G6PT1_HUMAN	0	0	0	1	0	1	0	0	0	1	0	1	0	0	0	0.03	0	0.03
PRA1 family protein 2	PRAF2_HUMAN	0	0	0	1	0	0	0	0	0	1	0	0	0	0	0	0.06	0	0
Gamma-aminobutyric acid receptor-associated protein	GBRAP_HUMAN	0	0	1	0	0	0	0	0	1	0	0	0	0	0	0.09	0	0	0
Death-associated protein kinase 2	DAPK2_HUMAN	0	0	0	0	0	1	0	0	0	0	0	2	0	0	0	0	0	0.04
Glycogen synthase kinase-3 alpha	GSK3A_HUMAN	0	0	0	1	0	0	0	0	0	1	0	0	0	0	0	0.03	0	0
Sodium/potassium-transporting ATPase subunit beta-3	AT1B3_HUMAN	0	0	1	0	1	0	0	0	1	0	2	0	0	0	0.05	0	0.05	0
Phosphatidylserine synthase 1	PTSS1_HUMAN	0	1	0	0	0	0	0	1	0	0	0	0	0	0.03	0	0	0	0
Leukocyte-specific transcript 1 protein	LST1_HUMAN	0	1	0	0	0	0	0	1	0	0	0	0	0	0.12	0	0	0	0
Beta-2-glycoprotein 1	APOH_HUMAN	0	0	0	0	0	1	0	0	0	0	0	1	0	0	0	0	0	0.05
NIF3-like protein 1	NIF3L_HUMAN	0	1	0	0	0	0	0	1	0	0	0	0	0	0.03	0	0	0	0
Zinc transporter 1	ZNT1_HUMAN	0	1	0	0	0	0	0	1	0	0	0	0	0	0.02	0	0	0	0
Replication factor C subunit 4	RFC4_HUMAN	0	1	0	0	0	0	0	1	0	0	0	0	0	0.04	0	0	0	0
Delta-1-pyrroline-5-carboxylate dehydrogenase, mitochondrial	AL4A1_HUMAN	0	1	0	0	0	0	0	1	0	0	0	0	0	0.03	0	0	0	0
Sister chromatid cohesion protein PDS5 homolog A	PDS5A_HUMAN	0	1	0	0	0	0	0	1	0	0	0	0	0	0.01	0	0	0	0
Carcinoembryonic antigen-related cell adhesion molecule 21	CEA21_HUMAN	0	0	1	0	0	0	0	0	1	0	0	0	0	0	0.07	0	0	0
GrpE protein homolog 1, mitochondrial	GRPE1_HUMAN	0	0	1	0	0	0	0	0	1	0	0	0	0	0	0.05	0	0	0
Retinoid-binding protein 7	RET7_HUMAN	0	1	0	0	0	0	0	1	0	0	0	0	0	0.13	0	0	0	0
Trem-like transcript 2 protein	TRML2_HUMAN	0	0	0	0	0	1	0	0	0	0	0	1	0	0	0	0	0	0.04
Leucine-rich repeat-containing protein 47	LRC47_HUMAN	0	1	0	0	0	0	0	1	0	0	0	0	0	0.02	0	0	0	0
Stomatin-like protein 2	STML2_HUMAN	0	1	0	0	0	0	0	1	0	0	0	0	0	0.05	0	0	0	0
Glycogen [starch] synthase, liver	GYS2_HUMAN	0	0	0	0	0	1	0	0	0	0	0	2	0	0	0	0	0	0.02
CDC42 small effector protein 1	C42S1_HUMAN	0	0	1	0	0	0	0	0	1	0	0	0	0	0	0.15	0	0	0
Cysteine-rich and transmembrane domain-containing protein 1	CYTM1_HUMAN	0	0	1	0	0	0	0	0	1	0	0	0	0	0	0.1	0	0	0
Non-specific lipid-transfer protein	NLTP_HUMAN	0	0	1	0	0	0	0	0	1	0	0	0	0	0	0.02	0	0	0
Leukocyte immunoglobulin-like receptor subfamily A member 2	LIRA2_HUMAN	0	0	1	0	0	0	0	0	1	0	0	0	0	0	0.03	0	0	0
GMP reductase 2	GMPR2_HUMAN	0	0	1	0	0	0	0	0	1	0	0	0	0	0	0.05	0	0	0
Arf-GAP with GTPase, ANK repeat and PH domain-containing protein 2	AGAP2_HUMAN	0	0	1	1	0	0	0	0	1	1	0	0	0	0	0.01	0.01	0	0
COMM domain-containing protein 6	COMD6_HUMAN	0	0	1	0	0	0	0	0	1	0	0	0	0	0	0.15	0	0	0
ATP-binding cassette sub-family D member 3	ABCD3_HUMAN	0	0	1	0	0	0	0	0	1	0	0	0	0	0	0.02	0	0	0
HD domain-containing protein 2	HDDC2_HUMAN	0	1	1	0	0	0	0	2	1	0	0	0	0	0.06	0.06	0	0	0
Beta-1,4-galactosyltransferase 1	B4GT1_HUMAN	0	0	0	1	0	0	0	0	0	2	0	0	0	0	0	0.02	0	0
3-ketoacyl-CoA thiolase, peroxisomal	THIK_HUMAN	0	0	1	0	0	0	0	0	1	0	0	0	0	0	0.05	0	0	0
Phospholipid scramblase 1	PLS1_HUMAN	0	1	0	0	0	0	0	2	0	0	0	0	0	0.03	0	0	0	0
Endophilin-B1	SHLB1_HUMAN	0	0	1	0	0	0	0	0	1	0	0	0	0	0	0.04	0	0	0
Angiotensinogen	ANGT_HUMAN	0	0	0	0	0	1	0	0	0	0	0	1	0	0	0	0	0	0.02
Surfeit locus protein 4	SURF4_HUMAN	0	0	0	0	0	1	0	0	0	0	0	1	0	0	0	0	0	0.05
Leucine carboxyl methyltransferase 1	LCMT1_HUMAN	0	1	0	0	0	0	0	1	0	0	0	0	0	0.03	0	0	0	0
Protein prune homolog 2	PRUN2_HUMAN	0	0	0	0	1	0	0	0	0	0	1	0	0	0	0	0	0	0
NADH dehydrogenase [ubiquinone] 1 alpha subcomplex subunit 4	NDUA4_HUMAN	0	0	1	0	0	0	0	0	1	0	0	0	0	0	0.12	0	0	0
Prothymosin alpha	PTMA_HUMAN	0	0	1	0	0	0	0	0	1	0	0	0	0	0	0.12	0	0	0
Beta-1,4-galactosyltransferase 5	B4GT5_HUMAN	0	0	0	1	0	0	0	0	0	2	0	0	0	0	0	0.02	0	0
Calcium/calmodulin-dependent protein kinase type II subunit beta	KCC2B_HUMAN	0	0	1	1	0	0	0	0	1	1	0	0	0	0	0.02	0.02	0	0
Major prion protein	PRIO_HUMAN	0	1	0	0	0	0	0	1	0	0	0	0	0	0.05	0	0	0	0
Neuroplastin	NPTN_HUMAN	0	1	0	0	0	1	0	1	0	0	0	2	0	0.04	0	0	0	0.04
C-type lectin domain family 4 member E	CLC4E_HUMAN	0	0	1	1	0	0	0	0	1	1	0	0	0	0	0.05	0.05	0	0
Developmentally-regulated GTP-binding protein 1	DRG1_HUMAN	0	1	1	0	0	0	0	1	2	0	0	0	0	0.04	0.04	0	0	0
Heparan-alpha-glucosaminide N-acetyltransferase	HGNAT_HUMAN	0	0	1	0	0	0	0	0	1	0	0	0	0	0	0.02	0	0	0
Rho GTPase-activating protein 15	RHG15_HUMAN	0	1	0	0	0	0	0	1	0	0	0	0	0	0.02	0	0	0	0
Myosin light chain kinase 3	MYLK3_HUMAN	0	0	0	0	1	0	0	0	0	0	5	0	0	0	0	0	0.01	0
Protein transport protein Sec23A	SC23A_HUMAN	0	1	0	0	0	0	0	1	0	0	0	0	0	0.02	0	0	0	0
Coatomer subunit zeta-1	COPZ1_HUMAN	0	1	0	0	0	0	0	1	0	0	0	0	0	0.06	0	0	0	0
Ubiquitin fusion degradation protein 1 homolog	UFD1_HUMAN	0	1	0	0	0	0	0	1	0	0	0	0	0	0.04	0	0	0	0
Ig kappa chain V-III region SIE	KV302_HUMAN	0	0	0	1	0	0	0	0	0	1	0	0	0	0	0	0.17	0	0
Cytospin-B	CYTSB_HUMAN	0	0	1	0	0	0	0	0	1	0	0	0	0	0	0.01	0	0	0
Calcium uptake protein 1, mitochondrial	MICU1_HUMAN	0	1	0	0	0	0	0	1	0	0	0	0	0	0.04	0	0	0	0
Synaptogyrin-1	SNG1_HUMAN	0	1	0	0	0	0	0	1	0	0	0	0	0	0.05	0	0	0	0
Serine/threonine-protein kinase 38	STK38_HUMAN	0	0	0	1	0	0	0	0	0	1	0	0	0	0	0	0.02	0	0
Melanotransferrin	TRFM_HUMAN	0	0	0	0	1	0	0	0	0	0	1	0	0	0	0	0	0.02	0
Integrin alpha-1	ITA1_HUMAN	0	1	0	0	0	0	0	1	0	0	0	0	0	0.01	0	0	0	0
Protoporphyrinogen oxidase	PPOX_HUMAN	0	0	1	1	1	1	0	0	9	18	18	12	0	0	0.01	0.01	0.01	0.01
Glycolipid transfer protein	GLTP_HUMAN	0	1	1	0	0	1	0	1	1	0	0	2	0	0.06	0.06	0	0	0.06
Tubulin gamma-1 chain	TBG1_HUMAN	0	1	0	0	0	0	0	1	0	0	0	0	0	0.04	0	0	0	0
Alpha-2-macroglobulin	A2MG_HUMAN	0	0	0	0	0	1	0	0	0	0	0	1	0	0	0	0	0	0.01
Constitutive coactivator of PPAR-gamma-like protein 1	F120A_HUMAN	0	1	0	0	0	0	0	1	0	0	0	0	0	0.01	0	0	0	0
Zinc finger ZZ-type and EF-hand domain-containing protein 1	ZZEF1_HUMAN	0	1	0	0	0	0	0	1	0	0	0	0	0	0	0	0	0	0
Very-long-chain (3R)-3-hydroxyacyl-[acyl-carrier protein] dehydratase 3	HACD3_HUMAN	0	1	0	0	1	0	0	3	0	0	2	0	0	0.04	0	0	0.04	0
Transmembrane protein 55B	TM55B_HUMAN	0	1	0	0	0	0	0	1	0	0	0	0	0	0.04	0	0	0	0
U6 snRNA-associated Sm-like protein LSm4	LSM4_HUMAN	0	0	0	1	0	0	0	0	0	1	0	0	0	0	0	0.12	0	0
Insulin-degrading enzyme	IDE_HUMAN	0	0	1	0	0	0	0	0	1	0	0	0	0	0	0.01	0	0	0
Transcription elongation factor B polypeptide 2	ELOB_HUMAN	0	0	1	1	0	0	0	0	1	1	0	0	0	0	0.1	0.1	0	0
NAD kinase domain-containing protein 1	NAKD1_HUMAN	0	0	0	1	0	0	0	0	0	1	0	0	0	0	0	0.03	0	0
Poly(U)-binding-splicing factor PUF60	PUF60_HUMAN	0	1	0	0	0	0	0	1	0	0	0	0	0	0.03	0	0	0	0
FYN-binding protein	FYB_HUMAN	0	1	0	0	0	0	0	1	0	0	0	0	0	0.03	0	0	0	0
Protein jagunal homolog 1	JAGN1_HUMAN	0	1	0	0	0	0	0	1	0	0	0	0	0	0.07	0	0	0	0
3-beta-hydroxysteroid-Delta(8),Delta(7)-isomerase	EBP_HUMAN	0	1	1	0	1	1	0	1	1	0	1	1	0	0.05	0.05	0	0.05	0.05
ATPase inhibitor, mitochondrial	ATIF1_HUMAN	0	0	1	0	0	0	0	0	1	0	0	0	0	0	0.09	0	0	0
Platelet glycoprotein IX	GPIX_HUMAN	0	0	1	0	0	0	0	0	2	0	0	0	0	0	0.08	0	0	0
NADH dehydrogenase [ubiquinone] 1 alpha subcomplex subunit 5	NDUA5_HUMAN	0	1	1	1	0	0	0	1	1	1	0	0	0	0.09	0.09	0.09	0	0
Mucin-17	MUC17_HUMAN	0	0	0	0	1	0	0	0	0	0	2	0	0	0	0	0	0	0
Programmed cell death protein 5	PDCD5_HUMAN	0	0	1	0	0	0	0	0	1	0	0	0	0	0	0.1	0	0	0
Tumor necrosis factor receptor superfamily member 10C	TR10C_HUMAN	0	0	0	0	1	0	0	0	0	0	2	0	0	0	0	0	0.03	0
U2 small nuclear ribonucleoprotein B''	RU2B_HUMAN	0	1	1	0	0	0	0	1	1	0	0	0	0	0.05	0.05	0	0	0
NADH dehydrogenase [ubiquinone] flavoprotein 1, mitochondrial	NDUV1_HUMAN	0	0	1	0	0	0	0	0	1	0	0	0	0	0	0.03	0	0	0
Rho-associated protein kinase 2	ROCK2_HUMAN	1	16	6	3	0	5	1	19	7	3	0	5	0.01	0.13	0.05	0.02	0	0.04
Interferon-induced guanylate-binding protein 2	GBP2_HUMAN	1	8	4	0	0	0	1	8	5	0	0	0	0.03	0.13	0.07	0	0	0
Complement decay-accelerating factor	DAF_HUMAN	1	6	6	0	4	4	1	7	7	0	4	5	0.05	0.16	0.17	0	0.12	0.12
116 kDa U5 small nuclear ribonucleoprotein component	U5S1_HUMAN	1	8	0	0	0	0	1	10	0	0	0	0	0.02	0.12	0	0	0	0
Syntaxin-3	STX3_HUMAN	1	1	6	4	0	0	1	1	10	6	0	0	0.05	0.05	0.21	0.15	0	0
Long-chain-fatty-acid--CoA ligase 3	ACSL3_HUMAN	1	7	0	1	0	0	1	8	0	2	0	0	0.02	0.12	0	0.02	0	0
Coiled-coil-helix-coiled-coil-helix domain-containing protein 3, mitochondrial	CHCH3_HUMAN	1	7	0	2	0	0	1	7	0	2	0	0	0.07	0.28	0	0.11	0	0
Casein kinase II subunit alpha	CSK21_HUMAN	1	6	0	0	0	0	1	6	0	0	0	0	0.04	0.16	0	0	0	0
Protein phosphatase 1 regulatory subunit 12A	MYPT1_HUMAN	1	4	2	2	0	0	1	4	2	2	0	0	0.01	0.04	0.03	0.02	0	0
Serine/threonine-protein kinase 4	STK4_HUMAN	1	4	5	1	0	0	1	7	7	1	0	0	0.03	0.1	0.12	0.03	0	0
Protein 4.1	41_HUMAN	1	1	4	3	2	3	1	1	5	5	3	4	0.02	0.02	0.06	0.05	0.03	0.04
Caspase-8	CASP8_HUMAN	1	6	2	0	2	2	1	7	2	0	2	2	0.02	0.14	0.04	0	0.06	0.04
Peptidoglycan recognition protein 1	PGRP1_HUMAN	1	3	6	5	5	6	1	3	24	24	37	41	0.08	0.24	0.39	0.35	0.35	0.39
Gasdermin-D	GSDMD_HUMAN	1	6	2	2	0	0	1	7	4	2	0	0	0.03	0.13	0.06	0.06	0	0
Platelet-activating factor acetylhydrolase IB subunit gamma	PA1B3_HUMAN	1	5	3	2	1	4	1	5	3	3	2	4	0.04	0.22	0.15	0.11	0.04	0.18
Aspartate--tRNA ligase, mitochondrial	SYDM_HUMAN	1	4	0	0	0	0	1	4	0	0	0	0	0.02	0.06	0	0	0	0
Phosphoglycolate phosphatase	PGP_HUMAN	1	5	3	2	0	0	1	5	3	2	0	0	0.05	0.19	0.12	0.09	0	0
Protein NipSnap homolog 3A	NPS3A_HUMAN	1	4	3	2	0	2	1	4	3	2	0	2	0.06	0.17	0.12	0.09	0	0.07
Mesencephalic astrocyte-derived neurotrophic factor	MANF_HUMAN	1	2	2	0	3	1	1	2	2	0	3	2	0.08	0.12	0.16	0	0.15	0.08
Tumor necrosis factor alpha-induced protein 2	TNAP2_HUMAN	1	5	0	2	0	0	1	5	0	2	0	0	0.03	0.09	0	0.04	0	0
Oxidized low-density lipoprotein receptor 1	OLR1_HUMAN	1	0	2	2	4	4	1	0	9	4	16	11	0.06	0	0.12	0.1	0.18	0.18
Hypoxia up-regulated protein 1	HYOU1_HUMAN	1	0	2	0	2	0	1	0	2	0	2	0	0.01	0	0.02	0	0.02	0
Sorting nexin-5	SNX5_HUMAN	1	4	1	0	0	0	1	4	1	0	0	0	0.02	0.11	0.03	0	0	0
Vitamin D-binding protein	VTDB_HUMAN	1	3	0	0	3	4	1	3	0	0	3	5	0.04	0.11	0	0	0.11	0.12
Gamma-adducin	ADDG_HUMAN	1	4	1	2	0	0	1	5	2	2	0	0	0.02	0.07	0.02	0.04	0	0
Transmembrane emp24 domain-containing protein 9	TMED9_HUMAN	1	3	3	4	3	3	1	3	3	5	3	4	0.05	0.11	0.16	0.18	0.16	0.16
Aldehyde dehydrogenase family 3 member B2	AL3B2_HUMAN	1	3	3	2	3	2	1	5	5	5	7	2	0.04	0.1	0.1	0.07	0.1	0.06
Far upstream element-binding protein 3	FUBP3_HUMAN	1	4	0	0	0	0	1	5	0	0	0	0	0.02	0.05	0	0	0	0
Inosine-5'-monophosphate dehydrogenase 2	IMDH2_HUMAN	1	0	3	2	1	0	1	0	3	2	1	0	0.02	0	0.07	0.05	0.03	0
Probable ATP-dependent RNA helicase DDX23	DDX23_HUMAN	1	3	0	0	0	0	1	3	0	0	0	0	0.02	0.04	0	0	0	0
Oxidoreductase HTATIP2	HTAI2_HUMAN	1	1	2	2	2	0	1	1	3	2	2	0	0.05	0.05	0.1	0.07	0.07	0
Glutaredoxin-1	GLRX1_HUMAN	1	0	4	1	2	1	1	0	5	1	2	1	0.1	0	0.43	0.1	0.11	0.1
Platelet-activating factor acetylhydrolase IB subunit beta	PA1B2_HUMAN	1	2	3	1	2	3	1	4	3	2	4	4	0.04	0.07	0.12	0.04	0.07	0.1
Nuclear factor NF-kappa-B p105 subunit	NFKB1_HUMAN	1	4	0	0	0	0	1	4	0	0	0	0	0.02	0.05	0	0	0	0
HIS tagged IFIT2 (alternative sequence)	His-IFIT2	1	2	3	0	0	0	1	2	4	0	0	0	0.03	0.04	0.07	0	0	0
NADH dehydrogenase [ubiquinone] iron-sulfur protein 3, mitochondrial	NDUS3_HUMAN	1	3	0	1	0	0	1	3	0	1	0	0	0.05	0.13	0	0.05	0	0
Lymphocyte antigen 75	LY75_HUMAN	1	4	0	2	0	0	1	6	0	2	0	0	0.01	0.03	0	0.01	0	0
E3 ubiquitin-protein ligase HUWE1	HUWE1_HUMAN	1	2	0	0	0	0	1	2	0	0	0	0	0	0	0	0	0	0
Peptidyl-prolyl cis-trans isomerase FKBP3	FKBP3_HUMAN	1	0	2	3	0	0	1	0	2	4	0	0	0.05	0	0.1	0.14	0	0
SWI/SNF-related matrix-associated actin-dependent regulator of chromatin subfamily E member 1	SMCE1_HUMAN	1	3	0	0	0	0	1	3	0	0	0	0	0.03	0.09	0	0	0	0
Intersectin-2	ITSN2_HUMAN	1	3	0	0	0	0	1	4	0	0	0	0	0.01	0.02	0	0	0	0
40S ribosomal protein S20	RS20_HUMAN	1	3	0	0	0	0	1	4	0	0	0	0	0.09	0.25	0	0	0	0
Malectin	MLEC_HUMAN	1	0	1	0	0	3	1	0	1	0	0	4	0.04	0	0.04	0	0	0.11
Eukaryotic translation initiation factor 3 subunit D	EIF3D_HUMAN	1	3	0	0	0	0	1	4	0	0	0	0	0.02	0.06	0	0	0	0
Oxysterol-binding protein-related protein 8	OSBL8_HUMAN	1	3	1	0	1	0	1	4	1	0	1	0	0.01	0.03	0.01	0	0.01	0
E3 ubiquitin-protein ligase BRE1B	BRE1B_HUMAN	1	3	0	0	0	0	1	5	0	0	0	0	0.01	0.05	0	0	0	0
Stromal interaction molecule 1	STIM1_HUMAN	1	2	0	0	0	0	1	2	0	0	0	0	0.03	0.03	0	0	0	0
Allograft inflammatory factor 1	AIF1_HUMAN	1	0	2	0	0	0	1	0	2	0	0	0	0.14	0	0.08	0	0	0
Proteasome subunit beta type-8	PSB8_HUMAN	1	2	2	1	0	0	1	2	2	1	0	0	0.05	0.09	0.09	0.04	0	0
Dihydrolipoyllysine-residue succinyltransferase component of 2-oxoglutarate dehydrogenase complex, mitochondrial	ODO2_HUMAN	1	3	2	3	0	0	1	4	2	3	0	0	0.03	0.1	0.06	0.1	0	0
Leukocyte immunoglobulin-like receptor subfamily B member 3	LIRB3_HUMAN	1	1	3	0	0	0	1	1	4	0	0	0	0.03	0.03	0.07	0	0	0
Chromatin complexes subunit BAP18	BAP18_HUMAN	1	3	0	0	0	0	1	5	0	0	0	0	0.08	0.28	0	0	0	0
Transmembrane protein 109	TM109_HUMAN	1	2	0	3	1	0	1	2	0	3	1	0	0.05	0.07	0	0.11	0.05	0
Synaptogyrin-2	SNG2_HUMAN	1	2	0	2	0	1	1	3	0	2	0	1	0.04	0.09	0	0.09	0	0.04
Serine/threonine-protein kinase TBK1	TBK1_HUMAN	1	2	0	0	0	0	1	3	0	0	0	0	0.02	0.04	0	0	0	0
Pro-cathepsin H	CATH_HUMAN	1	3	2	2	0	0	1	5	2	2	0	0	0.05	0.12	0.09	0.09	0	0
Prostaglandin E synthase 3	TEBP_HUMAN	1	2	2	2	0	0	1	2	2	2	0	0	0.08	0.12	0.14	0.14	0	0
C5a anaphylatoxin chemotactic receptor	C5AR_HUMAN	1	0	2	2	2	2	1	0	2	3	7	9	0.03	0	0.06	0.06	0.06	0.06
Sialic acid-binding Ig-like lectin 9	SIGL9_HUMAN	1	2	2	1	2	2	1	3	5	4	2	4	0.03	0.07	0.07	0.03	0.07	0.07
cAMP-dependent protein kinase type II-alpha regulatory subunit	KAP2_HUMAN	1	2	0	0	0	0	1	2	0	0	0	0	0.03	0.06	0	0	0	0
Myeloid cell surface antigen CD33	CD33_HUMAN	1	2	2	1	0	0	1	3	3	1	0	0	0.03	0.05	0.05	0.03	0	0
Syntaxin-binding protein 3	STXB3_HUMAN	1	1	2	0	0	0	1	1	2	0	0	0	0.03	0.03	0.04	0	0	0
Antigen peptide transporter 1	TAP1_HUMAN	1	1	1	1	0	0	1	1	1	1	0	0	0.02	0.02	0.02	0.02	0	0
Secretory carrier-associated membrane protein 1	SCAM1_HUMAN	1	1	2	0	0	0	1	1	2	0	0	0	0.07	0.07	0.11	0	0	0
Leukotriene B4 receptor 1	LT4R1_HUMAN	1	1	2	1	1	1	1	1	2	1	2	1	0.04	0.04	0.07	0.04	0.04	0.04
ERO1-like protein beta	ERO1B_HUMAN	1	2	1	0	0	0	1	2	2	0	0	0	0.02	0.04	0.02	0	0	0
Sorting nexin-18	SNX18_HUMAN	1	2	0	1	0	0	1	3	0	1	0	0	0.03	0.04	0	0.03	0	0
Galactose-1-phosphate uridylyltransferase	GALT_HUMAN	1	2	2	0	0	0	1	2	2	0	0	0	0.04	0.06	0.06	0	0	0
Nuclease-sensitive element-binding protein 1	YBOX1_HUMAN	1	2	1	0	0	0	1	4	1	0	0	0	0.06	0.11	0.06	0	0	0
AP-2 complex subunit sigma	AP2S1_HUMAN	1	2	0	0	0	0	1	2	0	0	0	0	0.11	0.15	0	0	0	0
Ras association domain-containing protein 4	RASF4_HUMAN	1	2	0	0	0	0	1	3	0	0	0	0	0.05	0.07	0	0	0	0
Nuclear pore complex protein Nup50	NUP50_HUMAN	1	2	0	0	0	0	1	2	0	0	0	0	0.03	0.06	0	0	0	0
Trifunctional purine biosynthetic protein adenosine-3	PUR2_HUMAN	1	1	0	0	2	0	1	1	0	0	2	0	0.01	0.01	0	0	0.02	0
S-adenosylmethionine synthase isoform type-2	METK2_HUMAN	1	2	2	0	1	0	1	2	5	0	1	0	0.03	0.07	0.07	0	0.03	0
Complement component C1q receptor	C1QR1_HUMAN	1	1	0	1	1	2	1	1	0	3	1	4	0.02	0.02	0	0.02	0.02	0.03
Cullin-1	CUL1_HUMAN	1	2	0	0	0	0	1	2	0	0	0	0	0.02	0.04	0	0	0	0
TAR DNA-binding protein 43	TADBP_HUMAN	1	2	0	0	0	0	1	2	0	0	0	0	0.02	0.05	0	0	0	0
Prenylcysteine oxidase 1	PCYOX_HUMAN	1	0	0	1	2	0	1	0	0	1	2	0	0.02	0	0	0.02	0.05	0
Adenylate cyclase type 7	ADCY7_HUMAN	1	0	0	0	0	0	1	0	0	0	0	0	0.02	0	0	0	0	0
Protein lunapark	LNP_HUMAN	1	1	1	0	0	0	1	1	4	0	0	0	0.03	0.03	0.03	0	0	0
Dehydrogenase/reductase SDR family member 1	DHRS1_HUMAN	1	0	0	0	0	0	1	0	0	0	0	0	0.04	0	0	0	0	0
Signal recognition particle 9 kDa protein	SRP09_HUMAN	1	0	0	0	0	0	1	0	0	0	0	0	0.13	0	0	0	0	0
Peptidyl-prolyl cis-trans isomerase NIMA-interacting 4	PIN4_HUMAN	1	0	0	0	0	0	1	0	0	0	0	0	0.09	0	0	0	0	0
Cleavage and polyadenylation specificity factor subunit 1	CPSF1_HUMAN	1	0	0	0	0	0	1	0	0	0	0	0	0.01	0	0	0	0	0
Short-chain specific acyl-CoA dehydrogenase, mitochondrial	ACADS_HUMAN	1	1	0	0	0	0	1	2	0	0	0	0	0.03	0.03	0	0	0	0
Cytochrome b-c1 complex subunit Rieske, mitochondrial	UCRI_HUMAN	1	0	0	0	0	0	1	0	0	0	0	0	0.05	0	0	0	0	0
Integrin alpha-5	ITA5_HUMAN	1	1	0	0	0	0	1	1	0	0	0	0	0.02	0.02	0	0	0	0
N-acylglucosamine 2-epimerase	RENBP_HUMAN	1	0	0	0	0	1	1	0	0	0	0	1	0.03	0	0	0	0	0.03
Phosphoinositide 3-kinase adapter protein 1	BCAP_HUMAN	1	1	0	0	0	0	1	1	0	0	0	0	0.02	0.02	0	0	0	0
ATP synthase subunit a	ATP6_HUMAN	1	1	0	0	0	0	1	1	0	0	0	0	0.04	0.04	0	0	0	0
Protein furry homolog-like	FRYL_HUMAN	1	0	0	0	0	0	1	0	0	0	0	0	0	0	0	0	0	0
SNARE-associated protein Snapin	SNAPN_HUMAN	1	0	0	0	0	0	1	0	0	0	0	0	0.1	0	0	0	0	0
WD repeat- and FYVE domain-containing protein 4	WDFY4_HUMAN	1	0	0	0	0	0	1	0	0	0	0	0	0	0	0	0	0	0
Four and a half LIM domains protein 1	FHL1_HUMAN	1	1	1	0	0	1	1	1	1	0	0	2	0.04	0.04	0.04	0	0	0.04
Deoxyribonucleoside 5'-monophosphate N-glycosidase	RCL_HUMAN	1	1	0	0	0	0	1	1	0	0	0	0	0.1	0.1	0	0	0	0
TSC22 domain family protein 2	T22D2_HUMAN	1	0	0	0	0	0	1	0	0	0	0	0	0.01	0	0	0	0	0
Golgin subfamily A member 3	GOGA3_HUMAN	1	0	0	0	0	0	1	0	0	0	0	0	0.01	0	0	0	0	0
Ubiquitin-conjugating enzyme E2 D3	UB2D3_HUMAN	1	1	1	1	1	1	1	1	2	1	1	1	0.07	0.07	0.07	0.07	0.07	0.07
UPF0696 protein C11orf68	CK068_HUMAN	1	0	0	0	0	0	1	0	0	0	0	0	0.04	0	0	0	0	0
LanC-like protein 2	LANC2_HUMAN	1	1	0	0	0	0	1	1	0	0	0	0	0.04	0.04	0	0	0	0
Emerin	EMD_HUMAN	1	0	0	0	0	0	1	0	0	0	0	0	0.04	0	0	0	0	0
Cytochrome b-c1 complex subunit 8	QCR8_HUMAN	1	0	0	0	0	0	1	0	0	0	0	0	0.16	0	0	0	0	0
Ragulator complex protein LAMTOR1	LTOR1_HUMAN	1	0	1	1	1	0	1	0	1	1	1	0	0.07	0	0.07	0.07	0.07	0
ATP-binding cassette sub-family E member 1	ABCE1_HUMAN	1	0	0	0	0	0	1	0	0	0	0	0	0.02	0	0	0	0	0
Vitamin K epoxide reductase complex subunit 1	VKOR1_HUMAN	1	0	0	0	0	0	1	0	0	0	0	0	0.08	0	0	0	0	0
Serine/threonine-protein phosphatase 4 catalytic subunit	PP4C_HUMAN	1	0	0	0	0	0	1	0	0	0	0	0	0.06	0	0	0	0	0
Phosphoglucomutase-like protein 5	PGM5_HUMAN	1	0	0	0	0	0	1	0	0	0	0	0	0.02	0	0	0	0	0
Splicing factor, arginine/serine-rich 15	SFR15_HUMAN	1	0	0	0	0	0	1	0	0	0	0	0	0.02	0	0	0	0	0
U6 snRNA-associated Sm-like protein LSm2	LSM2_HUMAN	1	0	1	1	0	0	1	0	1	1	0	0	0.2	0	0.2	0.2	0	0
AP-3 complex subunit mu-1	AP3M1_HUMAN	1	0	0	1	0	0	1	0	0	1	0	0	0.03	0	0	0.03	0	0
Nidogen-1	NID1_HUMAN	1	1	0	0	0	1	1	2	0	0	0	1	0.01	0.01	0	0	0	0.01
Alpha-synuclein	SYUA_HUMAN	1	0	0	0	0	0	1	0	0	0	0	0	0.11	0	0	0	0	0
LIM and senescent cell antigen-like-containing domain protein 1	LIMS1_HUMAN	1	1	1	1	1	0	1	2	1	1	1	0	0.04	0.04	0.04	0.04	0.04	0
Phosphatidylinositol 3-kinase catalytic subunit type 3	PK3C3_HUMAN	1	1	0	0	0	0	1	1	0	0	0	0	0.01	0.01	0	0	0	0
GDP-mannose 4,6 dehydratase	GMDS_HUMAN	1	1	1	1	0	0	1	1	1	1	0	0	0.03	0.03	0.03	0.03	0	0
NADH dehydrogenase [ubiquinone] 1 alpha subcomplex subunit 11	NDUAB_HUMAN	1	0	0	0	0	0	1	0	0	0	0	0	0.13	0	0	0	0	0
Protein NDRG1	NDRG1_HUMAN	1	1	0	0	0	0	1	1	0	0	0	0	0.04	0.04	0	0	0	0
Transcription elongation regulator 1	TCRG1_HUMAN	1	0	0	1	0	0	1	0	0	1	0	0	0.01	0	0	0.01	0	0
Ras-related protein Rab-9B	RAB9B_HUMAN	1	0	0	1	1	1	1	0	0	1	1	1	0.07	0	0	0.07	0.07	0.07
CWF19-like protein 1	C19L1_HUMAN	1	0	0	0	0	0	1	0	0	0	0	0	0.02	0	0	0	0	0
Selenide, water dikinase 1	SPS1_HUMAN	1	0	1	1	0	0	1	0	1	1	0	0	0.05	0	0.05	0.05	0	0
Leucine-rich alpha-2-glycoprotein	A2GL_HUMAN	1	0	0	0	0	0	1	0	0	0	0	0	0.03	0	0	0	0	0
Mitochondrial carrier homolog 2	MTCH2_HUMAN	1	0	0	0	0	0	1	0	0	0	0	0	0.04	0	0	0	0	0
Sterile alpha motif domain-containing protein 9-like	SAM9L_HUMAN	1	0	0	0	0	0	1	0	0	0	0	0	0.01	0	0	0	0	0
NADH dehydrogenase [ubiquinone] 1 beta subcomplex subunit 4	NDUB4_HUMAN	1	1	0	0	0	0	1	1	0	0	0	0	0.14	0.14	0	0	0	0
Saccharopine dehydrogenase-like oxidoreductase	SCPDL_HUMAN	1	0	0	0	0	0	1	0	0	0	0	0	0.03	0	0	0	0	0
P2X purinoceptor 4	P2RX4_HUMAN	1	1	1	0	0	0	1	1	2	0	0	0	0.04	0.04	0.04	0	0	0
ATPase family AAA domain-containing protein 3B	ATD3B_HUMAN	1	0	0	0	0	0	1	0	0	0	0	0	0.02	0	0	0	0	0
60S ribosomal protein L35a	RL35A_HUMAN	1	0	0	0	0	0	1	0	0	0	0	0	0.11	0	0	0	0	0
Leucine-rich repeat and calponin homology domain-containing protein 4	LRCH4_HUMAN	1	0	0	0	0	0	1	0	0	0	0	0	0.02	0	0	0	0	0
Transforming acidic coiled-coil-containing protein 3	TACC3_HUMAN	1	0	0	0	0	0	1	0	0	0	0	0	0.01	0	0	0	0	0
Polyadenylate-binding protein-interacting protein 1	PAIP1_HUMAN	1	0	0	0	0	0	1	0	0	0	0	0	0.03	0	0	0	0	0
Ubiquitin carboxyl-terminal hydrolase CYLD	CYLD_HUMAN	1	0	0	0	0	0	1	0	0	0	0	0	0.01	0	0	0	0	0
Abl interactor 1	ABI1_HUMAN	1	0	1	0	0	0	1	0	1	0	0	0	0.03	0	0.03	0	0	0
Kinesin-like protein KIF12	KIF12_HUMAN	1	0	0	0	0	0	1	0	0	0	0	0	0.01	0	0	0	0	0
Phosphofurin acidic cluster sorting protein 1	PACS1_HUMAN	1	0	0	0	0	0	1	0	0	0	0	0	0.02	0	0	0	0	0
Charged multivesicular body protein 4a	CHM4A_HUMAN	1	0	0	0	0	0	1	0	0	0	0	0	0.06	0	0	0	0	0
Solute carrier family 12 member 6	S12A6_HUMAN	1	0	0	0	0	0	1	0	0	0	0	0	0.01	0	0	0	0	0
Calcium-binding mitochondrial carrier protein Aralar1	CMC1_HUMAN	1	1	0	0	0	0	1	1	0	0	0	0	0.02	0.02	0	0	0	0
UBX domain-containing protein 4	UBXN4_HUMAN	1	1	0	0	0	0	1	1	0	0	0	0	0.04	0.04	0	0	0	0
Ragulator complex protein LAMTOR3	LTOR3_HUMAN	1	0	0	0	0	0	1	0	0	0	0	0	0.08	0	0	0	0	0
UPF0317 protein C14orf159, mitochondrial	CN159_HUMAN	1	0	1	0	0	0	1	0	1	0	0	0	0.02	0	0.02	0	0	0
Ubiquitin-conjugating enzyme E2 Z	UBE2Z_HUMAN	1	0	0	0	1	0	1	0	0	0	1	0	0.03	0	0	0	0.03	0
tRNA (cytosine(34)-C(5))-methyltransferase	NSUN2_HUMAN	1	1	0	0	0	0	1	1	0	0	0	0	0.01	0.01	0	0	0	0
Programmed cell death protein 4	PDCD4_HUMAN	1	0	0	0	0	0	1	0	0	0	0	0	0.02	0	0	0	0	0
Protein spinster homolog 3	SPNS3_HUMAN	1	0	1	0	1	0	1	0	2	0	2	0	0.03	0	0.03	0	0.03	0
Dynactin subunit 4	DCTN4_HUMAN	1	1	1	0	0	0	1	2	1	0	0	0	0.03	0.03	0.03	0	0	0
Splicing factor 3A subunit 1	SF3A1_HUMAN	1	0	0	0	0	0	1	0	0	0	0	0	0.02	0	0	0	0	0
REST corepressor 1	RCOR1_HUMAN	1	1	0	0	0	0	1	1	0	0	0	0	0.03	0.03	0	0	0	0
Protein HIDE1	HIDE1_HUMAN	1	1	1	1	1	1	1	1	1	3	4	3	0.07	0.07	0.07	0.07	0.07	0.07
Programmed cell death protein 10	PDC10_HUMAN	1	1	1	1	1	1	1	1	1	1	2	1	0.06	0.06	0.06	0.06	0.06	0.06
UPF0364 protein C6orf211	CF211_HUMAN	1	0	0	0	0	0	1	0	0	0	0	0	0.02	0	0	0	0	0
Complement component 1 Q subcomponent-binding protein, mitochondrial	C1QBP_HUMAN	1	1	0	0	0	0	1	1	0	0	0	0	0.07	0.07	0	0	0	0
Eukaryotic translation initiation factor 4 gamma 1	IF4G1_HUMAN	1	0	0	0	0	0	1	0	0	0	0	0	0.01	0	0	0	0	0
Acylphosphatase-1	ACYP1_HUMAN	1	0	1	0	0	0	1	0	1	0	0	0	0.13	0	0.13	0	0	0
Cell division cycle 5-like protein	CDC5L_HUMAN	1	0	0	0	0	0	1	0	0	0	0	0	0.02	0	0	0	0	0
Myeloid differentiation primary response protein MyD88	MYD88_HUMAN	1	0	0	0	0	0	1	0	0	0	0	0	0.04	0	0	0	0	0
Proteasome subunit beta type-7	PSB7_HUMAN	1	0	0	0	0	0	1	0	0	0	0	0	0.04	0	0	0	0	0
Switch-associated protein 70	SWP70_HUMAN	2	10	13	3	0	0	2	11	17	3	0	0	0.03	0.16	0.21	0.05	0	0
von Willebrand factor	VWF_HUMAN	2	2	4	8	11	10	2	2	5	10	13	19	0.01	0.01	0.02	0.03	0.05	0.04
Actin-related protein 2/3 complex subunit 5	ARPC5_HUMAN	2	13	8	8	8	8	2	14	12	14	12	16	0.21	0.77	0.56	0.66	0.66	0.66
Microtubule-actin cross-linking factor 1, isoforms 1/2/3/5	MACF1_HUMAN	2	13	0	0	0	0	2	13	0	0	0	0	0.01	0.03	0	0	0	0
Peroxisomal multifunctional enzyme type 2	DHB4_HUMAN	2	5	11	5	0	0	2	7	26	7	0	0	0.03	0.08	0.16	0.08	0	0
Probable phospholipid-transporting ATPase IA	AT8A1_HUMAN	1	0	4	2	7	2	2	0	6	2	9	3	0.01	0	0.04	0.02	0.07	0.02
Eukaryotic translation initiation factor 5A-1	IF5A1_HUMAN	2	8	4	3	1	3	2	8	4	3	1	3	0.12	0.4	0.23	0.18	0.08	0.18
Tyrosine-protein phosphatase non-receptor type 1	PTN1_HUMAN	2	4	5	3	0	0	2	5	7	7	0	0	0.05	0.11	0.16	0.08	0	0
STE20-like serine/threonine-protein kinase	SLK_HUMAN	2	8	3	4	0	0	2	8	3	4	0	0	0.01	0.07	0.03	0.03	0	0
Dynamin-3	DYN3_HUMAN	2	5	3	0	0	0	2	7	4	0	0	0	0.02	0.05	0.03	0	0	0
Cysteine-rich secretory protein 3	CRIS3_HUMAN	2	0	8	6	5	8	2	0	22	18	18	19	0.07	0	0.37	0.31	0.27	0.37
Multifunctional protein ADE2	PUR6_HUMAN	2	4	5	2	0	0	2	5	5	2	0	0	0.07	0.11	0.13	0.06	0	0
Exportin-7	XPO7_HUMAN	2	0	5	0	3	3	2	0	10	0	5	5	0.02	0	0.05	0	0.03	0.03
26S proteasome non-ATPase regulatory subunit 6	PSMD6_HUMAN	1	7	4	2	0	0	2	11	5	2	0	0	0.03	0.2	0.11	0.06	0	0
Ankyrin repeat domain-containing protein 13A	AN13A_HUMAN	2	5	3	0	3	0	2	6	5	0	3	0	0.04	0.09	0.06	0	0.05	0
Dual specificity mitogen-activated protein kinase kinase 1	MP2K1_HUMAN	2	7	6	2	2	0	2	7	7	2	2	0	0.05	0.17	0.16	0.06	0.06	0
Eukaryotic peptide chain release factor subunit 1	ERF1_HUMAN	2	6	3	1	0	0	2	6	3	1	0	0	0.05	0.15	0.08	0.03	0	0
Proteasome subunit beta type-3	PSB3_HUMAN	2	3	5	3	3	3	2	6	5	3	3	4	0.13	0.19	0.3	0.2	0.23	0.23
Aspartate aminotransferase, cytoplasmic	AATC_HUMAN	1	4	4	3	4	4	2	4	4	3	5	4	0.03	0.1	0.12	0.1	0.11	0.1
Adenosine kinase	ADK_HUMAN	2	4	6	0	0	0	2	4	7	0	0	0	0.06	0.11	0.19	0	0	0
Fatty aldehyde dehydrogenase	AL3A2_HUMAN	2	5	2	0	2	2	2	5	2	0	2	2	0.05	0.12	0.04	0	0.05	0.05
Ras-related protein Rab-32	RAB32_HUMAN	2	7	3	3	0	0	2	7	4	3	0	0	0.1	0.3	0.16	0.16	0	0
Ubiquitin-conjugating enzyme E2 variant 1	UB2V1_HUMAN	2	5	3	5	3	3	2	7	4	6	3	3	0.14	0.31	0.12	0.26	0.14	0.12
N(4)-(beta-N-acetylglucosaminyl)-L-asparaginase	ASPG_HUMAN	2	5	3	4	2	5	2	6	3	4	4	6	0.12	0.22	0.13	0.19	0.09	0.25
Tumor necrosis factor alpha-induced protein 8	TFIP8_HUMAN	2	6	4	4	3	4	2	7	4	6	3	5	0.1	0.23	0.18	0.17	0.15	0.18
Proteasome subunit alpha type-2	PSA2_HUMAN	2	5	4	4	3	2	2	9	5	4	5	3	0.15	0.28	0.21	0.25	0.21	0.12
Transforming growth factor beta-1	TGFB1_HUMAN	2	2	5	3	3	3	2	2	7	4	5	3	0.07	0.07	0.17	0.1	0.11	0.12
Proteasome subunit alpha type-5	PSA5_HUMAN	2	6	5	5	2	2	2	7	7	5	2	2	0.11	0.28	0.28	0.28	0.16	0.11
F-box-like/WD repeat-containing protein TBL1XR1	TBL1R_HUMAN	2	6	0	0	0	0	2	6	0	0	0	0	0.06	0.18	0	0	0	0
Multiple epidermal growth factor-like domains protein 9	MEGF9_HUMAN	2	3	0	1	5	1	2	4	0	1	5	1	0.06	0.07	0	0.02	0.11	0.02
Caspase recruitment domain-containing protein 9	CARD9_HUMAN	2	6	0	0	0	0	2	6	0	0	0	0	0.04	0.13	0	0	0	0
Nodal modulator 3	NOMO3_HUMAN	2	6	2	0	0	0	2	6	2	0	0	0	0.02	0.07	0.02	0	0	0
Pleckstrin	PLEK_HUMAN	2	4	3	4	2	3	2	8	3	5	2	4	0.08	0.12	0.12	0.13	0.08	0.08
Complement factor D	CFAD_HUMAN	2	6	2	0	0	0	2	6	2	0	0	0	0.15	0.3	0.07	0	0	0
Protein Hook homolog 3	HOOK3_HUMAN	2	5	0	0	0	0	2	7	0	0	0	0	0.04	0.08	0	0	0	0
Synaptotagmin-like protein 1	SYTL1_HUMAN	2	5	3	0	3	3	2	6	3	0	4	3	0.03	0.09	0.06	0	0.06	0.06
Microtubule-associated protein 1S	MAP1S_HUMAN	2	5	3	0	0	0	2	6	3	0	0	0	0.03	0.06	0.04	0	0	0
Multimerin-1	MMRN1_HUMAN	2	4	3	4	3	4	2	7	5	5	7	9	0.02	0.03	0.03	0.04	0.03	0.04
Ubiquitin-conjugating enzyme E2 variant 2	UB2V2_HUMAN	2	3	3	5	0	3	2	4	4	6	0	3	0.21	0.3	0.2	0.39	0	0.19
Serine/threonine-protein phosphatase 2A 55 kDa regulatory subunit B alpha isoform	2ABA_HUMAN	2	5	3	2	1	1	2	8	4	2	1	1	0.05	0.11	0.08	0.05	0.03	0.03
Receptor expression-enhancing protein 5	REEP5_HUMAN	2	3	4	3	3	4	2	5	6	4	4	6	0.1	0.16	0.19	0.14	0.14	0.2
Histone H1x	H1X_HUMAN	2	3	4	2	2	2	2	3	4	2	2	2	0.1	0.15	0.17	0.1	0.1	0.1
Probable ATP-dependent RNA helicase DDX46	DDX46_HUMAN	2	3	5	2	2	2	2	5	12	7	5	2	0.01	0.02	0.04	0.01	0.01	0.01
Neutrophil defensin 1	DEF1_HUMAN	2	2	5	4	4	5	2	4	33	41	61	54	0.19	0.19	0.27	0.27	0.27	0.27
Alkyldihydroxyacetonephosphate synthase, peroxisomal	ADAS_HUMAN	2	2	4	0	2	2	2	2	4	0	2	2	0.04	0.03	0.07	0	0.04	0.04
Splicing factor U2AF 65 kDa subunit	U2AF2_HUMAN	2	3	2	0	0	0	2	3	2	0	0	0	0.07	0.11	0.05	0	0	0
Succinate dehydrogenase [ubiquinone] iron-sulfur subunit, mitochondrial	DHSB_HUMAN	2	2	3	2	0	0	2	2	3	2	0	0	0.09	0.05	0.11	0.05	0	0
Ubiquitin-like-conjugating enzyme ATG3	ATG3_HUMAN	2	3	3	2	2	0	2	3	3	2	2	0	0.09	0.11	0.13	0.09	0.09	0
Neurobeachin-like protein 2	NBEL2_HUMAN	2	5	3	0	0	0	2	10	3	0	0	0	0.01	0.02	0.01	0	0	0
Polypyrimidine tract-binding protein 3	PTBP3_HUMAN	2	5	0	2	0	1	2	6	0	3	0	1	0.04	0.09	0	0.04	0	0.02
Nuclear pore complex protein Nup93	NUP93_HUMAN	2	4	0	0	0	0	2	5	0	0	0	0	0.04	0.06	0	0	0	0
Inositol monophosphatase 1	IMPA1_HUMAN	2	3	3	2	0	3	2	3	3	2	0	3	0.08	0.14	0.12	0.08	0	0.14
Synaptobrevin homolog YKT6	YKT6_HUMAN	2	5	0	1	0	0	2	6	0	1	0	0	0.13	0.28	0	0.09	0	0
Heat shock 70 kDa protein 4L	HS74L_HUMAN	1	2	3	0	0	0	2	3	3	0	0	0	0.02	0.04	0.03	0	0	0
Ras-related protein Rab-31	RAB31_HUMAN	2	1	5	4	1	2	2	1	6	4	1	2	0.12	0.07	0.3	0.23	0.07	0.12
UPF0553 protein C9orf64	CI064_HUMAN	2	3	0	0	0	0	2	3	0	0	0	0	0.07	0.1	0	0	0	0
Serine/threonine-protein phosphatase 2B catalytic subunit beta isoform	PP2BB_HUMAN	2	4	2	2	0	0	2	5	2	3	0	0	0.04	0.09	0.04	0.04	0	0
Acyl-CoA-binding protein	ACBP_HUMAN	2	0	4	0	0	0	2	0	7	0	0	0	0.34	0	0.46	0	0	0
Leukocyte immunoglobulin-like receptor subfamily B member 1	LIRB1_HUMAN	1	1	3	2	1	2	2	3	7	3	1	2	0.03	0.03	0.06	0.04	0.02	0.04
ADP-ribosylation factor 6	ARF6_HUMAN	2	0	2	0	0	0	2	0	2	0	0	0	0.13	0	0.07	0	0	0
Galectin-3	LEG3_HUMAN	2	4	2	0	2	1	2	5	2	0	2	2	0.07	0.16	0.07	0	0.1	0.04
Coiled-coil domain-containing protein 93	CCD93_HUMAN	2	4	2	0	0	0	2	5	2	0	0	0	0.04	0.06	0.04	0	0	0
Delta-aminolevulinic acid dehydratase	HEM2_HUMAN	2	2	4	3	1	2	2	3	4	5	1	3	0.06	0.06	0.12	0.09	0.03	0.06
Probable ATP-dependent RNA helicase DDX58	DDX58_HUMAN	2	2	0	0	0	0	2	2	0	0	0	0	0.02	0.02	0	0	0	0
Semaphorin-4D	SEM4D_HUMAN	2	2	0	0	0	0	2	2	0	0	0	0	0.04	0.03	0	0	0	0
40S ribosomal protein S7	RS7_HUMAN	2	4	0	0	0	0	2	4	0	0	0	0	0.08	0.18	0	0	0	0
Uncharacterized protein C9orf142	CI142_HUMAN	2	4	4	1	0	0	2	5	4	1	0	0	0.14	0.27	0.27	0.07	0	0
26S proteasome non-ATPase regulatory subunit 7	PSD7_HUMAN	2	2	2	0	4	1	2	2	4	0	6	1	0.07	0.07	0.07	0	0.1	0.04
Cysteine--tRNA ligase, cytoplasmic	SYCC_HUMAN	2	4	3	3	2	0	2	4	3	3	2	0	0.03	0.07	0.05	0.05	0.03	0
Nuclear cap-binding protein subunit 1	NCBP1_HUMAN	2	4	1	0	0	0	2	5	1	0	0	0	0.03	0.06	0.01	0	0	0
Matrin-3	MATR3_HUMAN	2	2	0	0	0	0	2	2	0	0	0	0	0.04	0.03	0	0	0	0
Heterogeneous nuclear ribonucleoprotein H3	HNRH3_HUMAN	2	2	0	0	0	0	2	2	0	0	0	0	0.04	0.06	0	0	0	0
Platelet receptor Gi24	GI24_HUMAN	2	2	4	0	1	1	2	4	6	0	1	2	0.07	0.07	0.12	0	0.04	0.04
BH3-interacting domain death agonist	BID_HUMAN	1	2	3	1	2	2	2	3	4	2	3	3	0.07	0.12	0.17	0.07	0.14	0.14
THUMP domain-containing protein 1	THUM1_HUMAN	1	4	2	0	0	0	2	5	3	0	0	0	0.04	0.13	0.08	0	0	0
E3 ubiquitin-protein ligase TRIM22	TRI22_HUMAN	2	2	0	0	0	0	2	2	0	0	0	0	0.05	0.05	0	0	0	0
Transmembrane protein 43	TMM43_HUMAN	2	3	3	0	0	0	2	4	4	0	0	0	0.04	0.07	0.07	0	0	0
Transmembrane protein 173	TM173_HUMAN	2	3	0	2	2	3	2	3	0	2	2	4	0.06	0.12	0	0.06	0.07	0.1
Chromobox protein homolog 1	CBX1_HUMAN	2	4	2	2	1	1	2	7	3	2	1	1	0.15	0.3	0.15	0.15	0.09	0.09
Importin subunit alpha-4	IMA4_HUMAN	2	4	0	0	0	0	2	5	0	0	0	0	0.06	0.12	0	0	0	0
Inorganic pyrophosphatase 2, mitochondrial	IPYR2_HUMAN	2	2	1	0	0	1	2	2	1	0	0	1	0.09	0.06	0.03	0	0	0.06
Dedicator of cytokinesis protein 10	DOC10_HUMAN	2	3	0	0	0	0	2	3	0	0	0	0	0.01	0.02	0	0	0	0
Prolow-density lipoprotein receptor-related protein 1	LRP1_HUMAN	2	3	0	0	0	0	2	4	0	0	0	0	0.01	0.01	0	0	0	0
DnaJ homolog subfamily B member 11	DJB11_HUMAN	2	4	2	3	3	3	2	4	2	3	3	3	0.09	0.16	0.08	0.12	0.12	0.12
Nuclear receptor-binding protein	NRBP_HUMAN	2	2	0	2	0	0	2	2	0	2	0	0	0.05	0.05	0	0.04	0	0
High affinity immunoglobulin epsilon receptor subunit gamma	FCERG_HUMAN	1	4	3	2	0	2	2	4	4	2	0	2	0.13	0.34	0.23	0.23	0	0.23
Acidic leucine-rich nuclear phosphoprotein 32 family member E	AN32E_HUMAN	2	3	0	0	1	1	2	3	0	0	1	1	0.09	0.1	0	0	0.06	0.06
Tripeptidyl-peptidase 1	TPP1_HUMAN	2	4	0	4	3	0	2	6	0	4	4	0	0.04	0.09	0	0.09	0.07	0
Arf-GAP with SH3 domain, ANK repeat and PH domain-containing protein 1	ASAP1_HUMAN	2	3	0	0	0	0	2	3	0	0	0	0	0.02	0.03	0	0	0	0
Protein phosphatase 1F	PPM1F_HUMAN	2	1	3	1	0	0	2	1	4	2	0	0	0.05	0.05	0.08	0.02	0	0
CD9 antigen	CD9_HUMAN	2	0	3	0	0	3	2	0	3	0	0	4	0.1	0	0.07	0	0	0.1
Valine--tRNA ligase	SYVC_HUMAN	2	4	1	0	0	0	2	4	1	0	0	0	0.02	0.04	0.01	0	0	0
Translocon-associated protein subunit alpha	SSRA_HUMAN	2	0	2	0	0	0	2	0	2	0	0	0	0.08	0	0.07	0	0	0
Eukaryotic translation initiation factor 4E	IF4E_HUMAN	2	0	0	2	0	0	2	0	0	2	0	0	0.12	0	0	0.1	0	0
Cytochrome c oxidase subunit 5A, mitochondrial	COX5A_HUMAN	2	1	3	1	0	0	2	1	4	1	0	0	0.15	0.1	0.21	0.1	0	0
Malignant T-cell-amplified sequence 1	MCTS1_HUMAN	2	2	1	1	1	1	2	2	1	1	1	1	0.15	0.18	0.1	0.1	0.1	0.1
Peptidyl-prolyl cis-trans isomerase F, mitochondrial	PPIF_HUMAN	2	2	0	0	0	0	2	2	0	0	0	0	0.09	0.08	0	0	0	0
A-kinase anchor protein 13	AKP13_HUMAN	1	3	1	0	0	0	2	4	1	0	0	0	0.01	0.02	0.01	0	0	0
Protein LYRIC	LYRIC_HUMAN	2	2	0	0	0	0	2	2	0	0	0	0	0.05	0.05	0	0	0	0
V-type proton ATPase subunit D	VATD_HUMAN	2	2	0	0	0	0	2	2	0	0	0	0	0.11	0.09	0	0	0	0
Endoplasmic reticulum aminopeptidase 1	ERAP1_HUMAN	1	2	2	1	0	1	2	7	5	3	0	2	0.01	0.02	0.03	0.01	0	0.01
Cytochrome b5 type B	CYB5B_HUMAN	2	3	0	2	2	0	2	3	0	2	2	0	0.13	0.17	0	0.13	0.13	0
P2Y purinoceptor 13	P2Y13_HUMAN	2	2	0	0	1	0	2	2	0	0	1	0	0.06	0.06	0	0	0.03	0
RUN and FYVE domain-containing protein 1	RUFY1_HUMAN	2	3	0	0	0	0	2	3	0	0	0	0	0.03	0.05	0	0	0	0
TBC1 domain family member 1	TBCD1_HUMAN	2	2	0	0	0	0	2	2	0	0	0	0	0.03	0.02	0	0	0	0
Proteasome subunit beta type-5	PSB5_HUMAN	2	0	0	2	2	3	2	0	0	2	2	3	0.09	0	0	0.09	0.09	0.14
S-phase kinase-associated protein 1	SKP1_HUMAN	2	3	2	3	2	2	2	4	2	3	2	2	0.12	0.16	0.12	0.16	0.12	0.12
Proteasome subunit beta type-6	PSB6_HUMAN	2	2	0	0	0	0	2	2	0	0	0	0	0.09	0.09	0	0	0	0
Thioredoxin-related transmembrane protein 4	TMX4_HUMAN	1	3	0	0	0	0	2	3	0	0	0	0	0.05	0.13	0	0	0	0
Serine-threonine kinase receptor-associated protein	STRAP_HUMAN	2	1	3	0	0	1	2	1	4	0	0	1	0.09	0.04	0.14	0	0	0.04
RNA-binding protein 25	RBM25_HUMAN	2	3	0	0	0	0	2	4	0	0	0	0	0.03	0.04	0	0	0	0
CCR4-NOT transcription complex subunit 1	CNOT1_HUMAN	2	2	0	0	0	0	2	2	0	0	0	0	0.01	0.01	0	0	0	0
RNA-binding protein 8A	RBM8A_HUMAN	2	1	2	0	0	0	2	1	2	0	0	0	0.11	0.06	0.16	0	0	0
Protein transport protein Sec61 subunit beta	SC61B_HUMAN	2	0	2	0	0	0	2	0	2	0	0	0	0.22	0	0.26	0	0	0
Actin-related protein 2/3 complex subunit 5-like protein	ARP5L_HUMAN	2	3	3	2	0	0	2	3	3	3	0	0	0.16	0.22	0.22	0.14	0	0
Protein FAM98B	FA98B_HUMAN	2	2	0	0	0	0	2	3	0	0	0	0	0.07	0.08	0	0	0	0
FAS-associated factor 1	FAF1_HUMAN	2	2	0	0	0	0	2	2	0	0	0	0	0.04	0.03	0	0	0	0
Phosphoribosyl pyrophosphate synthase-associated protein 1	KPRA_HUMAN	2	2	1	0	0	0	2	2	1	0	0	0	0.07	0.08	0.03	0	0	0
Tapasin	TPSN_HUMAN	2	0	1	2	0	0	2	0	1	2	0	0	0.05	0	0.02	0.05	0	0
RNA-binding protein 39	RBM39_HUMAN	2	2	0	0	0	0	2	2	0	0	0	0	0.04	0.03	0	0	0	0
Endophilin-A2	SH3G1_HUMAN	2	3	2	0	0	0	2	4	2	0	0	0	0.05	0.11	0.05	0	0	0
Exportin-T	XPOT_HUMAN	2	3	0	0	0	0	2	3	0	0	0	0	0.03	0.04	0	0	0	0
Cell surface glycoprotein CD200 receptor 1	MO2R1_HUMAN	2	2	0	1	2	2	2	2	0	1	2	4	0.09	0.1	0	0.04	0.09	0.09
Ras-related protein Ral-A	RALA_HUMAN	2	3	2	2	2	2	2	4	2	2	2	2	0.09	0.13	0.09	0.09	0.09	0.09
NAD(P)H-hydrate epimerase	NNRE_HUMAN	2	2	2	2	0	0	2	2	2	2	0	0	0.1	0.1	0.1	0.12	0	0
Cytochrome c1, heme protein, mitochondrial	CY1_HUMAN	2	0	2	0	0	0	2	0	2	0	0	0	0.06	0	0.08	0	0	0
TBC1 domain family member 5	TBCD5_HUMAN	2	2	0	0	0	0	2	2	0	0	0	0	0.03	0.03	0	0	0	0
Protein mago nashi homolog	MGN_HUMAN	2	3	1	1	0	0	2	3	1	1	0	0	0.14	0.18	0.07	0.07	0	0
Probable ubiquitin carboxyl-terminal hydrolase FAF-Y	USP9Y_HUMAN	2	2	0	0	0	0	2	2	0	0	0	0	0.01	0.01	0	0	0	0
V-type proton ATPase subunit G 1	VATG1_HUMAN	2	3	2	2	1	2	2	3	2	2	1	2	0.21	0.29	0.21	0.21	0.09	0.21
Protein phosphatase 1B	PPM1B_HUMAN	2	2	0	1	1	0	2	2	0	1	1	0	0.04	0.05	0	0.03	0.03	0
Neurofilament heavy polypeptide	NFH_HUMAN	2	2	2	2	2	2	2	3	4	2	4	2	0.02	0.02	0.01	0.01	0.01	0.01
Cystatin-A	CYTA_HUMAN	2	2	3	2	2	2	2	2	3	2	2	2	0.31	0.31	0.39	0.31	0.31	0.31
RAS guanyl-releasing protein 4	GRP4_HUMAN	2	2	0	0	0	0	2	2	0	0	0	0	0.03	0.03	0	0	0	0
Cytoplasmic dynein 1 light intermediate chain 1	DC1L1_HUMAN	2	3	0	0	0	0	2	3	0	0	0	0	0.07	0.09	0	0	0	0
Metalloreductase STEAP4	STEA4_HUMAN	2	0	2	0	0	0	2	0	2	0	0	0	0.06	0	0.07	0	0	0
Atlastin-3	ATLA3_HUMAN	1	1	0	3	2	2	2	2	0	5	3	2	0.04	0.04	0	0.09	0.07	0.07
Lysophospholipid acyltransferase 5	MBOA5_HUMAN	2	2	2	2	2	2	2	5	4	4	10	12	0.04	0.05	0.05	0.05	0.05	0.05
Dynamin-like 120 kDa protein, mitochondrial	OPA1_HUMAN	2	2	0	0	0	0	2	2	0	0	0	0	0.02	0.02	0	0	0	0
Protein phosphatase methylesterase 1	PPME1_HUMAN	2	3	0	0	0	0	2	3	0	0	0	0	0.06	0.09	0	0	0	0
Adenosine deaminase	ADA_HUMAN	2	0	2	0	0	0	2	0	2	0	0	0	0.08	0	0.07	0	0	0
N(G),N(G)-dimethylarginine dimethylaminohydrolase 2	DDAH2_HUMAN	2	0	0	2	0	0	2	0	0	2	0	0	0.08	0	0	0.12	0	0
Epoxide hydrolase 1	HYEP_HUMAN	2	0	2	0	0	0	2	0	2	0	0	0	0.04	0	0.04	0	0	0
Histone H2A type 1-B/E	H2A1B_HUMAN	2	2	3	0	0	0	2	2	3	0	0	0	0.12	0.12	0.27	0	0	0
40S ribosomal protein S8	RS8_HUMAN	2	3	0	0	0	0	2	3	0	0	0	0	0.13	0.16	0	0	0	0
Trafficking protein particle complex subunit 1	TPPC1_HUMAN	2	0	0	0	0	0	2	0	0	0	0	0	0.14	0	0	0	0	0
Double-strand break repair protein MRE11A	MRE11_HUMAN	2	2	0	0	0	0	2	2	0	0	0	0	0.03	0.03	0	0	0	0
Numb-like protein	NUMBL_HUMAN	2	0	0	0	0	0	2	0	0	0	0	0	0.02	0	0	0	0	0
Epithelial membrane protein 3	EMP3_HUMAN	2	2	2	0	0	2	2	2	2	0	0	2	0.13	0.13	0.13	0	0	0.13
Probable alpha-ketoglutarate-dependent dioxygenase ABH5	ALKB5_HUMAN	2	0	0	0	0	0	2	0	0	0	0	0	0.05	0	0	0	0	0
NACHT, LRR and PYD domains-containing protein 13	NAL13_HUMAN	2	0	0	0	0	0	2	0	0	0	0	0	0.03	0	0	0	0	0
NADH-ubiquinone oxidoreductase chain 5	NU5M_HUMAN	2	1	0	0	0	0	2	1	0	0	0	0	0.04	0.02	0	0	0	0
Nuclear pore complex protein Nup85	NUP85_HUMAN	2	0	0	0	0	0	2	0	0	0	0	0	0.03	0	0	0	0	0
26S proteasome non-ATPase regulatory subunit 14	PSDE_HUMAN	2	2	2	2	2	2	2	5	2	2	2	4	0.06	0.06	0.06	0.06	0.06	0.06
Solute carrier family 12 member 9	S12A9_HUMAN	2	0	0	0	0	0	2	0	0	0	0	0	0.03	0	0	0	0	0
Glutaredoxin-3	GLRX3_HUMAN	2	0	0	0	0	0	2	0	0	0	0	0	0.07	0	0	0	0	0
Vacuolar protein sorting-associated protein VTA1 homolog	VTA1_HUMAN	2	0	0	0	0	0	2	0	0	0	0	0	0.06	0	0	0	0	0
Electron transfer flavoprotein subunit beta	ETFB_HUMAN	2	1	0	0	0	0	2	1	0	0	0	0	0.11	0.07	0	0	0	0
Ribonuclease T2	RNT2_HUMAN	2	0	2	2	2	2	2	0	4	2	4	2	0.1	0	0.1	0.1	0.1	0.1
Thioredoxin domain-containing protein 17	TXD17_HUMAN	2	2	2	2	0	0	2	2	2	2	0	0	0.2	0.2	0.2	0.2	0	0
Hepatocyte growth factor-regulated tyrosine kinase substrate	HGS_HUMAN	2	1	0	0	0	0	2	1	0	0	0	0	0.03	0.02	0	0	0	0
Eukaryotic translation initiation factor 3 subunit H	EIF3H_HUMAN	2	1	1	0	0	0	2	1	1	0	0	0	0.09	0.03	0.03	0	0	0
WW domain-binding protein 2	WBP2_HUMAN	2	0	1	0	0	0	2	0	1	0	0	0	0.09	0	0.04	0	0	0
Pituitary tumor-transforming gene 1 protein-interacting protein	PTTG_HUMAN	2	1	1	1	1	1	2	1	1	1	2	3	0.14	0.1	0.1	0.1	0.1	0.1
HLA class II histocompatibility antigen, DRB1-1 beta chain	2B11_HUMAN	2	0	0	0	0	0	2	0	0	0	0	0	0.11	0	0	0	0	0
Serine beta-lactamase-like protein LACTB, mitochondrial	LACTB_HUMAN	2	2	1	0	0	0	2	2	1	0	0	0	0.04	0.04	0.02	0	0	0
Serine hydroxymethyltransferase, mitochondrial	GLYM_HUMAN	2	2	1	1	0	0	2	3	1	1	0	0	0.06	0.06	0.03	0.03	0	0
Arylsulfatase B	ARSB_HUMAN	2	0	2	2	2	0	2	0	6	4	4	0	0.04	0	0.04	0.04	0.04	0
Translocation protein SEC63 homolog	SEC63_HUMAN	2	1	0	0	0	0	2	1	0	0	0	0	0.03	0.02	0	0	0	0
PX domain-containing protein kinase-like protein	PXK_HUMAN	2	0	0	0	0	0	2	0	0	0	0	0	0.05	0	0	0	0	0
Palmitoyl-protein thioesterase 1	PPT1_HUMAN	2	1	1	1	0	0	2	1	1	1	0	0	0.11	0.05	0.05	0.05	0	0
DnaJ homolog subfamily C member 9	DNJC9_HUMAN	2	0	0	0	0	0	2	0	0	0	0	0	0.12	0	0	0	0	0
Proto-oncogene c-Rel	REL_HUMAN	2	0	0	0	0	0	2	0	0	0	0	0	0.04	0	0	0	0	0
C-type lectin domain family 5 member A	CLC5A_HUMAN	2	1	0	0	2	1	2	1	0	0	2	1	0.12	0.06	0	0	0.12	0.06
Transcription elongation factor A protein 1	TCEA1_HUMAN	2	2	0	0	0	0	2	2	0	0	0	0	0.09	0.09	0	0	0	0
Ras-related protein Rab-24	RAB24_HUMAN	1	0	2	0	0	0	2	0	2	0	0	0	0.07	0	0.16	0	0	0
Phosphatidylinositol 5-phosphate 4-kinase type-2 beta	PI42B_HUMAN	2	0	0	1	0	0	2	0	0	2	0	0	0.05	0	0	0.02	0	0
40S ribosomal protein S21	RS21_HUMAN	2	0	0	0	0	0	2	0	0	0	0	0	0.23	0	0	0	0	0
HLA class II histocompatibility antigen, DRB1-11 beta chain	2B1B_HUMAN	2	0	0	0	0	0	2	0	0	0	0	0	0.08	0	0	0	0	0
Disks large-associated protein 4	DLGP4_HUMAN	2	0	0	0	0	0	2	0	0	0	0	0	0.02	0	0	0	0	0
Nuclear transport factor 2	NTF2_HUMAN	2	0	0	0	0	0	2	0	0	0	0	0	0.12	0	0	0	0	0
Ubiquitin-conjugating enzyme E2 O	UBE2O_HUMAN	2	1	0	0	0	0	2	1	0	0	0	0	0.02	0.01	0	0	0	0
Pre-mRNA branch site protein p14	PM14_HUMAN	2	0	0	0	0	0	2	0	0	0	0	0	0.18	0	0	0	0	0
Collagen type IV alpha-3-binding protein	C43BP_HUMAN	2	1	0	0	0	0	2	1	0	0	0	0	0.04	0.02	0	0	0	0
HLA class I histocompatibility antigen, alpha chain G	HLAG_HUMAN	1	2	2	2	2	2	2	4	4	5	5	3	0.04	0.07	0.07	0.07	0.07	0.07
40S ribosomal protein S14	RS14_HUMAN	2	2	0	0	0	0	2	2	0	0	0	0	0.16	0.16	0	0	0	0
Testin	TES_HUMAN	2	2	0	0	0	0	2	2	0	0	0	0	0.05	0.05	0	0	0	0
Actin-like protein 6A	ACL6A_HUMAN	2	0	0	0	0	0	2	0	0	0	0	0	0.05	0	0	0	0	0
Golgi to ER traffic protein 4 homolog	GET4_HUMAN	2	1	0	0	0	0	2	1	0	0	0	0	0.09	0.05	0	0	0	0
Double-stranded RNA-specific adenosine deaminase	DSRAD_HUMAN	2	0	0	0	0	0	2	0	0	0	0	0	0.01	0	0	0	0	0
2',3'-cyclic-nucleotide 3'-phosphodiesterase	CN37_HUMAN	2	0	0	0	0	0	2	0	0	0	0	0	0.06	0	0	0	0	0
HLA class II histocompatibility antigen, DRB1-9 beta chain	2B19_HUMAN	2	0	0	0	0	0	2	0	0	0	0	0	0.09	0	0	0	0	0
Importin-7	IPO7_HUMAN	2	1	0	0	0	0	2	1	0	0	0	0	0.02	0.01	0	0	0	0
RNA-binding Raly-like protein	RALYL_HUMAN	2	2	0	0	0	0	2	2	0	0	0	0	0.07	0.07	0	0	0	0
Active breakpoint cluster region-related protein	ABR_HUMAN	2	1	0	0	0	0	2	1	0	0	0	0	0.02	0.01	0	0	0	0
Peptidyl-prolyl cis-trans isomerase FKBP8	FKBP8_HUMAN	2	0	0	0	0	0	2	0	0	0	0	0	0.06	0	0	0	0	0
Secernin-1	SCRN1_HUMAN	2	0	0	1	0	0	2	0	0	1	0	0	0.05	0	0	0.03	0	0
TYRO protein tyrosine kinase-binding protein	TYOBP_HUMAN	2	0	1	0	0	0	2	0	1	0	0	0	0.27	0	0.13	0	0	0
Histone acetyltransferase type B catalytic subunit	HAT1_HUMAN	2	2	0	0	0	0	2	3	0	0	0	0	0.07	0.07	0	0	0	0
Translocon-associated protein subunit delta	SSRD_HUMAN	2	0	0	0	0	0	2	0	0	0	0	0	0.12	0	0	0	0	0
GTP-binding protein SAR1a	SAR1A_HUMAN	1	0	2	1	1	1	2	0	2	1	1	1	0.06	0	0.11	0.06	0.06	0.06
Transmembrane emp24 domain-containing protein 2	TMED2_HUMAN	2	2	0	2	0	2	2	2	0	2	0	2	0.1	0.1	0	0.1	0	0.1
Arginyl-tRNA--protein transferase 1	ATE1_HUMAN	2	0	0	0	0	0	2	0	0	0	0	0	0.05	0	0	0	0	0
Sulfotransferase family cytosolic 1B member 1	ST1B1_HUMAN	2	0	2	0	0	0	2	0	2	0	0	0	0.06	0	0.06	0	0	0
Branched-chain-amino-acid aminotransferase, mitochondrial	BCAT2_HUMAN	2	1	0	0	0	0	2	1	0	0	0	0	0.07	0.04	0	0	0	0
Ragulator complex protein LAMTOR2	LTOR2_HUMAN	2	0	0	0	0	0	2	0	0	0	0	0	0.18	0	0	0	0	0
Caspase-10	CASPA_HUMAN	2	0	0	0	0	0	2	0	0	0	0	0	0.05	0	0	0	0	0
COP9 signalosome complex subunit 7b	CSN7B_HUMAN	2	0	0	0	0	0	2	0	0	0	0	0	0.11	0	0	0	0	0
TIP41-like protein	TIPRL_HUMAN	2	0	0	0	0	0	2	0	0	0	0	0	0.08	0	0	0	0	0
COP9 signalosome complex subunit 3	CSN3_HUMAN	2	2	2	0	0	0	2	2	2	0	0	0	0.07	0.07	0.07	0	0	0
Protein EVI2B	EVI2B_HUMAN	2	2	0	0	0	0	2	6	0	0	0	0	0.07	0.07	0	0	0	0
60S ribosomal protein L30	RL30_HUMAN	2	1	0	0	0	0	2	1	0	0	0	0	0.24	0.14	0	0	0	0
Eukaryotic translation initiation factor 3 subunit B	EIF3B_HUMAN	2	0	0	0	0	0	2	0	0	0	0	0	0.03	0	0	0	0	0
Oral-facial-digital syndrome 1 protein	OFD1_HUMAN	2	0	0	0	0	0	2	0	0	0	0	0	0.01	0	0	0	0	0
Tyrosine-protein kinase BTK	BTK_HUMAN	2	0	0	0	0	0	2	0	0	0	0	0	0.04	0	0	0	0	0
Sec1 family domain-containing protein 1	SCFD1_HUMAN	2	0	1	0	0	0	2	0	1	0	0	0	0.05	0	0.03	0	0	0
Thymocyte nuclear protein 1	THYN1_HUMAN	2	0	0	0	0	0	2	0	0	0	0	0	0.1	0	0	0	0	0
SPRY domain-containing protein 4	SPRY4_HUMAN	2	0	0	0	0	0	2	0	0	0	0	0	0.1	0	0	0	0	0
UPF0505 protein C16orf62	CP062_HUMAN	2	0	1	0	0	0	2	0	1	0	0	0	0.02	0	0.01	0	0	0
Acyl-CoA dehydrogenase family member 9, mitochondrial	ACAD9_HUMAN	2	0	0	0	0	0	2	0	0	0	0	0	0.04	0	0	0	0	0
Charged multivesicular body protein 2a	CHM2A_HUMAN	2	0	0	0	0	0	2	0	0	0	0	0	0.08	0	0	0	0	0
Microtubule-associated protein 4	MAP4_HUMAN	2	0	0	0	0	0	2	0	0	0	0	0	0.03	0	0	0	0	0
NADH dehydrogenase [ubiquinone] 1 beta subcomplex subunit 10	NDUBA_HUMAN	2	1	1	0	0	1	2	1	1	0	0	1	0.14	0.06	0.06	0	0	0.06
Nucleolar protein 58	NOP58_HUMAN	2	1	0	0	0	0	2	1	0	0	0	0	0.04	0.02	0	0	0	0
Cation-dependent mannose-6-phosphate receptor	MPRD_HUMAN	2	2	1	1	1	1	2	2	2	2	4	1	0.09	0.09	0.05	0.05	0.05	0.05
NADPH oxidase 1	NOX1_HUMAN	2	0	0	0	0	0	2	0	0	0	0	0	0.03	0	0	0	0	0
Cleavage stimulation factor subunit 1	CSTF1_HUMAN	2	0	0	0	0	0	2	0	0	0	0	0	0.04	0	0	0	0	0
Ribosome maturation protein SBDS	SBDS_HUMAN	2	0	0	0	0	0	2	0	0	0	0	0	0.07	0	0	0	0	0
Interferon regulatory factor 3	IRF3_HUMAN	2	0	0	0	0	0	2	0	0	0	0	0	0.05	0	0	0	0	0
Dynein light chain Tctex-type 1	DYLT1_HUMAN	2	0	2	0	0	0	2	0	2	0	0	0	0.23	0	0.23	0	0	0
Transcription factor PU.1	SPI1_HUMAN	2	2	0	0	0	0	2	2	0	0	0	0	0.07	0.07	0	0	0	0
60S ribosomal protein L22	RL22_HUMAN	2	1	0	0	0	0	2	1	0	0	0	0	0.19	0.1	0	0	0	0
Steroid receptor RNA activator 1	SRA1_HUMAN	2	0	0	0	0	0	2	0	0	0	0	0	0.09	0	0	0	0	0
Ig heavy chain V-III region BRO	HV305_HUMAN	2	1	2	1	0	0	2	1	4	1	0	0	0.25	0.09	0.25	0.09	0	0
A-kinase anchor protein 9	AKAP9_HUMAN	2	0	0	0	0	0	2	0	0	0	0	0	0.01	0	0	0	0	0
60S ribosomal protein L23a	RL23A_HUMAN	2	0	0	0	0	0	2	0	0	0	0	0	0.15	0	0	0	0	0
HIV Tat-specific factor 1	HTSF1_HUMAN	2	0	0	0	0	0	2	0	0	0	0	0	0.03	0	0	0	0	0
Serine/threonine-protein phosphatase 6 regulatory ankyrin repeat subunit B	ANR44_HUMAN	2	0	0	0	0	0	2	0	0	0	0	0	0.02	0	0	0	0	0
UPF0160 protein MYG1, mitochondrial	MYG1_HUMAN	1	1	2	0	0	1	2	1	2	0	0	2	0.03	0.03	0.05	0	0	0.03
Translocator protein	TSPOA_HUMAN	2	2	0	0	0	0	2	2	0	0	0	0	0.09	0.09	0	0	0	0
CKLF-like MARVEL transmembrane domain-containing protein 6	CKLF6_HUMAN	2	2	1	1	1	2	2	2	1	1	1	2	0.11	0.11	0.06	0.06	0.06	0.11
V-type proton ATPase subunit d 1	VA0D1_HUMAN	2	0	0	0	0	0	2	0	0	0	0	0	0.06	0	0	0	0	0
26S proteasome non-ATPase regulatory subunit 4	PSMD4_HUMAN	2	0	0	0	0	0	2	0	0	0	0	0	0.11	0	0	0	0	0
Torsin-1B	TOR1B_HUMAN	2	0	0	0	0	0	2	0	0	0	0	0	0.07	0	0	0	0	0
Up-regulated during skeletal muscle growth protein 5	USMG5_HUMAN	2	0	0	0	0	0	2	0	0	0	0	0	0.43	0	0	0	0	0
RNA-binding protein EWS	EWS_HUMAN	1	1	1	1	0	1	2	3	1	2	0	1	0.02	0.02	0.02	0.02	0	0.02
Serine/threonine-protein phosphatase 2A 56 kDa regulatory subunit gamma isoform	2A5G_HUMAN	1	1	0	0	0	0	2	1	0	0	0	0	0.02	0.02	0	0	0	0
V-type proton ATPase subunit F	VATF_HUMAN	1	0	0	0	0	0	2	0	0	0	0	0	0.1	0	0	0	0	0
Crk-like protein	CRKL_HUMAN	1	1	0	0	0	0	2	2	0	0	0	0	0.04	0.04	0	0	0	0
Sodium/hydrogen exchanger 9	SL9A9_HUMAN	1	1	0	0	0	1	2	1	0	0	0	1	0.03	0.03	0	0	0	0.03
Protein lifeguard 3	LFG3_HUMAN	1	1	0	0	0	0	2	2	0	0	0	0	0.05	0.05	0	0	0	0
Prefoldin subunit 3	PFD3_HUMAN	1	0	0	0	0	0	2	0	0	0	0	0	0.05	0	0	0	0	0
Haptoglobin-related protein	HPTR_HUMAN	2	4	13	11	11	12	3	4	36	34	35	38	0.07	0.15	0.28	0.25	0.22	0.26
B-cell receptor-associated protein 31	BAP31_HUMAN	3	8	5	8	3	3	3	13	6	10	3	7	0.13	0.33	0.17	0.26	0.15	0.11
Structural maintenance of chromosomes flexible hinge domain-containing protein 1	SMHD1_HUMAN	3	10	5	1	0	0	3	12	5	1	0	0	0.01	0.06	0.03	0.01	0	0
Eosinophil lysophospholipase	LPPL_HUMAN	3	3	10	8	8	9	3	5	54	59	36	50	0.13	0.14	0.44	0.35	0.49	0.49
Histone H1.5	H15_HUMAN	3	7	11	9	9	10	3	9	19	21	15	17	0.13	0.2	0.35	0.31	0.24	0.31
E3 ubiquitin-protein ligase RNF213	RN213_HUMAN	3	9	0	0	0	0	3	10	0	0	0	0	0.01	0.02	0	0	0	0
cAMP-dependent protein kinase catalytic subunit beta	KAPCB_HUMAN	3	4	5	2	3	0	3	6	5	2	3	0	0.07	0.08	0.09	0.05	0.08	0
Integrin beta-1	ITB1_HUMAN	3	7	3	2	2	7	3	8	3	3	7	11	0.04	0.09	0.04	0.03	0.03	0.09
Integrin alpha-6	ITA6_HUMAN	3	2	2	4	7	3	3	2	2	5	7	3	0.03	0.02	0.02	0.04	0.07	0.03
Ribosome-binding protein 1	RRBP1_HUMAN	3	8	2	5	0	0	3	12	6	6	0	0	0.03	0.08	0.02	0.04	0	0
Lysophosphatidylcholine acyltransferase 2	PCAT2_HUMAN	3	4	7	8	0	0	3	6	14	9	0	0	0.06	0.08	0.14	0.18	0	0
Dynamin-1	DYN1_HUMAN	3	7	6	4	3	0	3	13	9	7	3	0	0.03	0.07	0.06	0.04	0.03	0
Acidic leucine-rich nuclear phosphoprotein 32 family member B	AN32B_HUMAN	3	7	0	0	0	0	3	12	0	0	0	0	0.17	0.26	0	0	0	0
Signal recognition particle receptor subunit beta	SRPRB_HUMAN	3	4	4	5	0	0	3	4	4	6	0	0	0.16	0.21	0.21	0.22	0	0
Gamma-glutamylcyclotransferase	GGCT_HUMAN	3	7	5	3	3	6	3	10	5	3	3	6	0.22	0.44	0.32	0.22	0.22	0.38
Ubiquitin carboxyl-terminal hydrolase 7	UBP7_HUMAN	3	5	0	0	3	0	3	5	0	0	3	0	0.03	0.05	0	0	0.02	0
Calmodulin	CALM_HUMAN	2	6	8	6	4	6	3	7	12	10	5	7	0.26	0.52	0.52	0.52	0.42	0.52
Nucleoside diphosphate kinase A	NDKA_HUMAN	3	7	6	6	8	7	3	11	9	10	12	12	0.25	0.53	0.47	0.47	0.57	0.53
Ras-related protein Rab-5A	RAB5A_HUMAN	3	8	5	3	0	3	3	12	7	4	0	4	0.19	0.45	0.24	0.16	0	0.13
AP-3 complex subunit beta-1	AP3B1_HUMAN	3	5	4	3	0	0	3	5	4	3	0	0	0.03	0.05	0.04	0.03	0	0
Beta-parvin	PARVB_HUMAN	2	3	5	4	3	5	3	4	7	5	6	7	0.07	0.11	0.17	0.13	0.1	0.15
Bifunctional glutamate/proline--tRNA ligase	SYEP_HUMAN	3	4	6	5	0	2	3	5	8	7	0	2	0.02	0.03	0.05	0.04	0	0.02
Histidine--tRNA ligase, cytoplasmic	SYHC_HUMAN	2	5	4	2	0	0	3	6	5	3	0	0	0.04	0.1	0.08	0.03	0	0
Tropomodulin-3	TMOD3_HUMAN	2	6	5	3	4	5	3	9	7	3	7	6	0.07	0.2	0.14	0.09	0.12	0.14
Properdin	PROP_HUMAN	3	0	2	6	5	3	3	0	2	7	6	6	0.06	0	0.04	0.12	0.1	0.06
Ras-related protein Rab-37	RAB37_HUMAN	2	3	6	4	2	2	3	3	8	4	2	3	0.09	0.14	0.31	0.22	0.11	0.11
Sarcoplasmic/endoplasmic reticulum calcium ATPase 1	AT2A1_HUMAN	3	1	7	5	4	4	3	1	15	13	12	11	0.04	0.01	0.08	0.07	0.06	0.06
T-complex protein 1 subunit zeta-2	TCPW_HUMAN	3	4	2	5	0	0	3	5	2	5	0	0	0.05	0.08	0.04	0.09	0	0
Importin-5	IPO5_HUMAN	2	4	4	4	1	2	3	4	6	4	1	2	0.03	0.05	0.04	0.04	0.01	0.03
Osteoclast-stimulating factor 1	OSTF1_HUMAN	2	7	5	6	3	4	3	12	8	10	4	7	0.13	0.38	0.26	0.35	0.19	0.28
Dolichyl-diphosphooligosaccharide--protein glycosyltransferase subunit STT3A	STT3A_HUMAN	2	2	4	4	6	4	3	2	11	6	11	11	0.03	0.03	0.06	0.06	0.09	0.06
40S ribosomal protein S3a	RS3A_HUMAN	2	6	0	0	0	0	3	8	0	0	0	0	0.08	0.26	0	0	0	0
Lactoylglutathione lyase	LGUL_HUMAN	3	5	4	4	3	3	3	9	5	6	4	3	0.14	0.22	0.18	0.18	0.12	0.08
Src kinase-associated phosphoprotein 2	SKAP2_HUMAN	3	4	4	2	0	0	3	4	4	2	0	0	0.08	0.11	0.13	0.06	0	0
Proline-serine-threonine phosphatase-interacting protein 2	PPIP2_HUMAN	1	0	4	1	2	1	3	0	4	1	3	1	0.04	0	0.17	0.03	0.06	0.03
GTPase-activating protein and VPS9 domain-containing protein 1	GAPD1_HUMAN	3	6	0	0	0	0	3	6	0	0	0	0	0.03	0.06	0	0	0	0
Exocyst complex component 7	EXOC7_HUMAN	2	5	4	0	0	0	3	7	4	0	0	0	0.04	0.1	0.07	0	0	0
ADP-ribosylation factor-like protein 8B	ARL8B_HUMAN	3	6	3	2	0	0	3	7	3	2	0	0	0.16	0.34	0.18	0.13	0	0
Eukaryotic translation initiation factor 3 subunit E	EIF3E_HUMAN	3	4	0	0	0	0	3	6	0	0	0	0	0.07	0.09	0	0	0	0
Cytidine deaminase	CDD_HUMAN	3	3	4	2	5	5	3	4	6	4	9	6	0.4	0.32	0.55	0.25	0.55	0.62
D-dopachrome decarboxylase	DOPD_HUMAN	3	0	6	0	0	1	3	0	7	0	0	1	0.22	0	0.57	0	0	0.09
6-phosphofructokinase type C	K6PP_HUMAN	2	2	3	2	1	1	3	4	4	3	1	1	0.03	0.03	0.05	0.04	0.02	0.02
Protein disulfide-isomerase A5	PDIA5_HUMAN	3	3	4	2	0	4	3	3	4	2	0	5	0.06	0.06	0.08	0.04	0	0.09
Carbonyl reductase [NADPH] 1	CBR1_HUMAN	3	3	2	4	2	1	3	3	2	6	2	1	0.14	0.12	0.09	0.18	0.08	0.04
Xaa-Pro aminopeptidase 1	XPP1_HUMAN	3	5	1	3	3	2	3	6	1	5	3	2	0.06	0.12	0.02	0.06	0.06	0.03
Alpha/beta hydrolase domain-containing protein 14B	ABHEB_HUMAN	3	4	3	1	2	4	3	6	3	1	2	4	0.18	0.21	0.15	0.05	0.15	0.25
Growth hormone-inducible transmembrane protein	GHITM_HUMAN	3	5	2	0	3	0	3	13	3	0	3	0	0.09	0.15	0.06	0	0.09	0
Vacuolar protein-sorting-associated protein 25	VPS25_HUMAN	3	5	1	0	0	0	3	6	1	0	0	0	0.16	0.35	0.06	0	0	0
Serine/threonine-protein kinase WNK1	WNK1_HUMAN	2	4	0	0	0	0	3	6	0	0	0	0	0.01	0.02	0	0	0	0
Nucleophosmin	NPM_HUMAN	2	5	0	0	0	0	3	5	0	0	0	0	0.11	0.17	0	0	0	0
Transmembrane emp24 domain-containing protein 10	TMEDA_HUMAN	2	3	5	4	0	3	3	3	8	5	0	3	0.11	0.15	0.26	0.18	0	0.17
PITH domain-containing protein 1	PITH1_HUMAN	3	5	4	4	2	4	3	5	4	4	2	5	0.11	0.25	0.2	0.17	0.07	0.21
RNA-binding protein Raly	RALY_HUMAN	3	4	0	0	0	0	3	4	0	0	0	0	0.1	0.13	0	0	0	0
SUMO-activating enzyme subunit 2	SAE2_HUMAN	3	2	0	0	0	0	3	3	0	0	0	0	0.05	0.03	0	0	0	0
RNA-binding motif protein, X chromosome	RBMX_HUMAN	3	4	2	3	3	1	3	5	2	4	3	1	0.09	0.12	0.07	0.1	0.09	0.04
Ubiquitin-conjugating enzyme E2 K	UBE2K_HUMAN	3	3	3	2	1	4	3	3	3	3	2	5	0.17	0.14	0.18	0.14	0.06	0.23
Heterogeneous nuclear ribonucleoprotein A3	ROA3_HUMAN	3	4	0	0	0	0	3	5	0	0	0	0	0.12	0.08	0	0	0	0
Huntingtin	HD_HUMAN	3	4	0	0	0	0	3	5	0	0	0	0	0.01	0.02	0	0	0	0
Ras-related protein Rab-18	RAB18_HUMAN	3	0	4	0	0	0	3	0	5	0	0	0	0.17	0	0.22	0	0	0
FYVE, RhoGEF and PH domain-containing protein 3	FGD3_HUMAN	3	2	0	0	0	0	3	2	0	0	0	0	0.04	0.03	0	0	0	0
Dihydrolipoyllysine-residue acetyltransferase component of pyruvate dehydrogenase complex, mitochondrial	ODP2_HUMAN	3	5	0	0	0	0	3	5	0	0	0	0	0.06	0.09	0	0	0	0
Membrane cofactor protein	MCP_HUMAN	3	4	4	0	2	2	3	6	6	0	2	2	0.07	0.09	0.08	0	0.04	0.04
Beta-arrestin-1	ARRB1_HUMAN	2	5	0	0	0	0	3	5	0	0	0	0	0.09	0.15	0	0	0	0
Aldose 1-epimerase	GALM_HUMAN	3	2	3	2	0	2	3	2	3	2	0	2	0.09	0.08	0.1	0.06	0	0.07
Histone H2B type 1-K	H2B1K_HUMAN	3	4	3	4	2	1	3	4	4	4	2	1	0.25	0.3	0.25	0.33	0.19	0.12
Cytosolic purine 5'-nucleotidase	5NTC_HUMAN	3	0	1	0	0	0	3	0	1	0	0	0	0.06	0	0.02	0	0	0
Cytokine receptor-like factor 3	CRLF3_HUMAN	2	4	3	2	1	0	3	8	8	2	1	0	0.05	0.09	0.09	0.05	0.03	0
Cytochrome b-c1 complex subunit 1, mitochondrial	QCR1_HUMAN	3	0	3	0	0	0	3	0	4	0	0	0	0.08	0	0.08	0	0	0
Aldo-keto reductase family 1 member C3	AK1C3_HUMAN	3	2	3	0	0	0	3	3	3	0	0	0	0.07	0.05	0.08	0	0	0
Enoyl-CoA delta isomerase 1, mitochondrial	ECI1_HUMAN	3	1	2	1	0	0	3	1	2	1	0	0	0.12	0.04	0.08	0.05	0	0
Eukaryotic translation initiation factor 3 subunit M	EIF3M_HUMAN	2	2	0	0	0	0	3	2	0	0	0	0	0.08	0.08	0	0	0	0
Protein ETHE1, mitochondrial	ETHE1_HUMAN	3	0	4	1	0	1	3	0	4	1	0	1	0.16	0	0.2	0.06	0	0.06
Succinyl-CoA ligase [ADP/GDP-forming] subunit alpha, mitochondrial	SUCA_HUMAN	2	1	3	2	3	2	3	1	4	3	3	3	0.09	0.05	0.1	0.07	0.1	0.07
Methyltransferase-like protein 7A	MET7A_HUMAN	3	2	2	1	0	0	3	3	3	1	0	0	0.17	0.11	0.11	0.06	0	0
Basic leucine zipper and W2 domain-containing protein 1	BZW1_HUMAN	3	2	3	2	0	0	3	2	3	2	0	0	0.06	0.04	0.07	0.04	0	0
Ras-related protein Rap-2c	RAP2C_HUMAN	2	3	2	0	2	2	3	3	2	0	2	2	0.11	0.16	0.11	0	0.13	0.11
Serine hydroxymethyltransferase, cytosolic	GLYC_HUMAN	3	2	3	3	3	3	3	2	3	3	3	4	0.09	0.07	0.09	0.09	0.09	0.08
Monoglyceride lipase	MGLL_HUMAN	3	0	4	2	3	3	3	0	5	3	3	3	0.12	0	0.15	0.07	0.12	0.12
Immunoglobulin alpha Fc receptor	FCAR_HUMAN	1	2	3	2	2	3	3	4	5	6	9	10	0.04	0.08	0.1	0.08	0.08	0.1
UDP-glucose 4-epimerase	GALE_HUMAN	3	3	2	0	1	0	3	3	2	0	1	0	0.12	0.14	0.09	0	0.05	0
Leukosialin	LEUK_HUMAN	2	4	2	3	1	1	3	13	5	7	8	8	0.1	0.15	0.04	0.12	0.02	0.02
Mycophenolic acid acyl-glucuronide esterase, mitochondrial	ABHDA_HUMAN	3	2	0	2	0	0	3	2	0	2	0	0	0.15	0.09	0	0.07	0	0
Rab11 family-interacting protein 1	RFIP1_HUMAN	3	0	2	2	0	0	3	0	2	2	0	0	0.04	0	0.04	0.04	0	0
Opioid growth factor receptor	OGFR_HUMAN	3	4	1	0	0	0	3	4	1	0	0	0	0.05	0.07	0.03	0	0	0
Protein canopy homolog 3	CNPY3_HUMAN	3	2	3	0	0	0	3	3	4	0	0	0	0.13	0.1	0.15	0	0	0
Inosine-5'-monophosphate dehydrogenase 1	IMDH1_HUMAN	3	2	0	0	0	0	3	3	0	0	0	0	0.08	0.05	0	0	0	0
Proteasome subunit beta type-4	PSB4_HUMAN	2	4	4	3	0	0	3	6	6	3	0	0	0.13	0.2	0.2	0.12	0	0
N-sulphoglucosamine sulphohydrolase	SPHM_HUMAN	3	2	3	1	0	0	3	2	3	1	0	0	0.07	0.04	0.07	0.02	0	0
ELAV-like protein 1	ELAV1_HUMAN	3	0	1	0	0	0	3	0	1	0	0	0	0.1	0	0.03	0	0	0
Alpha-adducin	ADDA_HUMAN	3	3	0	2	0	1	3	3	0	3	0	1	0.06	0.05	0	0.04	0	0.02
E3 ubiquitin/ISG15 ligase TRIM25	TRI25_HUMAN	3	2	0	0	0	0	3	2	0	0	0	0	0.07	0.05	0	0	0	0
Cytochrome P450 20A1	CP20A_HUMAN	3	4	2	0	0	0	3	4	2	0	0	0	0.07	0.1	0.03	0	0	0
RNA-binding protein FUS	FUS_HUMAN	3	2	1	0	0	0	3	2	1	0	0	0	0.05	0.03	0.03	0	0	0
Ras-related protein Rab-6A	RAB6A_HUMAN	2	0	2	2	0	0	3	0	3	2	0	0	0.11	0	0.1	0.11	0	0
Diphosphoinositol polyphosphate phosphohydrolase 1	NUDT3_HUMAN	2	3	0	2	0	0	3	3	0	2	0	0	0.14	0.26	0	0.14	0	0
40S ribosomal protein S25	RS25_HUMAN	3	2	0	0	0	0	3	2	0	0	0	0	0.21	0.15	0	0	0	0
Protein MEMO1	MEMO1_HUMAN	3	0	2	0	0	0	3	0	3	0	0	0	0.12	0	0.07	0	0	0
Diphosphoinositol polyphosphate phosphohydrolase 3-alpha	NUD10_HUMAN	3	2	0	0	0	0	3	2	0	0	0	0	0.21	0.16	0	0	0	0
Sorbitol dehydrogenase	DHSO_HUMAN	3	3	2	0	0	0	3	6	2	0	0	0	0.12	0.12	0.07	0	0	0
High mobility group protein B3	HMGB3_HUMAN	1	0	3	0	0	0	3	0	5	0	0	0	0.04	0	0.17	0	0	0
Nurim	NRM_HUMAN	3	0	3	0	0	0	3	0	3	0	0	0	0.08	0	0.08	0	0	0
Transcription elongation factor B polypeptide 1	ELOC_HUMAN	2	0	3	1	0	0	3	0	3	1	0	0	0.23	0	0.3	0.11	0	0
WD repeat-containing protein 5	WDR5_HUMAN	3	0	0	0	0	0	3	0	0	0	0	0	0.12	0	0	0	0	0
NEDD8-conjugating enzyme Ubc12	UBC12_HUMAN	3	3	3	2	0	2	3	5	3	2	0	2	0.17	0.17	0.17	0.11	0	0.11
HLA class II histocompatibility antigen, DRB1-3 chain	2B13_HUMAN	3	0	0	0	0	0	3	0	0	0	0	0	0.14	0	0	0	0	0
Caspase recruitment domain-containing protein 16	CAR16_HUMAN	3	0	0	0	0	0	3	0	0	0	0	0	0.13	0	0	0	0	0
Protein numb homolog	NUMB_HUMAN	3	2	0	0	0	0	3	2	0	0	0	0	0.04	0.03	0	0	0	0
Glycylpeptide N-tetradecanoyltransferase 1	NMT1_HUMAN	2	2	0	0	0	0	3	2	0	0	0	0	0.05	0.05	0	0	0	0
Leucine-rich PPR motif-containing protein, mitochondrial	LPPRC_HUMAN	3	0	0	0	0	0	3	0	0	0	0	0	0.02	0	0	0	0	0
Tyrosine-protein phosphatase non-receptor type 9	PTN9_HUMAN	3	2	0	1	0	0	3	5	0	1	0	0	0.06	0.05	0	0.02	0	0
Serine/threonine-protein kinase 24	STK24_HUMAN	2	3	0	0	0	0	3	3	0	0	0	0	0.05	0.09	0	0	0	0
Flap endonuclease 1	FEN1_HUMAN	3	2	1	2	1	1	3	2	2	2	1	1	0.1	0.07	0.04	0.07	0.04	0.04
RNA-binding protein 14	RBM14_HUMAN	2	2	0	0	0	0	3	3	0	0	0	0	0.04	0.04	0	0	0	0
Cohesin subunit SA-1	STAG1_HUMAN	2	2	0	0	0	0	3	4	0	0	0	0	0.02	0.02	0	0	0	0
Ubiquitin-like domain-containing CTD phosphatase 1	UBCP1_HUMAN	3	2	0	0	0	0	3	2	0	0	0	0	0.08	0.05	0	0	0	0
CD48 antigen	CD48_HUMAN	3	2	0	0	0	0	3	2	0	0	0	0	0.13	0.1	0	0	0	0
Ig mu chain C region	IGHM_HUMAN	2	0	2	2	1	3	3	0	3	2	1	5	0.07	0	0.07	0.07	0.04	0.09
Dynein light chain 2, cytoplasmic	DYL2_HUMAN	2	0	2	2	0	0	3	0	2	2	0	0	0.25	0	0.25	0.2	0	0
Thioredoxin-related transmembrane protein 1	TMX1_HUMAN	3	0	2	1	0	0	3	0	2	1	0	0	0.11	0	0.08	0.04	0	0
Transcription intermediary factor 1-beta	TIF1B_HUMAN	2	2	0	0	0	0	3	2	0	0	0	0	0.03	0.03	0	0	0	0
Histone deacetylase 1	HDAC1_HUMAN	3	0	0	0	0	0	3	0	0	0	0	0	0.05	0	0	0	0	0
Transcriptional activator protein Pur-alpha	PURA_HUMAN	3	0	0	0	0	0	3	0	0	0	0	0	0.07	0	0	0	0	0
Eukaryotic translation initiation factor 6	IF6_HUMAN	3	0	0	0	0	0	3	0	0	0	0	0	0.14	0	0	0	0	0
Enolase-phosphatase E1	ENOPH_HUMAN	3	3	2	3	3	3	3	3	4	3	3	6	0.14	0.14	0.1	0.14	0.14	0.14
DnaJ homolog subfamily A member 2	DNJA2_HUMAN	3	2	0	0	0	0	3	2	0	0	0	0	0.07	0.05	0	0	0	0
NF-kappa-B essential modulator	NEMO_HUMAN	3	0	0	0	0	0	3	0	0	0	0	0	0.07	0	0	0	0	0
Transformer-2 protein homolog beta	TRA2B_HUMAN	2	0	0	0	0	0	3	0	0	0	0	0	0.1	0	0	0	0	0
Probable phospholipid-transporting ATPase IH	AT11A_HUMAN	2	1	0	0	0	0	3	1	0	0	0	0	0.02	0.01	0	0	0	0
Vacuolar protein sorting-associated protein 16 homolog	VPS16_HUMAN	2	1	0	0	0	0	3	1	0	0	0	0	0.03	0.02	0	0	0	0
Ras-related protein Rab-33B	RB33B_HUMAN	2	2	2	1	0	0	3	2	2	1	0	0	0.1	0.1	0.1	0.05	0	0
COP9 signalosome complex subunit 1	CSN1_HUMAN	2	0	0	0	0	0	3	0	0	0	0	0	0.04	0	0	0	0	0
Phosphatidate cytidylyltransferase 2	CDS2_HUMAN	1	2	2	1	2	0	3	7	6	2	2	0	0.04	0.06	0.06	0.04	0.06	0
Neurofilament medium polypeptide	NFM_HUMAN	2	0	0	0	0	0	3	0	0	0	0	0	0.02	0	0	0	0	0
Golgi resident protein GCP60	GCP60_HUMAN	2	2	0	0	0	0	3	2	0	0	0	0	0.08	0.08	0	0	0	0
5'-AMP-activated protein kinase subunit gamma-1	AAKG1_HUMAN	2	0	0	0	0	0	3	0	0	0	0	0	0.06	0	0	0	0	0
Transmembrane 6 superfamily member 1	TM6S1_HUMAN	2	0	1	1	0	1	3	0	1	1	0	2	0.07	0	0.04	0.04	0	0.04
Medium-chain specific acyl-CoA dehydrogenase, mitochondrial	ACADM_HUMAN	2	1	1	0	0	0	3	2	4	0	0	0	0.07	0.03	0.03	0	0	0
CD82 antigen	CD82_HUMAN	2	2	2	2	1	2	3	3	4	2	1	3	0.09	0.09	0.09	0.09	0.06	0.09
Tissue alpha-L-fucosidase	FUCO_HUMAN	2	2	1	2	0	0	3	4	1	2	0	0	0.05	0.05	0.02	0.05	0	0
Small nuclear ribonucleoprotein F	RUXF_HUMAN	2	0	0	0	0	0	3	0	0	0	0	0	0.24	0	0	0	0	0
Myotrophin	MTPN_HUMAN	2	1	2	1	0	1	3	1	3	1	0	1	0.25	0.14	0.25	0.14	0	0.14
60S ribosomal protein L11	RL11_HUMAN	2	0	0	0	0	0	3	0	0	0	0	0	0.13	0	0	0	0	0
Ras-related GTP-binding protein B	RRAGB_HUMAN	2	1	2	1	0	0	3	1	2	1	0	0	0.05	0.03	0.05	0.03	0	0
Eukaryotic translation initiation factor 4H	IF4H_HUMAN	2	0	1	0	0	0	3	0	1	0	0	0	0.11	0	0.05	0	0	0
Elongation of very long chain fatty acids protein 1	ELOV1_HUMAN	1	2	0	0	2	0	3	2	0	0	2	0	0.05	0.09	0	0	0.09	0
Kinesin-like protein KIF2A	KIF2A_HUMAN	2	1	1	1	1	1	3	1	1	1	1	1	0.03	0.02	0.02	0.02	0.02	0.02
Proteolipid protein 2	PLP2_HUMAN	2	2	2	2	2	2	3	2	2	3	4	4	0.18	0.18	0.18	0.18	0.18	0.18
Small nuclear ribonucleoprotein E	RUXE_HUMAN	2	0	2	1	1	0	3	0	3	1	1	0	0.25	0	0.25	0.12	0.12	0
26S proteasome non-ATPase regulatory subunit 9	PSMD9_HUMAN	1	0	1	0	0	0	3	0	2	0	0	0	0.07	0	0.07	0	0	0
Early endosome antigen 1	EEA1_HUMAN	4	14	0	7	0	2	4	19	0	7	0	2	0.04	0.13	0	0.05	0	0.02
Serrate RNA effector molecule homolog	SRRT_HUMAN	4	16	0	0	0	0	4	24	0	0	0	0	0.07	0.19	0	0	0	0
Titin	TITIN_HUMAN	3	0	8	5	0	4	4	0	10	8	0	4	0	0	0	0	0	0
Lysine--tRNA ligase	SYK_HUMAN	4	12	12	2	0	0	4	19	15	2	0	0	0.07	0.18	0.18	0.03	0	0
Cytoskeleton-associated protein 4	CKAP4_HUMAN	3	11	6	3	2	0	4	16	9	3	2	0	0.08	0.24	0.14	0.07	0.05	0
Cullin-4B	CUL4B_HUMAN	4	10	8	6	0	0	4	15	13	7	0	0	0.05	0.15	0.12	0.09	0	0
E3 ubiquitin-protein ligase UBR4	UBR4_HUMAN	4	8	0	0	0	0	4	13	0	0	0	0	0.01	0.02	0	0	0	0
ATP-binding cassette sub-family F member 1	ABCF1_HUMAN	4	6	11	3	0	0	4	8	17	5	0	0	0.06	0.1	0.16	0.04	0	0
cAMP-dependent protein kinase catalytic subunit alpha	KAPCA_HUMAN	4	6	6	2	3	0	4	9	6	2	3	0	0.11	0.13	0.13	0.05	0.09	0
6-phosphogluconolactonase	6PGL_HUMAN	3	2	8	5	2	3	4	2	8	8	2	3	0.15	0.11	0.4	0.3	0.13	0.19
Nucleoside diphosphate kinase B	NDKB_HUMAN	4	8	7	7	10	9	4	13	10	11	15	15	0.32	0.49	0.43	0.43	0.58	0.55
EGF-like module-containing mucin-like hormone receptor-like 3	EMR3_HUMAN	1	6	3	1	4	8	4	6	7	2	6	10	0.03	0.14	0.07	0.03	0.09	0.18
Cathepsin S	CATS_HUMAN	2	6	8	4	6	5	4	9	12	8	13	10	0.08	0.19	0.24	0.15	0.22	0.2
CAP-Gly domain-containing linker protein 1	CLIP1_HUMAN	4	9	2	0	0	2	4	12	2	0	0	3	0.03	0.08	0.02	0	0	0.02
Thioredoxin domain-containing protein 5	TXND5_HUMAN	3	3	2	3	2	0	4	4	2	4	2	0	0.09	0.1	0.04	0.09	0.04	0
Disintegrin and metalloproteinase domain-containing protein 10	ADA10_HUMAN	4	7	5	6	5	3	4	8	7	7	12	5	0.05	0.12	0.07	0.09	0.07	0.03
Sialic acid-binding Ig-like lectin 5	SIGL5_HUMAN	3	4	6	5	6	5	4	9	14	11	11	13	0.07	0.09	0.14	0.1	0.07	0.07
Dipeptidyl peptidase 2	DPP2_HUMAN	4	5	6	2	3	2	4	6	8	4	4	3	0.1	0.11	0.14	0.04	0.09	0.04
Dipeptidyl peptidase 1	CATC_HUMAN	4	4	7	0	4	4	4	7	10	0	4	4	0.06	0.08	0.16	0	0.06	0.06
Protein kinase C and casein kinase substrate in neurons protein 2	PACN2_HUMAN	4	8	5	4	0	1	4	13	9	5	0	1	0.08	0.17	0.1	0.08	0	0.02
P-selectin	LYAM3_HUMAN	3	8	4	5	5	7	4	8	4	8	20	19	0.06	0.12	0.06	0.08	0.08	0.1
Lamina-associated polypeptide 2, isoforms beta/gamma	LAP2B_HUMAN	3	3	7	2	0	0	4	3	8	2	0	0	0.12	0.13	0.25	0.08	0	0
Wiskott-Aldrich syndrome protein	WASP_HUMAN	3	5	7	1	0	2	4	8	8	1	0	2	0.07	0.11	0.17	0.03	0	0.06
V-type proton ATPase subunit C 1	VATC1_HUMAN	4	6	4	2	4	0	4	11	4	2	4	0	0.12	0.16	0.1	0.06	0.1	0
Tumor protein D54	TPD54_HUMAN	4	6	0	2	0	0	4	9	0	3	0	0	0.24	0.31	0	0.14	0	0
40S ribosomal protein S16	RS16_HUMAN	4	7	0	0	0	0	4	8	0	0	0	0	0.26	0.45	0	0	0	0
HLA class I histocompatibility antigen, A-29 alpha chain	1A29_HUMAN	4	6	6	7	5	6	4	12	9	11	14	10	0.16	0.22	0.22	0.24	0.19	0.22
Signal recognition particle 14 kDa protein	SRP14_HUMAN	3	6	6	5	2	5	4	7	6	6	3	5	0.27	0.4	0.41	0.4	0.2	0.34
Putative deoxyribose-phosphate aldolase	DEOC_HUMAN	4	4	3	3	1	0	4	5	3	3	1	0	0.16	0.17	0.14	0.14	0.05	0
26S protease regulatory subunit 10B	PRS10_HUMAN	4	5	4	1	0	0	4	5	4	1	0	0	0.12	0.14	0.13	0.03	0	0
Ras-related protein Ral-B	RALB_HUMAN	4	3	5	6	4	6	4	4	5	7	4	6	0.2	0.16	0.2	0.21	0.21	0.21
COP9 signalosome complex subunit 2	CSN2_HUMAN	4	4	2	0	0	0	4	4	3	0	0	0	0.08	0.1	0.05	0	0	0
Serine/threonine-protein kinase OSR1	OXSR1_HUMAN	3	4	6	2	1	3	4	6	10	2	1	3	0.08	0.08	0.12	0.05	0.03	0.06
Ras-related protein Rab-35	RAB35_HUMAN	2	3	7	3	2	2	4	4	9	4	2	3	0.11	0.18	0.42	0.18	0.11	0.13
HLA class I histocompatibility antigen, B-47 alpha chain	1B47_HUMAN	3	4	7	4	4	5	4	8	11	9	9	9	0.13	0.16	0.25	0.16	0.16	0.19
26S proteasome non-ATPase regulatory subunit 11	PSD11_HUMAN	4	6	6	4	3	2	4	6	7	4	3	2	0.13	0.18	0.16	0.13	0.1	0.05
Cytochrome b-c1 complex subunit 7	QCR7_HUMAN	4	0	4	0	0	0	4	0	4	0	0	0	0.4	0	0.33	0	0	0
Lysosomal protective protein	PPGB_HUMAN	2	2	4	2	4	4	4	4	10	9	11	14	0.04	0.05	0.1	0.05	0.09	0.09
Fatty acid-binding protein, epidermal	FABP5_HUMAN	3	4	6	5	2	3	4	4	6	5	2	3	0.24	0.27	0.64	0.44	0.14	0.22
C-type lectin domain family 12 member A	CL12A_HUMAN	3	2	5	4	7	7	4	2	17	10	25	22	0.16	0.08	0.25	0.19	0.34	0.34
10 kDa heat shock protein, mitochondrial	CH10_HUMAN	3	0	5	2	1	0	4	0	6	2	1	0	0.32	0	0.43	0.24	0.14	0
E3 ubiquitin-protein ligase BRE1A	BRE1A_HUMAN	4	4	2	0	0	0	4	7	2	0	0	0	0.06	0.05	0.02	0	0	0
Coatomer subunit epsilon	COPE_HUMAN	4	2	3	2	0	0	4	2	4	2	0	0	0.21	0.1	0.1	0.07	0	0
Cystatin-B	CYTB_HUMAN	4	3	4	2	0	0	4	3	5	2	0	0	0.37	0.43	0.4	0.31	0	0
Lysosome-associated membrane glycoprotein 2	LAMP2_HUMAN	2	4	5	3	5	4	4	19	10	12	14	18	0.04	0.08	0.1	0.07	0.11	0.08
L-selectin	LYAM1_HUMAN	2	6	3	3	4	6	4	9	5	4	8	19	0.07	0.17	0.07	0.1	0.12	0.17
Platelet-activating factor acetylhydrolase IB subunit alpha	LIS1_HUMAN	3	3	3	0	0	1	4	3	3	0	0	1	0.08	0.08	0.1	0	0	0.03
26S proteasome non-ATPase regulatory subunit 13	PSD13_HUMAN	4	5	5	1	0	3	4	8	6	1	0	3	0.14	0.17	0.15	0.04	0	0.1
ATP synthase subunit b, mitochondrial	AT5F1_HUMAN	3	5	5	0	0	0	4	7	6	0	0	0	0.12	0.18	0.17	0	0	0
Receptor-type tyrosine-protein phosphatase epsilon	PTPRE_HUMAN	3	3	4	2	0	0	4	3	4	2	0	0	0.04	0.05	0.06	0.03	0	0
m7GpppX diphosphatase	DCPS_HUMAN	4	2	4	0	0	0	4	3	6	0	0	0	0.13	0.09	0.17	0	0	0
GEM-interacting protein	GMIP_HUMAN	3	4	2	1	1	4	4	6	2	1	1	4	0.05	0.06	0.03	0.01	0.01	0.05
Probable phospholipid-transporting ATPase IF	AT11B_HUMAN	1	4	4	0	0	2	4	7	6	0	0	3	0.01	0.04	0.04	0	0	0.02
Pyruvate dehydrogenase E1 component subunit beta, mitochondrial	ODPB_HUMAN	3	4	4	3	0	0	4	5	6	5	0	0	0.1	0.13	0.1	0.1	0	0
DnaJ homolog subfamily C member 3	DNJC3_HUMAN	4	4	4	0	0	0	4	5	4	0	0	0	0.11	0.1	0.08	0	0	0
Methionine adenosyltransferase 2 subunit beta	MAT2B_HUMAN	3	6	3	3	3	3	4	7	3	4	5	5	0.1	0.2	0.1	0.1	0.1	0.1
Guanine nucleotide-binding protein G(q) subunit alpha	GNAQ_HUMAN	3	3	4	2	3	2	4	5	5	4	5	6	0.1	0.1	0.13	0.08	0.12	0.08
Tyrosine-protein kinase Fyn	FYN_HUMAN	3	4	0	1	0	0	4	6	0	1	0	0	0.04	0.06	0	0.02	0	0
Calcium-binding mitochondrial carrier protein SCaMC-1	SCMC1_HUMAN	4	1	2	2	1	0	4	1	2	2	1	0	0.08	0.03	0.04	0.06	0.03	0
Docking protein 2	DOK2_HUMAN	3	3	1	1	0	0	4	3	1	1	0	0	0.08	0.08	0.03	0.03	0	0
Arylsulfatase A	ARSA_HUMAN	4	4	3	3	2	2	4	4	3	3	2	3	0.11	0.12	0.08	0.08	0.06	0.06
Vesicle-associated membrane protein-associated protein A	VAPA_HUMAN	2	0	4	2	1	1	4	0	6	2	1	1	0.11	0	0.2	0.12	0.06	0.06
Ras-related protein Rab-13	RAB13_HUMAN	2	2	5	3	2	2	4	2	7	5	2	2	0.09	0.09	0.26	0.13	0.09	0.09
Importin subunit alpha-3	IMA3_HUMAN	3	5	0	0	0	0	4	6	0	0	0	0	0.09	0.13	0	0	0	0
Thioredoxin-like protein 1	TXNL1_HUMAN	4	0	4	5	3	1	4	0	4	5	3	2	0.15	0	0.15	0.18	0.12	0.03
Enoyl-CoA hydratase, mitochondrial	ECHM_HUMAN	3	3	4	4	0	0	4	4	7	4	0	0	0.18	0.17	0.22	0.22	0	0
PC4 and SFRS1-interacting protein	PSIP1_HUMAN	3	4	2	0	0	0	4	5	2	0	0	0	0.07	0.08	0.03	0	0	0
PRA1 family protein 3	PRAF3_HUMAN	2	3	4	2	3	3	4	15	17	7	15	15	0.16	0.13	0.17	0.1	0.13	0.13
Lon protease homolog, mitochondrial	LONM_HUMAN	4	0	2	0	0	0	4	0	2	0	0	0	0.05	0	0.02	0	0	0
Septin-5	SEPT5_HUMAN	3	3	5	3	0	2	4	3	6	5	0	3	0.1	0.1	0.15	0.1	0	0.08
SWI/SNF-related matrix-associated actin-dependent regulator of chromatin subfamily A member 5	SMCA5_HUMAN	2	5	0	0	0	0	4	9	0	0	0	0	0.02	0.05	0	0	0	0
26S proteasome non-ATPase regulatory subunit 8	PSMD8_HUMAN	4	0	2	2	0	0	4	0	2	2	0	0	0.1	0	0.05	0.05	0	0
Platelet basic protein	CXCL7_HUMAN	4	0	4	4	2	2	4	0	6	5	2	2	0.36	0	0.38	0.38	0.18	0.15
Small nuclear ribonucleoprotein Sm D2	SMD2_HUMAN	4	5	1	0	0	0	4	5	1	0	0	0	0.4	0.48	0.08	0	0	0
ATP synthase subunit d, mitochondrial	ATP5H_HUMAN	4	2	2	0	2	0	4	2	2	0	2	0	0.27	0.12	0.12	0	0.19	0
Alpha-N-acetylglucosaminidase	ANAG_HUMAN	4	4	1	0	0	0	4	8	1	0	0	0	0.08	0.08	0.02	0	0	0
60S ribosomal protein L12	RL12_HUMAN	4	5	0	0	0	0	4	5	0	0	0	0	0.33	0.38	0	0	0	0
Histone H1.0	H10_HUMAN	4	4	5	4	3	5	4	5	6	7	3	5	0.23	0.23	0.28	0.21	0.16	0.28
Vesicular integral-membrane protein VIP36	LMAN2_HUMAN	4	3	3	2	2	4	4	6	5	5	4	7	0.13	0.09	0.09	0.06	0.06	0.12
Motile sperm domain-containing protein 2	MSPD2_HUMAN	3	4	1	2	1	2	4	4	2	2	1	2	0.06	0.08	0.03	0.04	0.02	0.04
Erlin-1	ERLN1_HUMAN	3	3	2	2	4	2	4	6	2	2	6	2	0.11	0.09	0.05	0.07	0.11	0.07
Arf-GAP with coiled-coil, ANK repeat and PH domain-containing protein 2	ACAP2_HUMAN	4	2	2	0	4	1	4	2	2	0	4	1	0.05	0.03	0.02	0	0.06	0.02
Putative adenosylhomocysteinase 2	SAHH2_HUMAN	3	5	2	1	0	2	4	5	2	1	0	2	0.05	0.09	0.04	0.02	0	0.05
U4/U6.U5 tri-snRNP-associated protein 2	SNUT2_HUMAN	4	5	3	0	0	0	4	5	3	0	0	0	0.09	0.1	0.06	0	0	0
ARF GTPase-activating protein GIT2	GIT2_HUMAN	3	2	2	0	0	0	4	3	2	0	0	0	0.04	0.03	0.03	0	0	0
Histone H4	H4_HUMAN	4	2	4	3	0	0	4	2	5	3	0	0	0.43	0.19	0.41	0.29	0	0
Activated RNA polymerase II transcriptional coactivator p15	TCP4_HUMAN	4	4	3	5	0	0	4	5	3	5	0	0	0.31	0.34	0.2	0.39	0	0
Serine/threonine-protein phosphatase 2A 56 kDa regulatory subunit alpha isoform	2A5A_HUMAN	3	4	5	2	3	1	4	5	7	4	3	1	0.08	0.11	0.13	0.05	0.08	0.03
FACT complex subunit SSRP1	SSRP1_HUMAN	4	1	0	0	0	0	4	1	0	0	0	0	0.06	0.02	0	0	0	0
Nuclear pore complex protein Nup155	NU155_HUMAN	3	2	0	0	0	0	4	2	0	0	0	0	0.03	0.02	0	0	0	0
Low affinity immunoglobulin gamma Fc region receptor III-B	FCG3B_HUMAN	2	3	3	0	1	2	4	5	7	0	2	2	0.07	0.08	0.1	0	0.03	0.07
Erlin-2	ERLN2_HUMAN	3	3	2	2	3	2	4	6	2	2	5	2	0.12	0.09	0.06	0.07	0.09	0.07
Glutamine--tRNA ligase	SYQ_HUMAN	4	2	1	0	0	0	4	2	1	0	0	0	0.06	0.03	0.02	0	0	0
HLA class II histocompatibility antigen, DR alpha chain	DRA_HUMAN	4	0	0	0	0	0	4	0	0	0	0	0	0.17	0	0	0	0	0
Uncharacterized protein C22orf25	CV025_HUMAN	4	0	0	0	0	0	4	0	0	0	0	0	0.12	0	0	0	0	0
Nascent polypeptide-associated complex subunit alpha	NACA_HUMAN	3	3	2	1	0	0	4	5	2	2	0	0	0.17	0.2	0.13	0.07	0	0
Caspase-3	CASP3_HUMAN	4	0	0	2	0	0	4	0	0	2	0	0	0.22	0	0	0.07	0	0
ADP-ribosylation factor-like protein 8A	ARL8A_HUMAN	2	4	3	2	0	0	4	6	3	2	0	0	0.14	0.27	0.19	0.14	0	0
Cleavage and polyadenylation specificity factor subunit 5	CPSF5_HUMAN	4	4	0	0	0	0	4	5	0	0	0	0	0.15	0.15	0	0	0	0
HCLS1-binding protein 3	H1BP3_HUMAN	4	0	0	0	0	0	4	0	0	0	0	0	0.1	0	0	0	0	0
Heme oxygenase 1	HMOX1_HUMAN	4	0	0	0	0	0	4	0	0	0	0	0	0.17	0	0	0	0	0
ATP synthase subunit g, mitochondrial	ATP5L_HUMAN	4	0	2	0	0	0	4	0	2	0	0	0	0.48	0	0.26	0	0	0
Proline synthase co-transcribed bacterial homolog protein	PROSC_HUMAN	4	0	3	1	1	0	4	0	4	1	1	0	0.16	0	0.13	0.05	0.05	0
SWI/SNF-related matrix-associated actin-dependent regulator of chromatin subfamily D member 2	SMRD2_HUMAN	4	1	0	0	0	0	4	2	0	0	0	0	0.08	0.04	0	0	0	0
Vesicle-associated membrane protein 3	VAMP3_HUMAN	3	4	2	2	0	0	4	5	3	2	0	0	0.4	0.4	0.24	0.24	0	0
Thymosin beta-4	TYB4_HUMAN	3	0	4	2	0	0	4	0	6	2	0	0	0.41	0	0.55	0.55	0	0
Probable methylthioribulose-1-phosphate dehydratase	MTNB_HUMAN	4	0	0	2	0	0	4	0	0	2	0	0	0.24	0	0	0.14	0	0
HLA class I histocompatibility antigen, alpha chain F	HLAF_HUMAN	3	3	0	1	0	0	4	4	0	2	0	0	0.11	0.1	0	0.03	0	0
HLA class I histocompatibility antigen, alpha chain E	HLAE_HUMAN	3	2	3	3	2	2	4	5	7	8	8	11	0.1	0.08	0.1	0.12	0.08	0.08
BRISC complex subunit Abro1	F175B_HUMAN	3	2	0	1	0	0	4	2	0	1	0	0	0.09	0.06	0	0.03	0	0
Mitochondrial 2-oxoglutarate/malate carrier protein	M2OM_HUMAN	4	2	1	2	0	0	4	2	1	2	0	0	0.16	0.1	0.05	0.1	0	0
Small nuclear ribonucleoprotein-associated proteins B and B'	RSMB_HUMAN	3	4	0	0	0	0	4	4	0	0	0	0	0.13	0.16	0	0	0	0
Cytochrome c oxidase subunit 6C	COX6C_HUMAN	3	0	3	0	0	0	4	0	4	0	0	0	0.32	0	0.32	0	0	0
GDP-L-fucose synthase	FCL_HUMAN	3	3	3	1	1	0	4	3	5	2	1	0	0.13	0.13	0.09	0.04	0.04	0
Ras-related protein Rab-27B	RB27B_HUMAN	2	4	2	3	2	2	4	6	3	4	2	2	0.08	0.22	0.12	0.13	0.09	0.08
Ethylmalonyl-CoA decarboxylase	ECHD1_HUMAN	4	0	0	1	0	0	4	0	0	1	0	0	0.18	0	0	0.04	0	0
Dynein light chain 1, cytoplasmic	DYL1_HUMAN	3	0	2	0	0	0	4	0	2	0	0	0	0.33	0	0.25	0	0	0
Small nuclear ribonucleoprotein Sm D3	SMD3_HUMAN	2	3	3	2	0	0	4	4	4	2	0	0	0.15	0.32	0.32	0.15	0	0
Calcium uniporter protein, mitochondrial	MCU_HUMAN	3	1	3	0	0	0	4	2	3	0	0	0	0.1	0.04	0.1	0	0	0
MOB kinase activator 1B	MOB1B_HUMAN	2	3	3	3	2	2	4	6	5	4	2	2	0.08	0.14	0.14	0.14	0.08	0.08
Major facilitator superfamily domain-containing protein 10	MFS10_HUMAN	2	0	2	0	0	0	4	0	2	0	0	0	0.04	0	0.04	0	0	0
Glutamate--cysteine ligase regulatory subunit	GSH0_HUMAN	3	2	2	0	0	0	4	2	3	0	0	0	0.11	0.08	0.08	0	0	0
Host cell factor 1	HCFC1_HUMAN	3	0	0	0	0	0	4	0	0	0	0	0	0.02	0	0	0	0	0
CD59 glycoprotein	CD59_HUMAN	2	3	1	1	1	1	4	5	3	1	3	2	0.19	0.19	0.09	0.09	0.09	0.09
Serine/arginine-rich splicing factor 2	SRSF2_HUMAN	3	2	0	0	0	0	4	2	0	0	0	0	0.14	0.11	0	0	0	0
U2 small nuclear ribonucleoprotein A'	RU2A_HUMAN	3	0	0	0	0	0	4	0	0	0	0	0	0.12	0	0	0	0	0
Elongation factor 1-beta	EF1B_HUMAN	3	1	2	1	0	0	4	1	2	1	0	0	0.2	0.07	0.12	0.07	0	0
Dolichyl-diphosphooligosaccharide--protein glycosyltransferase subunit DAD1	DAD1_HUMAN	3	0	2	2	1	1	4	0	2	2	6	7	0.27	0	0.19	0.19	0.11	0.11
Peflin	PEF1_HUMAN	3	0	0	0	0	0	4	0	0	0	0	0	0.11	0	0	0	0	0
Very-long-chain enoyl-CoA reductase	TECR_HUMAN	2	3	2	1	0	0	4	5	4	2	0	0	0.07	0.09	0.07	0.04	0	0
Peptidyl-prolyl cis-trans isomerase FKBP1A	FKB1A_HUMAN	2	2	2	2	0	2	4	2	3	3	0	3	0.25	0.25	0.25	0.25	0	0.25
Fumarate hydratase, mitochondrial	FUMH_HUMAN	2	2	0	0	0	0	4	5	0	0	0	0	0.06	0.06	0	0	0	0
Ras-related protein Rab-15	RAB15_HUMAN	2	2	2	2	2	0	4	3	4	3	2	0	0.1	0.1	0.1	0.1	0.1	0
Nucleosome assembly protein 1-like 4	NP1L4_HUMAN	2	1	0	0	0	0	4	1	0	0	0	0	0.06	0.03	0	0	0	0
Mitogen-activated protein kinase 9	MK09_HUMAN	2	0	2	0	1	0	4	0	3	0	5	0	0.05	0	0.05	0	0.02	0
Rootletin	CROCC_HUMAN	2	1	1	1	0	0	4	3	3	2	0	0	0.01	0	0	0	0	0
DNA repair protein RAD50	RAD50_HUMAN	2	17	4	3	0	0	5	22	5	3	0	0	0.02	0.13	0.03	0.02	0	0
Choline transporter-like protein 2	CTL2_HUMAN	2	6	9	5	7	13	5	10	25	11	31	29	0.03	0.09	0.12	0.08	0.1	0.18
Sorting nexin-6	SNX6_HUMAN	5	13	3	3	0	0	5	20	3	4	0	0	0.15	0.32	0.09	0.09	0	0
NAD(P) transhydrogenase, mitochondrial	NNTM_HUMAN	5	10	3	4	2	2	5	13	6	7	3	2	0.06	0.1	0.04	0.05	0.02	0.02
Leukotriene-B(4) omega-hydroxylase 2	CP4F3_HUMAN	4	7	8	9	10	8	5	12	18	14	31	23	0.07	0.13	0.17	0.17	0.18	0.17
Dual specificity mitogen-activated protein kinase kinase 3	MP2K3_HUMAN	5	8	9	1	0	2	5	9	9	1	0	2	0.18	0.28	0.28	0.04	0	0.08
1,4-alpha-glucan-branching enzyme	GLGB_HUMAN	5	6	8	5	3	7	5	7	13	9	7	10	0.09	0.1	0.12	0.07	0.05	0.1
Serine/threonine-protein kinase TAO3	TAOK3_HUMAN	5	6	3	0	0	3	5	6	3	0	0	3	0.06	0.08	0.04	0	0	0.04
Alanine--tRNA ligase, cytoplasmic	SYAC_HUMAN	5	3	9	0	2	0	5	3	16	0	2	0	0.07	0.04	0.1	0	0.03	0
Peroxiredoxin-5, mitochondrial	PRDX5_HUMAN	3	6	9	9	10	10	5	7	11	14	16	16	0.16	0.36	0.56	0.56	0.56	0.56
Cytosol aminopeptidase	AMPL_HUMAN	5	6	8	6	6	3	5	8	9	6	7	3	0.13	0.15	0.2	0.16	0.16	0.09
Calponin-2	CNN2_HUMAN	3	8	7	5	6	7	5	11	10	7	8	9	0.1	0.26	0.24	0.19	0.2	0.23
Ribose-5-phosphate isomerase	RPIA_HUMAN	4	9	7	8	5	8	5	11	8	10	8	9	0.16	0.31	0.28	0.28	0.23	0.29
Signal transducer and activator of transcription 1-alpha/beta	STAT1_HUMAN	5	7	2	2	0	0	5	8	2	2	0	0	0.07	0.1	0.03	0.03	0	0
EF-hand domain-containing protein D2	EFHD2_HUMAN	5	8	9	8	3	5	5	12	14	9	4	5	0.25	0.35	0.38	0.28	0.14	0.24
DCC-interacting protein 13-alpha	DP13A_HUMAN	4	8	5	0	1	1	5	11	5	0	2	3	0.08	0.16	0.08	0	0.02	0.02
Exportin-1	XPO1_HUMAN	5	8	0	0	0	0	5	8	0	0	0	0	0.05	0.08	0	0	0	0
RuvB-like 2	RUVB2_HUMAN	4	10	2	2	0	0	5	16	2	2	0	0	0.11	0.27	0.06	0.06	0	0
Chromobox protein homolog 3	CBX3_HUMAN	5	9	9	6	6	6	5	14	16	7	6	7	0.26	0.47	0.48	0.33	0.33	0.37
Microtubule-associated protein RP/EB family member 1	MARE1_HUMAN	4	6	3	2	3	4	5	8	3	3	5	4	0.16	0.27	0.13	0.06	0.21	0.2
Phosphate carrier protein, mitochondrial	MPCP_HUMAN	5	7	4	0	0	3	5	9	4	0	0	4	0.11	0.16	0.14	0	0	0.09
DNA damage-binding protein 1	DDB1_HUMAN	5	6	1	0	0	0	5	7	1	0	0	0	0.06	0.06	0.01	0	0	0
Peptidyl-prolyl cis-trans isomerase FKBP4	FKBP4_HUMAN	4	4	9	0	0	0	5	4	11	0	0	0	0.12	0.11	0.25	0	0	0
HLA class I histocompatibility antigen, A-74 alpha chain	1A74_HUMAN	5	7	8	9	6	7	5	14	11	14	15	12	0.18	0.24	0.28	0.32	0.21	0.24
Translationally-controlled tumor protein	TCTP_HUMAN	4	3	9	1	2	4	5	4	14	1	2	4	0.24	0.22	0.42	0.08	0.12	0.22
GRIP1-associated protein 1	GRAP1_HUMAN	5	6	0	0	0	0	5	9	0	0	0	0	0.09	0.09	0	0	0	0
Acidic leucine-rich nuclear phosphoprotein 32 family member A	AN32A_HUMAN	5	8	5	1	4	4	5	14	7	1	6	5	0.24	0.31	0.17	0.04	0.15	0.14
Splicing factor, proline- and glutamine-rich	SFPQ_HUMAN	3	8	0	0	0	0	5	15	0	0	0	0	0.04	0.13	0	0	0	0
Carnitine O-palmitoyltransferase 1, liver isoform	CPT1A_HUMAN	3	5	6	3	0	2	5	6	8	4	0	2	0.05	0.08	0.09	0.05	0	0.03
Proline-serine-threonine phosphatase-interacting protein 1	PPIP1_HUMAN	5	3	4	2	3	2	5	3	4	2	5	3	0.14	0.12	0.11	0.07	0.09	0.07
Ig gamma-2 chain C region	IGHG2_HUMAN	4	7	5	5	5	4	5	10	13	8	16	6	0.13	0.22	0.18	0.18	0.17	0.13
Rho GTPase-activating protein 9	RHG09_HUMAN	3	6	8	6	4	4	5	11	12	7	4	4	0.04	0.09	0.12	0.08	0.06	0.06
Cell cycle control protein 50A	CC50A_HUMAN	3	4	7	1	2	4	5	10	11	3	6	8	0.11	0.15	0.2	0.05	0.07	0.16
Perforin-1	PERF_HUMAN	5	2	7	4	0	0	5	2	11	7	0	0	0.09	0.03	0.13	0.07	0	0
AP-2 complex subunit mu	AP2M1_HUMAN	4	6	2	0	0	0	5	10	2	0	0	0	0.09	0.17	0.06	0	0	0
Vesicle-trafficking protein SEC22b	SC22B_HUMAN	5	6	5	4	3	4	5	10	8	6	3	5	0.29	0.33	0.28	0.24	0.17	0.21
Guanine nucleotide-binding protein subunit alpha-13	GNA13_HUMAN	2	5	6	6	7	4	5	13	12	13	18	14	0.07	0.16	0.2	0.18	0.22	0.14
Ig alpha-1 chain C region	IGHA1_HUMAN	3	4	5	3	4	5	5	7	7	4	6	12	0.1	0.13	0.18	0.12	0.15	0.18
Splicing factor 3B subunit 1	SF3B1_HUMAN	5	7	0	0	0	0	5	12	0	0	0	0	0.04	0.06	0	0	0	0
HLA class I histocompatibility antigen, Cw-1 alpha chain	1C01_HUMAN	4	5	5	6	5	4	5	11	9	9	13	14	0.13	0.16	0.16	0.2	0.16	0.14
Histone-binding protein RBBP4	RBBP4_HUMAN	4	6	1	3	2	0	5	8	1	3	2	0	0.09	0.14	0.03	0.07	0.06	0
40S ribosomal protein S18	RS18_HUMAN	5	7	0	0	0	0	5	7	0	0	0	0	0.32	0.39	0	0	0	0
Protein XRP2	XRP2_HUMAN	4	4	4	3	2	3	5	7	7	4	4	4	0.12	0.1	0.12	0.09	0.05	0.07
HLA class I histocompatibility antigen, B-44 alpha chain	1B44_HUMAN	4	6	5	4	3	4	5	10	9	9	8	8	0.16	0.22	0.19	0.16	0.13	0.16
Signal transducer and activator of transcription 5B	STA5B_HUMAN	5	7	6	5	2	0	5	9	9	5	2	0	0.06	0.08	0.07	0.06	0.03	0
DNA topoisomerase 1	TOP1_HUMAN	4	7	3	2	0	0	5	9	3	2	0	0	0.06	0.11	0.06	0.03	0	0
Eukaryotic translation initiation factor 2 subunit 3	IF2G_HUMAN	4	6	3	3	1	2	5	12	8	5	3	3	0.12	0.18	0.08	0.09	0.03	0.06
Ras-related protein Rab-21	RAB21_HUMAN	3	3	5	6	5	4	5	3	7	7	7	4	0.21	0.18	0.3	0.35	0.3	0.22
Vacuolar protein sorting-associated protein 26B	VP26B_HUMAN	5	5	4	2	1	0	5	6	4	3	1	0	0.16	0.16	0.16	0.07	0.04	0
26S proteasome non-ATPase regulatory subunit 1	PSMD1_HUMAN	3	4	2	0	0	0	5	5	2	0	0	0	0.04	0.06	0.03	0	0	0
HLA class I histocompatibility antigen, B-27 alpha chain	1B27_HUMAN	4	5	6	4	5	5	5	10	10	9	10	9	0.15	0.19	0.22	0.16	0.19	0.19
Fumarylacetoacetase	FAAA_HUMAN	5	5	6	5	4	6	5	5	9	6	9	9	0.12	0.13	0.15	0.13	0.11	0.15
Tyrosine-protein kinase Yes	YES_HUMAN	4	3	2	1	0	0	5	3	3	1	0	0	0.07	0.04	0.04	0.02	0	0
Guanine nucleotide-binding protein G(s) subunit alpha isoforms short	GNAS2_HUMAN	3	4	5	3	2	3	5	10	15	8	12	13	0.09	0.13	0.15	0.09	0.07	0.09
Rho guanine nucleotide exchange factor 2	ARHG2_HUMAN	3	6	0	0	0	0	5	7	0	0	0	0	0.03	0.06	0	0	0	0
Ectonucleoside triphosphate diphosphohydrolase 1	ENTP1_HUMAN	3	6	3	2	0	4	5	8	3	2	0	6	0.07	0.15	0.07	0.05	0	0.1
Serine--tRNA ligase, cytoplasmic	SYSC_HUMAN	5	3	3	0	0	0	5	5	5	0	0	0	0.11	0.08	0.07	0	0	0
Reticulon-4	RTN4_HUMAN	4	3	3	2	4	5	5	3	5	4	6	9	0.22	0.15	0.18	0.11	0.24	0.26
Extended synaptotagmin-2	ESYT2_HUMAN	4	4	1	1	2	2	5	7	1	1	2	2	0.06	0.05	0.01	0.01	0.03	0.03
Superoxide dismutase [Mn], mitochondrial	SODM_HUMAN	5	6	5	3	5	5	5	15	9	3	14	12	0.18	0.25	0.24	0.17	0.24	0.24
Glyoxylate reductase/hydroxypyruvate reductase	GRHPR_HUMAN	4	2	4	0	2	0	5	2	4	0	2	0	0.11	0.05	0.11	0	0.06	0
NAD-dependent malic enzyme, mitochondrial	MAOM_HUMAN	5	4	4	2	3	3	5	4	4	2	6	5	0.09	0.07	0.08	0.04	0.06	0.06
Galectin-1	LEG1_HUMAN	5	0	4	0	0	0	5	0	4	0	0	0	0.45	0	0.35	0	0	0
Magnesium transporter protein 1	MAGT1_HUMAN	5	0	2	0	0	0	5	0	2	0	0	0	0.13	0	0.07	0	0	0
Syntaxin-7	STX7_HUMAN	5	3	5	4	2	3	5	7	7	6	2	3	0.23	0.15	0.21	0.18	0.1	0.15
Single-stranded DNA-binding protein, mitochondrial	SSBP_HUMAN	4	2	1	0	0	0	5	2	1	0	0	0	0.38	0.16	0.1	0	0	0
Phenylalanine--tRNA ligase alpha subunit	SYFA_HUMAN	4	4	0	0	0	0	5	4	0	0	0	0	0.09	0.09	0	0	0	0
ELMO domain-containing protein 2	ELMD2_HUMAN	5	0	4	0	0	0	5	0	4	0	0	0	0.18	0	0.14	0	0	0
Serine/arginine-rich splicing factor 1	SRSF1_HUMAN	5	0	0	0	0	0	5	0	0	0	0	0	0.2	0	0	0	0	0
Proteasome subunit beta type-9	PSB9_HUMAN	4	3	3	4	4	5	5	3	3	4	4	5	0.21	0.16	0.16	0.21	0.21	0.24
Transcription factor p65	TF65_HUMAN	5	0	0	0	0	0	5	0	0	0	0	0	0.12	0	0	0	0	0
Platelet factor 4	PLF4_HUMAN	4	0	3	3	3	2	5	0	4	4	4	3	0.43	0	0.32	0.32	0.35	0.23
40S ribosomal protein SA	RSSA_HUMAN	3	5	0	0	0	0	5	9	0	0	0	0	0.13	0.2	0	0	0	0
NADH-cytochrome b5 reductase 1	NB5R1_HUMAN	5	2	1	1	1	0	5	2	1	1	1	0	0.18	0.09	0.06	0.06	0.06	0
Ribose-phosphate pyrophosphokinase 3	PRPS3_HUMAN	4	2	4	0	0	0	5	4	4	0	0	0	0.13	0.06	0.13	0	0	0
3-hydroxyisobutyryl-CoA hydrolase, mitochondrial	HIBCH_HUMAN	5	3	2	0	0	0	5	3	2	0	0	0	0.13	0.09	0.06	0	0	0
Tyrosine-protein phosphatase non-receptor type 12	PTN12_HUMAN	5	3	0	2	2	0	5	6	0	2	3	0	0.07	0.04	0	0.03	0.03	0
26S protease regulatory subunit 6B	PRS6B_HUMAN	5	2	2	2	0	2	5	2	2	2	0	3	0.11	0.04	0.04	0.05	0	0.04
Adenylosuccinate lyase	PUR8_HUMAN	4	4	1	2	2	3	5	8	1	4	4	4	0.08	0.08	0.02	0.04	0.04	0.06
Serine/threonine-protein kinase MST4	MST4_HUMAN	3	5	1	0	0	0	5	9	1	0	0	0	0.09	0.16	0.03	0	0	0
Cytoplasmic dynein 1 intermediate chain 2	DC1I2_HUMAN	4	4	2	0	0	0	5	6	3	0	0	0	0.09	0.11	0.05	0	0	0
Leucine-rich repeat serine/threonine-protein kinase 2	LRRK2_HUMAN	5	0	0	0	0	0	5	0	0	0	0	0	0.02	0	0	0	0	0
Protein SEC13 homolog	SEC13_HUMAN	3	2	0	0	0	0	5	2	0	0	0	0	0.13	0.07	0	0	0	0
Charged multivesicular body protein 6	CHMP6_HUMAN	4	2	2	2	0	0	5	2	2	2	0	0	0.21	0.13	0.13	0.13	0	0
Protein THEMIS2	THMS2_HUMAN	3	4	0	0	0	0	5	6	0	0	0	0	0.08	0.1	0	0	0	0
Putative RNA-binding protein Luc7-like 2	LC7L2_HUMAN	3	4	3	3	3	2	5	9	7	3	5	2	0.1	0.13	0.1	0.1	0.1	0.08
Arachidonate 5-lipoxygenase-activating protein	AL5AP_HUMAN	4	4	4	4	4	4	5	7	4	7	14	7	0.25	0.25	0.25	0.25	0.25	0.25
Beta-centractin	ACTY_HUMAN	4	2	0	0	0	0	5	4	0	0	0	0	0.12	0.07	0	0	0	0
ATP-dependent RNA helicase DDX19A	DD19A_HUMAN	4	2	0	0	0	0	5	2	0	0	0	0	0.09	0.04	0	0	0	0
Ras-related protein Rab-44	RAB44_HUMAN	4	1	0	0	0	0	5	3	0	0	0	0	0.07	0.03	0	0	0	0
DnaJ homolog subfamily C member 8	DNJC8_HUMAN	4	0	2	2	0	0	5	0	2	2	0	0	0.17	0	0.11	0.09	0	0
CUGBP Elav-like family member 2	CELF2_HUMAN	4	2	1	0	0	0	5	2	1	0	0	0	0.08	0.05	0.03	0	0	0
Syntaxin-11	STX11_HUMAN	3	1	0	2	0	0	5	1	0	2	0	0	0.11	0.05	0	0.07	0	0
Aldose reductase	ALDR_HUMAN	4	0	0	1	0	0	5	0	0	1	0	0	0.11	0	0	0.03	0	0
Secretory carrier-associated membrane protein 3	SCAM3_HUMAN	4	2	3	2	1	0	5	4	3	2	1	0	0.16	0.1	0.14	0.1	0.05	0
Vesicle-associated membrane protein 8	VAMP8_HUMAN	4	3	3	3	0	0	5	3	5	3	0	0	0.33	0.33	0.33	0.33	0	0
rRNA 2'-O-methyltransferase fibrillarin	FBRL_HUMAN	4	2	0	0	0	0	5	3	0	0	0	0	0.15	0.1	0	0	0	0
CMRF35-like molecule 8	CLM8_HUMAN	3	3	3	2	2	2	5	6	6	2	2	3	0.14	0.14	0.14	0.1	0.1	0.1
Leukocyte surface antigen CD53	CD53_HUMAN	2	2	2	2	3	2	5	4	6	3	5	4	0.07	0.07	0.07	0.07	0.11	0.07
Secretory carrier-associated membrane protein 2	SCAM2_HUMAN	3	2	2	2	2	3	5	2	3	3	5	5	0.12	0.1	0.1	0.1	0.1	0.12
WD repeat and FYVE domain-containing protein 1	WDFY1_HUMAN	3	2	1	0	1	2	5	2	1	0	1	2	0.08	0.06	0.03	0	0.03	0.06
Carcinoembryonic antigen-related cell adhesion molecule 5	CEAM5_HUMAN	2	2	2	2	2	2	5	8	16	14	21	14	0.03	0.03	0.03	0.03	0.03	0.03
Sialic acid-binding Ig-like lectin 7	SIGL7_HUMAN	2	2	2	0	2	2	5	7	2	0	4	4	0.06	0.06	0.06	0	0.06	0.06
Coiled-coil domain-containing protein 168	CC168_HUMAN	1	1	0	0	0	0	5	6	0	0	0	0	0	0	0	0	0	0
Plexin-C1	PLXC1_HUMAN	4	8	6	11	14	8	6	8	8	12	21	20	0.03	0.05	0.04	0.08	0.09	0.06
Tripeptidyl-peptidase 2	TPP2_HUMAN	6	11	14	8	4	3	6	17	16	8	7	5	0.05	0.11	0.13	0.08	0.05	0.04
Sulfhydryl oxidase 1	QSOX1_HUMAN	6	6	7	9	12	10	6	9	10	10	23	17	0.08	0.07	0.07	0.11	0.13	0.12
Nucleoprotein TPR	TPR_HUMAN	4	12	7	2	0	0	6	18	8	2	0	0	0.02	0.06	0.04	0.01	0	0
Bifunctional purine biosynthesis protein PURH	PUR9_HUMAN	6	6	7	2	0	2	6	6	7	2	0	2	0.14	0.12	0.13	0.03	0	0.03
Arf-GAP with Rho-GAP domain, ANK repeat and PH domain-containing protein 1	ARAP1_HUMAN	4	9	5	4	5	3	6	15	6	5	7	7	0.05	0.09	0.05	0.05	0.05	0.03
Polypyrimidine tract-binding protein 1	PTBP1_HUMAN	4	8	9	4	4	5	6	11	10	5	4	5	0.09	0.17	0.19	0.07	0.07	0.08
Isoleucine--tRNA ligase, cytoplasmic	SYIC_HUMAN	5	6	6	1	0	0	6	9	9	1	0	0	0.05	0.06	0.05	0.01	0	0
Vacuolar protein sorting-associated protein 4B	VPS4B_HUMAN	4	9	5	4	0	1	6	10	6	6	0	2	0.08	0.15	0.1	0.09	0	0.03
FK506-binding protein 15	FKB15_HUMAN	4	9	1	0	0	1	6	14	1	0	0	1	0.04	0.1	0.01	0	0	0.01
26S proteasome non-ATPase regulatory subunit 12	PSD12_HUMAN	3	10	4	3	3	2	6	16	6	6	4	2	0.07	0.22	0.09	0.07	0.07	0.05
Proteasome subunit alpha type-6	PSA6_HUMAN	6	8	9	8	4	8	6	15	12	11	7	12	0.29	0.37	0.43	0.38	0.22	0.39
Arginine--tRNA ligase, cytoplasmic	SYRC_HUMAN	6	8	3	3	0	0	6	8	3	3	0	0	0.1	0.14	0.06	0.06	0	0
Proteasome subunit beta type-2	PSB2_HUMAN	4	5	6	1	4	6	6	7	7	1	5	7	0.19	0.17	0.25	0.07	0.14	0.26
Mitochondrial inner membrane protein	IMMT_HUMAN	5	7	4	0	0	0	6	17	5	0	0	0	0.08	0.12	0.06	0	0	0
Protein transport protein Sec31A	SC31A_HUMAN	6	6	2	0	0	0	6	7	2	0	0	0	0.05	0.05	0.02	0	0	0
Lysosomal alpha-glucosidase	LYAG_HUMAN	5	7	5	0	1	7	6	8	10	0	1	10	0.06	0.08	0.05	0	0.01	0.08
Myristoylated alanine-rich C-kinase substrate	MARCS_HUMAN	6	6	9	6	2	2	6	10	14	10	4	4	0.34	0.4	0.48	0.38	0.15	0.15
Growth factor receptor-bound protein 2	GRB2_HUMAN	4	7	5	6	1	3	6	10	8	10	1	3	0.22	0.35	0.29	0.4	0.07	0.18
HLA class I histocompatibility antigen, A-34 alpha chain	1A34_HUMAN	6	9	8	8	7	8	6	17	12	13	16	14	0.22	0.31	0.28	0.28	0.25	0.28
Voltage-dependent anion-selective channel protein 2	VDAC2_HUMAN	5	6	4	6	0	3	6	6	4	6	0	3	0.17	0.27	0.17	0.23	0	0.09
Beta-galactosidase	BGAL_HUMAN	6	4	8	6	3	4	6	6	9	7	4	5	0.11	0.08	0.15	0.1	0.06	0.07
Tubulin--tyrosine ligase-like protein 12	TTL12_HUMAN	4	6	7	5	2	2	6	14	19	8	3	3	0.07	0.1	0.11	0.08	0.03	0.03
T-complex protein 1 subunit epsilon	TCPE_HUMAN	5	6	3	0	0	1	6	7	4	0	0	1	0.09	0.12	0.06	0	0	0.02
Cohesin subunit SA-2	STAG2_HUMAN	5	6	0	0	0	0	6	10	0	0	0	0	0.05	0.05	0	0	0	0
HLA class I histocompatibility antigen, B-58 alpha chain	1B58_HUMAN	5	7	5	5	5	4	6	13	8	10	12	8	0.19	0.28	0.19	0.21	0.19	0.16
Cysteine and glycine-rich protein 1	CSRP1_HUMAN	4	7	6	1	0	0	6	11	12	1	0	0	0.31	0.47	0.51	0.08	0	0
HLA class I histocompatibility antigen, B-39 alpha chain	1B39_HUMAN	5	8	6	5	5	5	6	14	12	12	13	16	0.19	0.31	0.22	0.2	0.19	0.2
Electron transfer flavoprotein subunit alpha, mitochondrial	ETFA_HUMAN	5	4	6	5	4	2	6	5	7	5	5	2	0.22	0.17	0.24	0.2	0.18	0.09
HLA class I histocompatibility antigen, B-54 alpha chain	1B54_HUMAN	5	7	6	6	5	5	6	13	9	11	14	11	0.19	0.28	0.22	0.23	0.19	0.19
HLA class I histocompatibility antigen, B-45 alpha chain	1B45_HUMAN	5	7	5	4	4	4	6	12	9	9	9	8	0.19	0.28	0.19	0.16	0.16	0.16
HLA class I histocompatibility antigen, B-15 alpha chain	1B15_HUMAN	5	8	6	5	5	5	6	14	10	10	12	10	0.19	0.31	0.22	0.2	0.19	0.2
E3 ubiquitin-protein ligase CBL	CBL_HUMAN	4	3	1	4	0	0	6	3	1	4	0	0	0.05	0.05	0.01	0.04	0	0
Pre-mRNA-processing-splicing factor 8	PRP8_HUMAN	5	7	0	0	0	0	6	8	0	0	0	0	0.03	0.03	0	0	0	0
Rap1 GTPase-GDP dissociation stimulator 1	GDS1_HUMAN	6	6	0	0	0	0	6	10	0	0	0	0	0.1	0.11	0	0	0	0
Dual specificity mitogen-activated protein kinase kinase 2	MP2K2_HUMAN	4	6	5	3	0	0	6	7	7	5	0	0	0.1	0.12	0.13	0.07	0	0
Basigin	BASI_HUMAN	4	7	5	3	4	3	6	12	6	3	5	4	0.13	0.22	0.17	0.1	0.14	0.12
IST1 homolog	IST1_HUMAN	5	5	6	0	4	0	6	9	6	0	4	0	0.13	0.13	0.15	0	0.13	0
Epididymal secretory protein E1	NPC2_HUMAN	5	5	4	4	6	6	6	7	6	7	10	8	0.36	0.34	0.27	0.38	0.49	0.49
Solute carrier organic anion transporter family member 4C1	SO4C1_HUMAN	5	4	3	4	2	4	6	10	7	7	5	6	0.09	0.06	0.06	0.08	0.04	0.08
Dynactin subunit 3	DCTN3_HUMAN	6	5	3	0	0	0	6	5	3	0	0	0	0.27	0.24	0.15	0	0	0
Apoptosis-associated speck-like protein containing a CARD	ASC_HUMAN	4	5	4	3	5	3	6	9	7	5	7	5	0.23	0.24	0.23	0.16	0.32	0.16
Serine/threonine-protein kinase Nek9	NEK9_HUMAN	3	7	0	0	1	0	6	13	0	0	1	0	0.04	0.08	0	0	0.01	0
Septin-2	SEPT2_HUMAN	4	5	5	6	4	6	6	11	6	11	4	8	0.16	0.19	0.19	0.22	0.16	0.23
Sorcin	SORCN_HUMAN	4	6	2	0	4	3	6	7	2	0	4	3	0.22	0.29	0.12	0	0.21	0.18
Exportin-2	XPO2_HUMAN	4	4	6	0	0	0	6	10	8	0	0	0	0.06	0.05	0.08	0	0	0
Platelet glycoprotein 4	CD36_HUMAN	4	5	6	4	6	7	6	6	7	4	19	20	0.11	0.12	0.13	0.11	0.14	0.15
Trafficking protein particle complex subunit 12	TPC12_HUMAN	6	4	3	1	0	1	6	4	3	1	0	1	0.11	0.07	0.05	0.02	0	0.02
HLA class I histocompatibility antigen, B-18 alpha chain	1B18_HUMAN	5	7	5	4	5	4	6	12	9	8	12	10	0.19	0.28	0.19	0.16	0.19	0.16
Proteasome subunit alpha type-7	PSA7_HUMAN	4	6	6	5	4	5	6	10	10	6	4	6	0.19	0.29	0.27	0.23	0.17	0.23
Serine/threonine-protein kinase PAK 1	PAK1_HUMAN	5	5	3	3	0	0	6	5	4	5	0	0	0.13	0.14	0.08	0.08	0	0
Mitochondrial carnitine/acylcarnitine carrier protein	MCAT_HUMAN	6	0	4	0	0	0	6	0	4	0	0	0	0.2	0	0.14	0	0	0
Ras-related protein Rap-2b	RAP2B_HUMAN	5	6	5	3	3	6	6	6	5	3	4	6	0.25	0.33	0.25	0.2	0.17	0.31
Serine/threonine-protein phosphatase 5	PPP5_HUMAN	4	4	0	0	0	0	6	4	0	0	0	0	0.09	0.12	0	0	0	0
Ubiquitin-conjugating enzyme E2 N	UBE2N_HUMAN	3	6	5	5	3	4	6	12	7	8	6	7	0.22	0.39	0.34	0.34	0.22	0.28
Farnesyl pyrophosphate synthase	FPPS_HUMAN	5	5	6	2	0	2	6	6	12	2	0	2	0.14	0.15	0.17	0.06	0	0.05
Putative oxidoreductase GLYR1	GLYR1_HUMAN	5	1	3	2	0	0	6	2	3	2	0	0	0.14	0.02	0.07	0.05	0	0
Heme-binding protein 1	HEBP1_HUMAN	5	4	3	0	0	0	6	6	4	0	0	0	0.32	0.25	0.19	0	0	0
Ras-related protein Rab-2A	RAB2A_HUMAN	5	4	6	4	0	2	6	6	9	7	0	2	0.27	0.24	0.32	0.24	0	0.11
Vacuolar protein sorting-associated protein 29	VPS29_HUMAN	4	5	5	4	6	6	6	5	8	4	6	9	0.25	0.26	0.29	0.25	0.33	0.33
Reticulon-4	RTN4_HUMAN	5	3	4	2	4	4	6	3	6	4	6	8	0.05	0.03	0.04	0.02	0.04	0.04
HLA class I histocompatibility antigen, Cw-3 alpha chain	1C03_HUMAN	3	5	4	4	4	3	6	11	10	9	10	11	0.1	0.16	0.13	0.14	0.13	0.1
Heterogeneous nuclear ribonucleoprotein F	HNRPF_HUMAN	6	4	2	3	0	0	6	6	2	3	0	0	0.23	0.16	0.08	0.12	0	0
Sulfotransferase 1A1	ST1A1_HUMAN	4	4	5	2	0	2	6	7	6	3	0	2	0.11	0.11	0.16	0.06	0	0.05
Tyrosine-protein kinase Fes/Fps	FES_HUMAN	4	5	2	3	2	0	6	9	3	3	2	0	0.05	0.06	0.03	0.04	0.03	0
Leukocyte surface antigen CD47	CD47_HUMAN	4	4	3	3	3	3	6	13	14	11	14	12	0.09	0.11	0.07	0.07	0.07	0.09
Enhancer of rudimentary homolog	ERH_HUMAN	4	0	3	0	0	0	6	0	3	0	0	0	0.37	0	0.35	0	0	0
Echinoderm microtubule-associated protein-like 2	EMAL2_HUMAN	4	2	3	1	2	1	6	5	8	4	4	3	0.06	0.04	0.05	0.02	0.04	0.02
Cathepsin B	CATB_HUMAN	5	4	0	0	0	0	6	4	0	0	0	0	0.17	0.12	0	0	0	0
Docking protein 3	DOK3_HUMAN	4	5	2	0	1	1	6	10	2	0	1	1	0.11	0.12	0.06	0	0.03	0.03
Succinyl-CoA ligase [GDP-forming] subunit beta, mitochondrial	SUCB2_HUMAN	3	4	5	2	0	0	6	9	7	3	0	0	0.09	0.11	0.12	0.06	0	0
60S ribosomal protein L7	RL7_HUMAN	5	0	0	0	0	0	6	0	0	0	0	0	0.19	0	0	0	0	0
Ribosomal protein S6 kinase alpha-2	KS6A2_HUMAN	4	2	0	0	0	0	6	2	0	0	0	0	0.05	0.02	0	0	0	0
Choline transporter-like protein 1	CTL1_HUMAN	4	0	2	2	1	3	6	0	7	2	3	6	0.09	0	0.05	0.05	0.02	0.06
Signal recognition particle 72 kDa protein	SRP72_HUMAN	4	3	0	0	0	0	6	3	0	0	0	0	0.07	0.06	0	0	0	0
Cytochrome b-245 light chain	CY24A_HUMAN	3	3	4	4	3	3	6	25	27	25	31	19	0.15	0.15	0.18	0.18	0.15	0.15
Cleavage and polyadenylation specificity factor subunit 6	CPSF6_HUMAN	3	3	0	0	0	0	6	6	0	0	0	0	0.06	0.07	0	0	0	0
Non-secretory ribonuclease	RNAS2_HUMAN	1	2	3	3	4	3	6	9	53	79	83	58	0.11	0.19	0.2	0.2	0.22	0.2
Guanine nucleotide-binding protein G(t) subunit alpha-2	GNAT2_HUMAN	3	2	3	4	3	2	6	7	11	11	13	11	0.07	0.05	0.07	0.11	0.07	0.05
Carcinoembryonic antigen-related cell adhesion molecule 1	CEAM1_HUMAN	2	2	2	4	3	4	6	7	16	29	40	27	0.06	0.06	0.06	0.12	0.09	0.12
Thioredoxin reductase 2, mitochondrial	TRXR2_HUMAN	3	4	3	0	0	1	6	7	5	0	0	1	0.07	0.1	0.07	0	0	0.03
Protein SET	SET_HUMAN	3	3	0	0	0	0	6	3	0	0	0	0	0.12	0.12	0	0	0	0
AP-1 complex subunit gamma-like 2	AP1G2_HUMAN	3	3	1	0	0	0	6	5	1	0	0	0	0.04	0.04	0.01	0	0	0
Kinesin-like protein KIF26B	KI26B_HUMAN	1	2	0	0	0	0	6	11	0	0	0	0	0	0.01	0	0	0	0
Protein RER1	RER1_HUMAN	2	2	0	1	0	1	6	4	0	1	0	4	0.15	0.15	0	0.09	0	0.09
Interferon-induced transmembrane protein 1	IFM1_HUMAN	2	1	2	2	2	2	6	2	5	4	4	4	0.14	0.13	0.14	0.14	0.14	0.14
Adenylosuccinate synthetase isozyme 2	PURA2_HUMAN	4	5	13	8	9	11	7	9	20	18	23	24	0.1	0.13	0.3	0.2	0.25	0.28
Dedicator of cytokinesis protein 8	DOCK8_HUMAN	5	14	0	0	0	0	7	16	0	0	0	0	0.03	0.07	0	0	0	0
Growth factor receptor-bound protein 2	GRB2_HUMAN	5	12	9	9	2	8	7	20	16	14	2	10	0.22	0.47	0.42	0.4	0.1	0.36
Heat shock protein 105 kDa	HS105_HUMAN	6	11	3	2	0	0	7	13	3	2	0	0	0.08	0.13	0.03	0.02	0	0
Calcium-binding protein 39	CAB39_HUMAN	5	9	8	4	6	8	7	15	10	5	6	8	0.14	0.27	0.21	0.1	0.19	0.23
Tyrosine-protein kinase CSK	CSK_HUMAN	5	8	9	5	0	0	7	8	11	7	0	0	0.15	0.21	0.23	0.14	0	0
Ras suppressor protein 1	RSU1_HUMAN	6	5	6	2	4	4	7	5	6	2	6	6	0.19	0.13	0.16	0.1	0.18	0.16
Elongation factor Tu, mitochondrial	EFTU_HUMAN	6	9	10	7	2	3	7	12	15	8	2	3	0.16	0.23	0.24	0.18	0.06	0.07
Putative pre-mRNA-splicing factor ATP-dependent RNA helicase DHX15	DHX15_HUMAN	5	6	8	6	5	5	7	15	13	10	6	7	0.07	0.09	0.11	0.09	0.07	0.08
Adenylate kinase 2, mitochondrial	KAD2_HUMAN	5	11	7	6	3	4	7	17	7	9	3	5	0.28	0.5	0.36	0.32	0.17	0.2
LIM and SH3 domain protein 1	LASP1_HUMAN	4	7	8	6	0	2	7	14	13	8	0	2	0.21	0.3	0.31	0.25	0	0.08
Prohibitin	PHB_HUMAN	4	9	9	3	0	0	7	12	11	4	0	0	0.14	0.36	0.35	0.11	0	0
Unconventional myosin-Ig	MYO1G_HUMAN	6	8	3	0	0	0	7	9	5	0	0	0	0.08	0.09	0.03	0	0	0
Phosphatidylinositol transfer protein alpha isoform	PIPNA_HUMAN	6	0	7	4	8	5	7	0	8	4	8	6	0.24	0	0.29	0.19	0.33	0.22
AP-2 complex subunit alpha-2	AP2A2_HUMAN	5	7	4	2	0	0	7	12	5	2	0	0	0.06	0.08	0.04	0.02	0	0
Myosin light polypeptide 6	MYL6_HUMAN	6	7	9	9	6	9	7	11	13	12	10	12	0.37	0.45	0.58	0.58	0.42	0.58
Ena/VASP-like protein	EVL_HUMAN	7	8	5	3	0	0	7	13	7	3	0	0	0.23	0.26	0.16	0.11	0	0
Signal peptidase complex subunit 2	SPCS2_HUMAN	5	8	5	3	6	6	7	13	7	3	6	6	0.23	0.41	0.26	0.12	0.26	0.33
Protein-tyrosine kinase 2-beta	FAK2_HUMAN	4	6	3	2	0	0	7	6	3	2	0	0	0.03	0.06	0.03	0.02	0	0
HLA class I histocompatibility antigen, B-37 alpha chain	1B37_HUMAN	6	8	7	6	7	7	7	15	13	13	17	19	0.23	0.32	0.26	0.23	0.25	0.26
Kinesin heavy chain isoform 5A	KIF5A_HUMAN	5	5	2	2	0	2	7	13	4	3	0	2	0.06	0.05	0.02	0.02	0	0.03
HLA class I histocompatibility antigen, Cw-17 alpha chain	1C17_HUMAN	5	6	6	5	8	6	7	13	9	6	13	9	0.19	0.22	0.22	0.2	0.28	0.22
HLA class I histocompatibility antigen, B-40 alpha chain	1B40_HUMAN	4	6	8	6	6	7	7	13	16	13	14	18	0.17	0.23	0.28	0.23	0.23	0.26
HLA class I histocompatibility antigen, B-53 alpha chain	1B53_HUMAN	6	8	6	5	6	5	7	15	10	10	13	10	0.22	0.31	0.22	0.2	0.22	0.2
Proteasome subunit alpha type-1	PSA1_HUMAN	5	3	1	0	0	0	7	3	1	0	0	0	0.2	0.16	0.06	0	0	0
Mitogen-activated protein kinase 3	MK03_HUMAN	6	7	6	3	3	5	7	12	8	3	3	5	0.17	0.17	0.15	0.06	0.08	0.13
Cell division control protein 42 homolog	CDC42_HUMAN	5	4	6	5	6	6	7	8	13	8	9	12	0.3	0.23	0.36	0.3	0.37	0.34
Serine/threonine-protein phosphatase 2B catalytic subunit alpha isoform	PP2BA_HUMAN	4	5	5	4	0	0	7	8	6	5	0	0	0.1	0.11	0.11	0.09	0	0
HLA class I histocompatibility antigen, B-55 alpha chain	1B55_HUMAN	6	8	7	6	6	6	7	15	11	11	15	13	0.23	0.32	0.26	0.23	0.23	0.23
Kinesin light chain 1	KLC1_HUMAN	7	6	0	0	0	0	7	8	0	0	0	0	0.14	0.13	0	0	0	0
Mitotic checkpoint protein BUB3	BUB3_HUMAN	5	6	6	4	0	3	7	6	10	5	0	3	0.16	0.16	0.18	0.13	0	0.09
ATP synthase subunit O, mitochondrial	ATPO_HUMAN	6	8	8	7	4	5	7	16	11	8	4	5	0.35	0.46	0.46	0.41	0.26	0.31
Glutamine-dependent NAD(+) synthetase	NADE_HUMAN	3	5	6	2	3	4	7	10	8	2	4	4	0.05	0.09	0.09	0.04	0.05	0.06
Bleomycin hydrolase	BLMH_HUMAN	6	7	6	5	6	6	7	11	7	7	7	9	0.16	0.16	0.16	0.15	0.16	0.16
Di-N-acetylchitobiase	DIAC_HUMAN	4	5	4	3	2	2	7	7	4	3	2	3	0.12	0.15	0.13	0.11	0.07	0.07
Putative Ras-related protein Rab-1C	RAB1C_HUMAN	5	3	4	3	3	0	7	4	8	4	3	0	0.31	0.19	0.24	0.19	0.16	0
Zyxin	ZYX_HUMAN	5	3	4	1	0	0	7	4	6	1	0	0	0.11	0.07	0.1	0.02	0	0
Endoplasmic reticulum resident protein 29	ERP29_HUMAN	6	4	7	5	3	3	7	7	10	5	3	4	0.25	0.18	0.3	0.23	0.14	0.14
Guanine nucleotide-binding protein subunit beta-4	GBB4_HUMAN	5	3	4	2	3	5	7	4	6	4	3	5	0.13	0.09	0.13	0.06	0.1	0.16
Beta-catenin-like protein 1	CTBL1_HUMAN	7	2	0	0	0	0	7	2	0	0	0	0	0.11	0.05	0	0	0	0
Flavin reductase (NADPH)	BLVRB_HUMAN	4	4	6	4	6	6	7	10	14	12	17	19	0.22	0.28	0.36	0.28	0.43	0.36
Arf-GAP with coiled-coil, ANK repeat and PH domain-containing protein 1	ACAP1_HUMAN	6	3	0	1	0	0	7	4	0	1	0	0	0.11	0.04	0	0.01	0	0
Aspartate aminotransferase, mitochondrial	AATM_HUMAN	5	4	4	2	1	1	7	6	5	4	1	1	0.15	0.12	0.1	0.05	0.03	0.03
ADP-ribosyl cyclase 2	BST1_HUMAN	4	6	3	0	7	4	7	12	3	0	13	8	0.13	0.17	0.09	0	0.22	0.12
Thioredoxin	THIO_HUMAN	6	3	7	6	6	5	7	3	10	6	7	5	0.51	0.23	0.51	0.4	0.43	0.31
3'(2'),5'-bisphosphate nucleotidase 1	BPNT1_HUMAN	5	5	2	3	2	2	7	7	3	4	2	4	0.19	0.24	0.09	0.17	0.13	0.09
Engulfment and cell motility protein 2	ELMO2_HUMAN	7	5	4	0	0	0	7	9	4	0	0	0	0.11	0.09	0.06	0	0	0
Lysophospholipid acyltransferase 7	MBOA7_HUMAN	3	4	5	4	4	3	7	9	17	11	18	12	0.09	0.11	0.14	0.11	0.1	0.09
WAS/WASL-interacting protein family member 1	WIPF1_HUMAN	4	5	3	2	0	0	7	9	3	2	0	0	0.09	0.11	0.07	0.05	0	0
Tubulin-folding cofactor B	TBCB_HUMAN	5	2	5	2	0	0	7	2	6	2	0	0	0.24	0.12	0.22	0.12	0	0
1-phosphatidylinositol 4,5-bisphosphate phosphodiesterase beta-2	PLCB2_HUMAN	6	2	2	3	0	0	7	2	3	3	0	0	0.06	0.02	0.02	0.03	0	0
Adenine phosphoribosyltransferase	APT_HUMAN	3	5	6	2	3	3	7	6	11	4	4	5	0.17	0.33	0.4	0.12	0.19	0.19
Serine/threonine-protein phosphatase 6 catalytic subunit	PPP6_HUMAN	6	1	0	0	0	0	7	2	0	0	0	0	0.26	0.06	0	0	0	0
Protein DEK	DEK_HUMAN	4	3	2	0	0	0	7	6	2	0	0	0	0.11	0.09	0.07	0	0	0
Translin-associated protein X	TSNAX_HUMAN	5	2	4	2	1	1	7	3	5	3	1	1	0.21	0.08	0.18	0.08	0.06	0.06
Glutathione S-transferase kappa 1	GSTK1_HUMAN	4	5	3	3	2	2	7	10	4	6	2	3	0.24	0.29	0.19	0.17	0.13	0.13
Aflatoxin B1 aldehyde reductase member 2	ARK72_HUMAN	4	3	4	3	3	4	7	4	6	6	6	10	0.16	0.13	0.15	0.13	0.13	0.15
Beta-2-microglobulin	B2MG_HUMAN	3	0	4	3	0	3	7	0	5	3	0	3	0.22	0	0.24	0.22	0	0.19
LanC-like protein 1	LANC1_HUMAN	5	2	2	1	1	0	7	3	2	1	1	0	0.15	0.06	0.06	0.03	0.03	0
U1 small nuclear ribonucleoprotein 70 kDa	RU17_HUMAN	5	3	0	0	0	0	7	3	0	0	0	0	0.11	0.07	0	0	0	0
Low affinity immunoglobulin gamma Fc region receptor III-A	FCG3A_HUMAN	4	4	3	0	3	4	7	11	7	0	7	9	0.15	0.15	0.09	0	0.11	0.15
SH3 domain-binding glutamic acid-rich-like protein 3	SH3L3_HUMAN	5	0	3	4	0	1	7	0	5	5	0	2	0.46	0	0.31	0.38	0	0.2
Ras-related protein Rab-3B	RAB3B_HUMAN	5	5	4	5	0	0	7	6	6	5	0	0	0.23	0.23	0.21	0.23	0	0
MOB kinase activator 3A	MOB3A_HUMAN	5	3	3	2	0	0	7	3	6	4	0	0	0.31	0.16	0.16	0.12	0	0
Coronin-6	CORO6_HUMAN	2	3	2	3	3	2	7	10	7	13	12	9	0.04	0.05	0.04	0.04	0.04	0.04
Guanine nucleotide-binding protein G(t) subunit alpha-3	GNAT3_HUMAN	3	2	2	3	2	2	7	7	10	10	11	11	0.12	0.05	0.05	0.1	0.05	0.05
Leucine-rich repeat-containing protein 25	LRC25_HUMAN	3	3	3	3	2	3	7	8	7	3	4	5	0.1	0.1	0.1	0.1	0.08	0.1
Fibroleukin	FGL2_HUMAN	7	15	7	0	3	0	8	28	7	0	3	0	0.16	0.29	0.16	0	0.06	0
Neprilysin	NEP_HUMAN	6	9	14	9	9	10	8	20	22	22	30	32	0.11	0.13	0.2	0.14	0.14	0.15
Phosphatidylinositide phosphatase SAC1	SAC1_HUMAN	7	9	8	3	12	7	8	11	11	5	18	11	0.14	0.16	0.15	0.06	0.21	0.13
Beta-adrenergic receptor kinase 1	ARBK1_HUMAN	8	5	7	6	1	1	8	6	9	6	1	1	0.12	0.09	0.09	0.08	0.02	0.02
HLA class I histocompatibility antigen, A-2 alpha chain	1A02_HUMAN	6	7	9	11	10	8	8	14	12	16	20	13	0.22	0.25	0.31	0.38	0.35	0.28
DNA topoisomerase 2-beta	TOP2B_HUMAN	6	10	2	0	0	0	8	17	3	0	0	0	0.04	0.08	0.01	0	0	0
Neutrophil collagenase	MMP8_HUMAN	5	6	10	12	11	11	8	12	105	143	129	114	0.14	0.15	0.24	0.26	0.28	0.28
NLR family CARD domain-containing protein 4	NLRC4_HUMAN	7	10	3	4	2	2	8	15	4	4	3	4	0.07	0.12	0.03	0.04	0.02	0.02
Beta-hexosaminidase subunit beta	HEXB_HUMAN	6	8	6	4	0	2	8	10	7	5	0	2	0.13	0.14	0.09	0.06	0	0.03
Glutathione S-transferase omega-1	GSTO1_HUMAN	5	4	9	8	6	10	8	7	14	16	6	11	0.2	0.19	0.38	0.33	0.2	0.39
Heterogeneous nuclear ribonucleoprotein H2	HNRH2_HUMAN	6	9	3	0	0	0	8	17	4	0	0	0	0.19	0.2	0.11	0	0	0
Formin-binding protein 1	FNBP1_HUMAN	5	10	5	2	3	0	8	17	9	2	3	0	0.08	0.16	0.08	0.03	0.05	0
U5 small nuclear ribonucleoprotein 200 kDa helicase	U520_HUMAN	7	10	0	0	0	0	8	15	0	0	0	0	0.04	0.06	0	0	0	0
26S protease regulatory subunit 4	PRS4_HUMAN	7	5	8	5	7	4	8	7	10	7	10	4	0.2	0.13	0.22	0.14	0.18	0.12
Glyoxalase domain-containing protein 4	GLOD4_HUMAN	7	7	9	5	4	5	8	8	13	6	4	5	0.29	0.23	0.33	0.2	0.13	0.16
HLA class I histocompatibility antigen, A-36 alpha chain	1A36_HUMAN	4	6	7	9	6	6	8	15	15	19	18	17	0.18	0.23	0.28	0.33	0.24	0.23
Translin	TSN_HUMAN	5	9	7	6	5	7	8	12	8	9	7	9	0.17	0.3	0.23	0.23	0.2	0.23
Leukocyte immunoglobulin-like receptor subfamily B member 2	LIRB2_HUMAN	4	4	7	5	3	6	8	11	14	11	6	8	0.09	0.09	0.14	0.1	0.05	0.1
Sister chromatid cohesion protein PDS5 homolog B	PDS5B_HUMAN	6	7	5	0	0	0	8	10	8	0	0	0	0.05	0.06	0.04	0	0	0
Rho-related GTP-binding protein RhoG	RHOG_HUMAN	6	6	8	10	6	8	8	14	12	15	13	15	0.44	0.47	0.51	0.61	0.38	0.49
Dolichyl-diphosphooligosaccharide--protein glycosyltransferase 48 kDa subunit	OST48_HUMAN	6	7	5	5	4	6	8	10	6	6	4	7	0.15	0.17	0.12	0.12	0.11	0.14
Omega-amidase NIT2	NIT2_HUMAN	6	7	5	5	1	1	8	10	7	6	1	2	0.31	0.34	0.27	0.25	0.05	0.05
SH3 domain-binding glutamic acid-rich-like protein	SH3L1_HUMAN	7	7	9	4	5	5	8	7	11	4	7	5	0.61	0.61	0.84	0.45	0.68	0.68
Proteasome subunit beta type-1	PSB1_HUMAN	8	9	8	6	7	7	8	17	11	10	11	13	0.37	0.46	0.42	0.32	0.38	0.38
Dehydrogenase/reductase SDR family member 7	DHRS7_HUMAN	6	5	6	4	5	6	8	6	8	4	6	7	0.17	0.17	0.2	0.12	0.15	0.17
HLA class I histocompatibility antigen, Cw-18 alpha chain	1C18_HUMAN	5	7	7	7	7	7	8	16	14	15	18	22	0.17	0.23	0.23	0.24	0.22	0.23
PML-RARA-regulated adapter molecule 1	PRAM_HUMAN	8	7	0	2	0	0	8	8	0	2	0	0	0.24	0.22	0	0.03	0	0
HLA class I histocompatibility antigen, B-73 alpha chain	1B73_HUMAN	5	7	7	5	8	7	8	15	14	8	14	16	0.2	0.29	0.26	0.21	0.29	0.27
Glia maturation factor gamma	GMFG_HUMAN	6	6	7	6	6	7	8	8	8	10	7	8	0.44	0.44	0.49	0.4	0.59	0.63
HLA class I histocompatibility antigen, Cw-4 alpha chain	1C04_HUMAN	5	7	7	6	7	7	8	16	13	12	17	17	0.17	0.23	0.23	0.2	0.22	0.23
Gamma-glutamyl hydrolase	GGH_HUMAN	5	5	8	4	5	5	8	9	18	7	9	5	0.18	0.18	0.29	0.14	0.19	0.19
Ran GTPase-activating protein 1	RAGP1_HUMAN	7	3	0	0	0	0	8	3	0	0	0	0	0.15	0.06	0	0	0	0
Alpha-centractin	ACTZ_HUMAN	6	5	3	2	0	0	8	8	4	2	0	0	0.21	0.19	0.12	0.06	0	0
Calcineurin-like phosphoesterase domain-containing protein 1	CPPED_HUMAN	7	6	6	7	8	6	8	8	7	7	17	6	0.26	0.2	0.2	0.23	0.29	0.2
Phosphatidylinositol 3-kinase regulatory subunit alpha	P85A_HUMAN	6	5	5	0	1	2	8	8	9	0	1	2	0.08	0.07	0.08	0	0.02	0.03
Apoptosis regulator BAX	BAX_HUMAN	7	7	4	5	5	4	8	9	4	6	6	4	0.49	0.49	0.23	0.34	0.34	0.24
HLA class I histocompatibility antigen, B-41 alpha chain	1B41_HUMAN	5	7	7	6	6	6	8	14	15	12	16	18	0.2	0.26	0.25	0.23	0.23	0.23
Calpain small subunit 1	CPNS1_HUMAN	5	7	7	6	4	6	8	17	11	7	4	8	0.19	0.24	0.29	0.22	0.16	0.26
NSFL1 cofactor p47	NSF1C_HUMAN	6	8	4	1	0	0	8	9	4	1	0	0	0.22	0.32	0.17	0.06	0	0
Delta(3,5)-Delta(2,4)-dienoyl-CoA isomerase, mitochondrial	ECH1_HUMAN	5	6	0	2	0	0	8	6	0	2	0	0	0.18	0.2	0	0.08	0	0
ATP synthase subunit gamma, mitochondrial	ATPG_HUMAN	7	3	2	1	0	0	8	5	3	1	0	0	0.25	0.12	0.08	0.04	0	0
Protein RCC2	RCC2_HUMAN	6	4	2	0	0	0	8	5	2	0	0	0	0.14	0.1	0.04	0	0	0
Cytosolic non-specific dipeptidase	CNDP2_HUMAN	6	6	3	3	2	0	8	12	5	4	2	0	0.18	0.16	0.08	0.1	0.07	0
ATP-dependent RNA helicase DDX3X	DDX3X_HUMAN	5	5	1	0	0	0	8	9	1	0	0	0	0.09	0.08	0.02	0	0	0
V-type proton ATPase subunit H	VATH_HUMAN	7	2	2	2	0	0	8	3	2	2	0	0	0.18	0.07	0.05	0.03	0	0
Elongation factor 1-delta	EF1D_HUMAN	6	3	2	0	0	0	8	5	2	0	0	0	0.31	0.12	0.09	0	0	0
Proliferating cell nuclear antigen	PCNA_HUMAN	7	1	4	4	0	1	8	1	5	4	0	1	0.33	0.06	0.2	0.2	0	0.05
Pyridoxal kinase	PDXK_HUMAN	4	5	5	0	2	4	8	7	8	0	3	5	0.14	0.19	0.13	0	0.06	0.14
Ras-related protein Rab-3A	RAB3A_HUMAN	6	7	5	6	0	2	8	8	7	6	0	3	0.27	0.35	0.24	0.27	0	0.09
Eukaryotic translation initiation factor 2 subunit 1	IF2A_HUMAN	6	4	4	3	2	2	8	5	6	3	2	2	0.21	0.16	0.14	0.1	0.07	0.07
CD44 antigen	CD44_HUMAN	6	6	4	3	3	4	8	14	11	7	5	9	0.09	0.09	0.06	0.05	0.04	0.06
Serine/threonine-protein phosphatase 2A catalytic subunit alpha isoform	PP2AA_HUMAN	5	5	4	3	0	1	8	8	4	3	0	1	0.22	0.2	0.18	0.13	0	0.05
NEDD8-activating enzyme E1 regulatory subunit	ULA1_HUMAN	4	5	5	3	2	1	8	9	8	3	3	1	0.09	0.13	0.13	0.08	0.04	0.03
Pre-mRNA-processing factor 19	PRP19_HUMAN	4	5	3	0	0	0	8	7	3	0	0	0	0.09	0.11	0.05	0	0	0
Ig gamma-3 chain C region	IGHG3_HUMAN	4	5	4	4	5	4	8	13	13	8	17	8	0.11	0.12	0.11	0.11	0.14	0.11
Apoptosis inhibitor 5	API5_HUMAN	5	6	0	0	0	0	8	10	0	0	0	0	0.11	0.13	0	0	0	0
Urokinase plasminogen activator surface receptor	UPAR_HUMAN	5	5	6	1	2	4	8	6	9	1	2	4	0.18	0.18	0.23	0.05	0.08	0.17
Putative HLA class I histocompatibility antigen, alpha chain H	HLAH_HUMAN	4	6	6	6	5	6	8	16	16	18	18	21	0.18	0.23	0.23	0.23	0.2	0.23
Glucosamine-6-phosphate isomerase 1	GNPI1_HUMAN	5	2	3	3	1	4	8	4	4	6	1	5	0.19	0.08	0.13	0.13	0.04	0.16
CD63 antigen	CD63_HUMAN	4	4	5	5	5	5	8	11	55	66	64	61	0.11	0.11	0.13	0.13	0.13	0.13
Non-POU domain-containing octamer-binding protein	NONO_HUMAN	4	5	0	0	0	0	8	7	0	0	0	0	0.11	0.13	0	0	0	0
Neutrophil elastase	ELNE_HUMAN	4	4	4	4	4	5	8	27	27	24	41	35	0.1	0.1	0.1	0.1	0.1	0.16
Carabin	TB10C_HUMAN	4	3	2	0	0	0	8	5	3	0	0	0	0.1	0.07	0.04	0	0	0
Myosin-4	MYH4_HUMAN	1	2	2	2	0	3	8	15	10	5	0	8	0	0.01	0.01	0.01	0	0.01
Reticulon-3	RTN3_HUMAN	3	3	4	2	3	4	8	13	13	7	17	18	0.03	0.03	0.03	0.02	0.03	0.03
Probable ATP-dependent RNA helicase DDX6	DDX6_HUMAN	4	3	0	0	0	0	8	9	0	0	0	0	0.1	0.07	0	0	0	0
Myosin-1	MYH1_HUMAN	1	3	1	2	0	3	8	17	9	5	0	8	0	0.02	0	0.01	0	0.01
Myosin-8	MYH8_HUMAN	1	2	1	2	0	3	8	14	9	5	0	6	0	0.01	0	0.01	0	0.02
Myosin-3	MYH3_HUMAN	1	3	1	2	0	0	8	13	9	5	0	0	0	0.02	0	0.01	0	0
Heterogeneous nuclear ribonucleoprotein D-like	HNRDL_HUMAN	2	3	2	2	2	1	8	10	4	7	3	1	0.04	0.06	0.04	0.04	0.04	0.02
Myosin-6	MYH6_HUMAN	1	2	1	1	0	0	8	12	9	4	0	0	0	0.01	0	0	0	0
T-complex protein 1 subunit zeta	TCPZ_HUMAN	8	12	9	9	2	3	9	16	14	10	4	4	0.15	0.25	0.18	0.18	0.04	0.05
Alcohol dehydrogenase [NADP(+)]	AK1A1_HUMAN	7	6	10	7	5	5	9	10	14	10	5	5	0.22	0.21	0.35	0.22	0.19	0.15
Staphylococcal nuclease domain-containing protein 1	SND1_HUMAN	6	11	9	8	3	4	9	27	17	12	4	4	0.08	0.15	0.12	0.1	0.04	0.05
Sarcoplasmic/endoplasmic reticulum calcium ATPase 2	AT2A2_HUMAN	7	5	11	7	8	8	9	11	33	29	30	25	0.09	0.07	0.12	0.09	0.11	0.11
HLA class I histocompatibility antigen, A-69 alpha chain	1A69_HUMAN	7	8	10	10	11	9	9	16	14	15	21	15	0.25	0.28	0.35	0.35	0.38	0.32
Hsp90 co-chaperone Cdc37	CDC37_HUMAN	7	9	6	8	2	6	9	14	13	11	3	7	0.17	0.28	0.18	0.23	0.08	0.18
2-oxoglutarate dehydrogenase, mitochondrial	ODO1_HUMAN	6	8	7	2	0	2	9	13	7	3	0	2	0.08	0.09	0.08	0.02	0	0.02
Lupus La protein	LA_HUMAN	8	7	5	6	1	0	9	13	7	10	1	0	0.18	0.18	0.12	0.14	0.03	0
HLA class I histocompatibility antigen, Cw-7 alpha chain	1C07_HUMAN	6	8	9	9	8	8	9	18	16	14	21	22	0.23	0.29	0.32	0.34	0.29	0.3
Ras-related protein Rab-1A	RAB1A_HUMAN	7	3	8	4	2	0	9	4	10	5	2	0	0.38	0.19	0.41	0.22	0.11	0
Proteasome subunit alpha type-3	PSA3_HUMAN	8	4	8	4	3	4	9	5	8	6	4	4	0.27	0.17	0.27	0.16	0.15	0.18
AP-1 complex subunit mu-1	AP1M1_HUMAN	6	8	8	5	2	2	9	10	10	6	2	3	0.13	0.2	0.18	0.12	0.05	0.05
NADH-cytochrome b5 reductase 3	NB5R3_HUMAN	7	4	7	3	4	5	9	4	9	3	6	7	0.29	0.18	0.28	0.14	0.21	0.22
Ras-related protein Rab-10	RAB10_HUMAN	7	8	9	7	7	6	9	12	15	12	14	10	0.32	0.43	0.47	0.34	0.34	0.31
Serine/threonine-protein phosphatase PP1-gamma catalytic subunit	PP1G_HUMAN	6	8	4	3	4	2	9	11	4	5	7	4	0.21	0.26	0.11	0.13	0.16	0.09
Ribosomal protein S6 kinase alpha-1	KS6A1_HUMAN	7	6	0	0	0	0	9	7	0	0	0	0	0.1	0.08	0	0	0	0
Ras-related protein Rab-5B	RAB5B_HUMAN	6	8	8	5	3	7	9	14	13	9	3	9	0.37	0.46	0.46	0.32	0.22	0.4
Ras-related protein Rab-5C	RAB5C_HUMAN	6	9	7	6	3	6	9	17	12	13	5	10	0.36	0.52	0.39	0.34	0.21	0.34
Citrate synthase, mitochondrial	CISY_HUMAN	5	4	8	4	3	3	9	6	15	7	3	4	0.09	0.08	0.14	0.09	0.07	0.06
Caspase-1	CASP1_HUMAN	6	5	2	0	0	1	9	6	2	0	0	1	0.13	0.11	0.04	0	0	0.02
Perilipin-3	PLIN3_HUMAN	5	6	7	8	2	2	9	11	9	11	2	2	0.16	0.2	0.24	0.24	0.06	0.06
26S protease regulatory subunit 8	PRS8_HUMAN	7	3	4	2	1	0	9	4	6	2	1	0	0.2	0.08	0.09	0.06	0.02	0
Protein kinase C beta type	KPCB_HUMAN	6	8	8	4	1	4	9	18	17	6	1	4	0.09	0.13	0.11	0.07	0.02	0.08
Protein-L-isoaspartate(D-aspartate) O-methyltransferase	PIMT_HUMAN	9	8	6	5	5	5	9	13	9	5	7	7	0.39	0.31	0.33	0.3	0.28	0.29
ADP-ribosylation factor 4	ARF4_HUMAN	4	6	6	4	4	6	9	8	6	9	6	10	0.21	0.33	0.36	0.21	0.29	0.41
HLA class I histocompatibility antigen, B-7 alpha chain	1B07_HUMAN	6	7	8	6	8	7	9	15	17	14	19	23	0.23	0.26	0.29	0.23	0.29	0.27
HLA class I histocompatibility antigen, Cw-8 alpha chain	1C08_HUMAN	5	6	5	6	7	6	9	15	15	16	19	19	0.2	0.23	0.2	0.24	0.26	0.23
Ribose-phosphate pyrophosphokinase 2	PRPS2_HUMAN	7	4	6	3	0	0	9	6	6	3	0	0	0.3	0.17	0.2	0.14	0	0
Septin-9	SEPT9_HUMAN	6	7	7	5	5	5	9	15	11	5	5	5	0.1	0.12	0.1	0.08	0.08	0.08
Thioredoxin reductase 1, cytoplasmic	TRXR1_HUMAN	4	7	7	1	1	2	9	11	13	1	1	2	0.08	0.13	0.14	0.02	0.02	0.05
Hepatoma-derived growth factor	HDGF_HUMAN	6	7	6	5	0	0	9	10	10	10	0	0	0.3	0.41	0.34	0.3	0	0
Obg-like ATPase 1	OLA1_HUMAN	7	7	4	3	3	4	9	11	9	3	3	4	0.19	0.18	0.12	0.08	0.09	0.12
Phosphatidylethanolamine-binding protein 1	PEBP1_HUMAN	6	7	8	7	6	7	9	13	13	9	9	11	0.45	0.49	0.5	0.45	0.45	0.49
HLA class I histocompatibility antigen, Cw-2 alpha chain	1C02_HUMAN	5	6	7	4	7	5	9	15	17	14	17	17	0.19	0.22	0.25	0.17	0.25	0.2
DBIRD complex subunit KIAA1967	K1967_HUMAN	7	7	3	4	0	0	9	11	3	4	0	0	0.12	0.12	0.04	0.04	0	0
HLA class I histocompatibility antigen, A-30 alpha chain	1A30_HUMAN	6	8	8	8	7	8	9	19	15	19	19	18	0.22	0.27	0.27	0.27	0.24	0.27
Estradiol 17-beta-dehydrogenase 11	DHB11_HUMAN	5	4	5	2	1	1	9	5	6	3	2	1	0.16	0.16	0.19	0.08	0.05	0.05
HLA class I histocompatibility antigen, A-24 alpha chain	1A24_HUMAN	5	6	6	6	6	6	9	14	15	17	19	17	0.2	0.23	0.23	0.23	0.23	0.23
Endoplasmic reticulum resident protein 44	ERP44_HUMAN	5	5	4	5	3	3	9	6	6	9	5	3	0.14	0.14	0.12	0.14	0.09	0.09
Cytochrome c oxidase subunit 2	COX2_HUMAN	5	4	5	5	2	2	9	6	10	8	2	2	0.22	0.19	0.22	0.22	0.1	0.1
Signal transducer and activator of transcription 3	STAT3_HUMAN	4	3	5	3	3	2	9	6	13	3	4	2	0.08	0.06	0.1	0.06	0.06	0.06
HLA class II histocompatibility antigen gamma chain	HG2A_HUMAN	4	2	4	2	0	2	9	3	5	2	0	2	0.22	0.12	0.22	0.13	0	0.13
N-formyl peptide receptor 2	FPR2_HUMAN	1	4	2	2	2	4	9	14	10	2	12	14	0.03	0.15	0.11	0.11	0.11	0.15
Protein-arginine deiminase type-3	PADI3_HUMAN	3	2	1	1	0	0	9	7	3	1	0	0	0.03	0.02	0.02	0.02	0	0
Myosin-13	MYH13_HUMAN	2	2	1	2	0	2	9	14	10	5	0	5	0.01	0.01	0	0.01	0	0.01
Synaptophysin-like protein 1	SYPL1_HUMAN	3	3	2	2	3	3	9	7	9	6	9	7	0.15	0.15	0.09	0.09	0.15	0.15
Integrin beta-5	ITB5_HUMAN	1	1	1	1	1	1	9	18	20	15	19	25	0.01	0.01	0.01	0.01	0.01	0.01
Structural maintenance of chromosomes protein 1A	SMC1A_HUMAN	9	30	7	2	0	4	10	40	11	5	0	4	0.09	0.26	0.06	0.02	0	0.04
Bactericidal permeability-increasing protein	BPI_HUMAN	4	4	18	18	17	20	10	12	182	187	209	187	0.11	0.11	0.37	0.4	0.37	0.43
Phosphatidylinositol 3,4,5-trisphosphate 5-phosphatase 1	SHIP1_HUMAN	8	13	11	2	4	5	10	28	18	4	5	7	0.09	0.12	0.1	0.03	0.04	0.05
Dedicator of cytokinesis protein 11	DOC11_HUMAN	8	11	3	2	3	0	10	16	5	2	3	0	0.05	0.05	0.01	0.01	0.01	0
1-phosphatidylinositol 4,5-bisphosphate phosphodiesterase gamma-2	PLCG2_HUMAN	7	11	6	6	0	0	10	14	7	10	0	0	0.06	0.09	0.06	0.05	0	0
N-acetyl-D-glucosamine kinase	NAGK_HUMAN	5	10	7	3	8	4	10	16	12	4	16	6	0.15	0.28	0.23	0.08	0.25	0.13
Prohibitin-2	PHB2_HUMAN	8	9	10	7	4	6	10	13	15	9	4	6	0.27	0.29	0.33	0.25	0.14	0.22
Coatomer subunit delta	COPD_HUMAN	7	7	8	2	3	2	10	10	11	2	3	2	0.14	0.13	0.16	0.04	0.05	0.04
Ribosomal protein S6 kinase alpha-3	KS6A3_HUMAN	8	9	0	0	0	0	10	14	0	0	0	0	0.11	0.13	0	0	0	0
HLA class I histocompatibility antigen, A-3 alpha chain	1A03_HUMAN	6	8	10	12	8	9	10	20	19	24	21	21	0.22	0.28	0.36	0.41	0.28	0.31
Cullin-3	CUL3_HUMAN	5	10	7	4	4	2	10	20	14	4	6	2	0.09	0.15	0.11	0.08	0.06	0.03
Serine/threonine-protein kinase PAK 2	PAK2_HUMAN	9	8	5	6	0	0	10	8	8	10	0	0	0.23	0.2	0.14	0.14	0	0
Cytoplasmic FMR1-interacting protein 1	CYFP1_HUMAN	9	7	10	6	4	4	10	14	20	9	5	6	0.07	0.06	0.07	0.05	0.03	0.04
Eukaryotic translation initiation factor 4 gamma 2	IF4G2_HUMAN	8	9	4	2	3	4	10	10	4	2	3	4	0.11	0.13	0.06	0.02	0.04	0.05
Mitogen-activated protein kinase 1	MK01_HUMAN	7	8	8	4	5	7	10	14	14	5	7	8	0.19	0.19	0.18	0.1	0.13	0.19
Copine-1	CPNE1_HUMAN	6	9	9	8	7	7	10	21	20	25	18	17	0.09	0.14	0.14	0.12	0.11	0.12
40S ribosomal protein S4, X isoform	RS4X_HUMAN	8	8	0	0	0	0	10	12	0	0	0	0	0.3	0.29	0	0	0	0
Phosphatidylinositol transfer protein beta isoform	PIPNB_HUMAN	8	0	7	2	7	6	10	0	8	2	8	7	0.33	0	0.28	0.08	0.29	0.24
HLA class I histocompatibility antigen, Cw-6 alpha chain	1C06_HUMAN	6	8	9	8	7	7	10	19	20	21	22	25	0.23	0.29	0.32	0.31	0.26	0.27
Heterogeneous nuclear ribonucleoproteins C1/C2	HNRPC_HUMAN	9	5	5	2	0	1	10	6	5	2	0	1	0.28	0.19	0.19	0.07	0	0.04
Calpastatin	ICAL_HUMAN	7	7	5	0	0	0	10	19	7	0	0	0	0.12	0.12	0.08	0	0	0
Signal-regulatory protein beta-1 isoform 3	SIRBL_HUMAN	3	7	6	4	7	8	10	20	14	12	30	21	0.1	0.16	0.17	0.11	0.18	0.22
Phosphatidylinositol-binding clathrin assembly protein	PICAL_HUMAN	5	5	2	2	2	2	10	10	2	2	2	2	0.09	0.07	0.03	0.02	0.05	0.03
40S ribosomal protein S3	RS3_HUMAN	7	8	0	0	0	0	10	11	0	0	0	0	0.33	0.35	0	0	0	0
Cytochrome b-c1 complex subunit 2, mitochondrial	QCR2_HUMAN	6	2	5	3	0	0	10	2	5	5	0	0	0.18	0.06	0.13	0.09	0	0
HLA class I histocompatibility antigen, B-8 alpha chain	1B08_HUMAN	7	8	8	7	8	7	10	17	17	15	21	24	0.27	0.29	0.29	0.27	0.29	0.27
Hypoxanthine-guanine phosphoribosyltransferase	HPRT_HUMAN	6	8	7	7	4	6	10	13	10	9	4	6	0.33	0.41	0.36	0.38	0.2	0.32
Asparagine--tRNA ligase, cytoplasmic	SYNC_HUMAN	5	7	5	4	2	3	10	8	9	4	2	3	0.09	0.13	0.1	0.08	0.04	0.05
Phosphatidylinositol 5-phosphate 4-kinase type-2 alpha	PI42A_HUMAN	7	6	6	5	0	3	10	10	9	8	0	3	0.18	0.16	0.16	0.12	0	0.09
AP-3 complex subunit delta-1	AP3D1_HUMAN	7	7	2	0	2	0	10	12	2	0	2	0	0.08	0.08	0.03	0	0.02	0
Ig kappa chain C region	IGKC_HUMAN	5	4	5	5	4	4	10	7	12	13	9	6	0.8	0.65	0.8	0.8	0.61	0.65
Heterogeneous nuclear ribonucleoprotein A/B	ROAA_HUMAN	4	5	1	3	0	0	10	12	2	8	0	0	0.14	0.17	0.04	0.1	0	0
Protein FAM49A	FA49A_HUMAN	3	4	4	2	2	3	10	8	10	6	5	6	0.11	0.13	0.13	0.07	0.07	0.09
Thioredoxin-dependent peroxide reductase, mitochondrial	PRDX3_HUMAN	5	5	5	4	3	3	10	13	9	4	3	3	0.2	0.2	0.2	0.18	0.13	0.14
Myosin-7B	MYH7B_HUMAN	2	2	2	2	0	2	10	16	14	6	0	2	0.01	0.01	0.01	0.01	0	0.01
Tyrosine-protein kinase Lyn	LYN_HUMAN	8	11	6	7	6	7	11	22	13	12	9	10	0.18	0.25	0.14	0.18	0.14	0.18
Heterogeneous nuclear ribonucleoprotein H	HNRH1_HUMAN	8	12	4	1	0	0	11	23	5	1	0	0	0.25	0.33	0.14	0.04	0	0
Serine/threonine-protein kinase N1	PKN1_HUMAN	9	11	5	3	0	0	11	16	5	3	0	0	0.1	0.13	0.06	0.04	0	0
SH3 domain-binding protein 1	3BP1_HUMAN	10	8	5	0	0	2	11	11	6	0	0	2	0.16	0.13	0.08	0	0	0.03
GTPase IMAP family member 4	GIMA4_HUMAN	10	6	10	2	4	4	11	6	12	2	4	4	0.34	0.22	0.33	0.06	0.12	0.19
Rho GTPase-activating protein 25	RHG25_HUMAN	8	9	11	3	6	3	11	14	12	3	8	5	0.14	0.16	0.19	0.05	0.1	0.05
Replication protein A 70 kDa DNA-binding subunit	RFA1_HUMAN	6	9	8	4	0	2	11	19	13	7	0	2	0.1	0.19	0.16	0.07	0	0.04
Acylamino-acid-releasing enzyme	ACPH_HUMAN	6	8	11	7	8	11	11	16	20	13	15	18	0.09	0.13	0.17	0.11	0.14	0.17
Heterogeneous nuclear ribonucleoprotein M	HNRPM_HUMAN	6	7	7	3	0	0	11	12	12	5	0	0	0.08	0.1	0.09	0.05	0	0
HLA class I histocompatibility antigen, Cw-12 alpha chain	1C12_HUMAN	7	9	9	8	8	7	11	21	19	19	22	21	0.27	0.32	0.32	0.31	0.29	0.27
Aldehyde dehydrogenase, mitochondrial	ALDH2_HUMAN	7	10	7	7	4	3	11	14	12	10	8	10	0.19	0.25	0.19	0.18	0.11	0.09
Coiled-coil domain-containing protein 88B	CC88B_HUMAN	10	7	0	0	0	0	11	10	0	0	0	0	0.09	0.06	0	0	0	0
Ras-related protein Rab-1B	RAB1B_HUMAN	8	3	9	4	2	0	11	4	13	5	2	0	0.46	0.19	0.52	0.23	0.11	0
Ficolin-1	FCN1_HUMAN	6	4	8	5	10	6	11	5	15	7	22	12	0.18	0.14	0.25	0.16	0.28	0.18
Ras-related protein Rab-27A	RB27A_HUMAN	7	10	6	7	4	5	11	18	9	12	6	8	0.34	0.44	0.27	0.34	0.19	0.23
Ras-related protein Rab-14	RAB14_HUMAN	8	8	8	7	7	7	11	12	13	9	10	11	0.41	0.36	0.36	0.37	0.39	0.36
Guanine nucleotide-binding protein G(I)/G(S)/G(T) subunit beta-2	GBB2_HUMAN	7	5	9	5	7	8	11	6	12	7	7	8	0.22	0.17	0.31	0.14	0.25	0.28
Ribose-phosphate pyrophosphokinase 1	PRPS1_HUMAN	8	4	8	0	0	0	11	7	9	0	0	0	0.29	0.13	0.23	0	0	0
Protein-methionine sulfoxide oxidase MICAL1	MICA1_HUMAN	6	7	3	5	2	2	11	8	5	5	6	2	0.07	0.08	0.04	0.06	0.03	0.03
RuvB-like 1	RUVB1_HUMAN	9	4	1	1	0	0	11	6	1	1	0	0	0.22	0.13	0.03	0.03	0	0
Acetyl-CoA acetyltransferase, mitochondrial	THIL_HUMAN	7	8	5	6	4	2	11	14	7	6	5	2	0.2	0.22	0.14	0.19	0.12	0.06
Ubiquitin thioesterase OTUB1	OTUB1_HUMAN	7	6	6	5	3	5	11	11	11	8	4	5	0.35	0.27	0.25	0.26	0.11	0.17
Actin-related protein 2/3 complex subunit 4	ARPC4_HUMAN	5	6	5	5	5	5	11	14	10	17	12	12	0.27	0.29	0.28	0.28	0.28	0.28
Poly(rC)-binding protein 2	PCBP2_HUMAN	5	6	5	6	5	4	11	14	10	8	7	5	0.2	0.24	0.2	0.24	0.18	0.16
Serine/threonine-protein phosphatase 2A activator	PTPA_HUMAN	7	5	6	6	6	6	11	6	14	8	14	14	0.22	0.17	0.2	0.2	0.2	0.2
ADP-sugar pyrophosphatase	NUDT5_HUMAN	7	2	2	1	0	0	11	2	2	1	0	0	0.28	0.11	0.11	0.06	0	0
Lysosome-associated membrane glycoprotein 1	LAMP1_HUMAN	5	6	5	5	5	5	11	18	14	11	13	20	0.1	0.12	0.11	0.11	0.1	0.1
Alpha-1-antichymotrypsin	AACT_HUMAN	5	6	5	2	4	3	11	10	11	4	7	8	0.15	0.19	0.14	0.07	0.13	0.09
Carcinoembryonic antigen-related cell adhesion molecule 6	CEAM6_HUMAN	4	4	4	4	4	5	11	10	17	16	37	41	0.22	0.22	0.22	0.22	0.22	0.24
Matrix metalloproteinase-9	MMP9_HUMAN	10	18	32	31	31	32	12	41	417	490	660	564	0.19	0.3	0.42	0.42	0.46	0.46
Haptoglobin	HPT_HUMAN	5	6	25	23	22	23	12	11	83	71	72	67	0.14	0.18	0.48	0.48	0.4	0.46
AMP deaminase 3	AMPD3_HUMAN	6	8	16	11	10	8	12	14	36	13	19	17	0.08	0.1	0.19	0.14	0.12	0.1
General vesicular transport factor p115	USO1_HUMAN	10	13	3	2	0	0	12	32	4	2	0	0	0.14	0.18	0.05	0.03	0	0
Peptidyl-prolyl cis-trans isomerase B	PPIB_HUMAN	7	10	13	6	3	3	12	16	21	10	5	4	0.32	0.43	0.58	0.28	0.15	0.15
Lysosomal alpha-mannosidase	MA2B1_HUMAN	8	8	10	7	11	8	12	12	11	11	14	12	0.09	0.09	0.11	0.08	0.12	0.1
Heterogeneous nuclear ribonucleoprotein R	HNRPR_HUMAN	7	10	10	3	1	0	12	24	13	4	1	0	0.12	0.18	0.15	0.05	0.02	0
Septin-11	SEP11_HUMAN	5	10	6	8	6	2	12	24	14	17	20	12	0.13	0.23	0.13	0.19	0.12	0.05
Glutathione synthetase	GSHB_HUMAN	9	8	9	4	5	3	12	13	12	4	7	6	0.19	0.2	0.19	0.08	0.1	0.07
26S proteasome non-ATPase regulatory subunit 3	PSMD3_HUMAN	9	12	6	5	5	2	12	18	7	6	7	4	0.19	0.24	0.13	0.1	0.09	0.04
ERO1-like protein alpha	ERO1A_HUMAN	8	9	10	8	8	6	12	17	29	21	19	22	0.21	0.23	0.24	0.18	0.21	0.15
Pro-interleukin-16	IL16_HUMAN	8	8	8	3	0	0	12	12	12	3	0	0	0.07	0.09	0.06	0.02	0	0
Ras-related protein Rab-3D	RAB3D_HUMAN	9	11	8	10	3	6	12	15	13	11	3	10	0.4	0.56	0.37	0.47	0.15	0.26
Gamma-interferon-inducible protein 16	IF16_HUMAN	7	9	6	2	2	1	12	15	9	2	2	1	0.09	0.13	0.08	0.02	0.03	0.01
Ras-related protein Rab-8B	RAB8B_HUMAN	7	10	10	8	5	6	12	16	16	13	8	9	0.38	0.48	0.48	0.41	0.27	0.34
tRNA-splicing ligase RtcB homolog	RTCB_HUMAN	6	10	5	4	0	0	12	14	6	5	0	0	0.12	0.2	0.1	0.08	0	0
Serine/threonine-protein phosphatase PP1-beta catalytic subunit	PP1B_HUMAN	8	9	4	4	4	3	12	15	4	6	7	5	0.28	0.28	0.11	0.16	0.16	0.12
Aldehyde dehydrogenase family 3 member B1	AL3B1_HUMAN	5	7	6	8	5	3	12	18	14	14	12	5	0.14	0.19	0.16	0.19	0.14	0.08
Ras association domain-containing protein 2	RASF2_HUMAN	8	6	0	2	0	0	12	10	0	2	0	0	0.29	0.23	0	0.06	0	0
Peroxiredoxin-1	PRDX1_HUMAN	5	9	7	7	7	8	12	18	15	11	18	13	0.25	0.44	0.37	0.33	0.37	0.39
Guanine nucleotide-binding protein G(I)/G(S)/G(T) subunit beta-1	GBB1_HUMAN	7	6	8	4	4	5	12	7	11	6	4	5	0.22	0.19	0.29	0.12	0.15	0.18
Pleckstrin homology domain-containing family O member 2	PKHO2_HUMAN	6	3	2	0	2	4	12	4	3	0	2	4	0.12	0.07	0.04	0	0.05	0.09
Ras-related GTP-binding protein C	RRAGC_HUMAN	7	6	0	0	1	1	12	7	0	0	1	1	0.17	0.17	0	0	0.04	0.04
Integrin alpha-D	ITAD_HUMAN	3	3	2	2	4	5	12	16	14	17	36	32	0.02	0.02	0.02	0.02	0.03	0.04
Eukaryotic initiation factor 4A-III	IF4A3_HUMAN	5	3	0	0	0	0	12	10	0	0	0	0	0.11	0.08	0	0	0	0
Voltage-dependent anion-selective channel protein 3	VDAC3_HUMAN	5	5	4	2	2	3	12	10	8	4	2	4	0.18	0.22	0.16	0.08	0.07	0.12
Ras-related C3 botulinum toxin substrate 1	RAC1_HUMAN	6	6	4	4	3	4	12	15	10	11	8	11	0.31	0.31	0.22	0.22	0.15	0.22
Myeloid-associated differentiation marker	MYADM_HUMAN	2	3	3	3	3	4	12	17	18	13	19	26	0.1	0.12	0.12	0.12	0.12	0.18
Serotransferrin	TRFE_HUMAN	7	21	20	7	16	16	13	32	30	16	47	41	0.15	0.34	0.33	0.13	0.29	0.3
Protein flightless-1 homolog	FLII_HUMAN	10	17	9	5	3	4	13	27	10	5	5	5	0.08	0.13	0.08	0.04	0.03	0.04
Ubiquitin-like modifier-activating enzyme 6	UBA6_HUMAN	8	15	11	3	3	4	13	31	18	3	4	6	0.09	0.16	0.11	0.04	0.04	0.05
UTP--glucose-1-phosphate uridylyltransferase	UGPA_HUMAN	9	11	13	9	10	12	13	16	19	13	16	16	0.19	0.21	0.28	0.19	0.21	0.25
Prolyl endopeptidase	PPCE_HUMAN	11	4	11	3	3	2	13	5	13	3	3	2	0.2	0.06	0.18	0.05	0.06	0.04
EH domain-containing protein 4	EHD4_HUMAN	9	11	10	7	4	2	13	15	11	8	6	2	0.2	0.23	0.2	0.14	0.09	0.04
Sorting nexin-1	SNX1_HUMAN	10	12	4	2	0	2	13	17	4	3	0	2	0.23	0.28	0.1	0.05	0	0.05
Peroxiredoxin-6	PRDX6_HUMAN	7	13	11	11	12	11	13	30	20	22	27	27	0.34	0.59	0.56	0.53	0.56	0.56
DNA-(apurinic or apyrimidinic site) lyase	APEX1_HUMAN	10	10	8	6	8	7	13	12	17	12	13	8	0.35	0.38	0.33	0.24	0.27	0.29
Polyadenylate-binding protein 1	PABP1_HUMAN	8	10	1	3	0	0	13	14	1	3	0	0	0.15	0.15	0.03	0.07	0	0
Peroxiredoxin-2	PRDX2_HUMAN	7	8	11	9	11	11	13	22	35	26	45	40	0.27	0.36	0.44	0.39	0.45	0.47
Trifunctional enzyme subunit beta, mitochondrial	ECHB_HUMAN	8	10	6	4	4	6	13	20	10	8	7	9	0.16	0.19	0.13	0.08	0.06	0.09
Dynactin subunit 2	DCTN2_HUMAN	9	8	9	5	0	0	13	14	13	5	0	0	0.31	0.27	0.29	0.19	0	0
Integrin alpha-L	ITAL_HUMAN	6	9	5	4	3	4	13	28	13	10	8	8	0.06	0.11	0.06	0.05	0.04	0.05
Ubiquitin-like modifier-activating enzyme 7	UBA7_HUMAN	7	7	4	0	0	0	13	13	7	0	0	0	0.1	0.1	0.06	0	0	0
Eosinophil cationic protein	ECP_HUMAN	6	9	10	10	10	10	13	25	57	78	74	76	0.31	0.42	0.52	0.52	0.52	0.52
Guanine nucleotide-binding protein subunit beta-2-like 1	GBLP_HUMAN	9	8	6	5	0	0	13	13	8	9	0	0	0.33	0.31	0.25	0.21	0	0
ATP-dependent RNA helicase DDX39A	DX39A_HUMAN	6	8	3	2	3	2	13	15	4	4	4	3	0.15	0.21	0.07	0.06	0.07	0.04
Core histone macro-H2A.1	H2AY_HUMAN	6	4	8	5	7	6	13	11	11	8	11	9	0.18	0.16	0.25	0.21	0.25	0.23
Thromboxane-A synthase	THAS_HUMAN	8	6	4	5	9	7	13	17	8	10	20	18	0.19	0.14	0.1	0.11	0.22	0.17
Hsc70-interacting protein	F10A1_HUMAN	7	3	6	4	3	5	13	5	12	7	3	8	0.21	0.09	0.17	0.12	0.1	0.14
UV excision repair protein RAD23 homolog B	RD23B_HUMAN	7	6	6	0	2	1	13	13	6	0	3	1	0.17	0.13	0.2	0	0.05	0.03
V-type proton ATPase subunit E 1	VATE1_HUMAN	9	1	4	3	2	2	13	2	5	5	3	2	0.41	0.06	0.21	0.16	0.12	0.12
Coatomer subunit gamma-2	COPG2_HUMAN	6	3	3	2	2	1	13	6	3	2	2	1	0.1	0.04	0.06	0.04	0.03	0.02
GTP-binding nuclear protein Ran	RAN_HUMAN	6	5	6	6	2	6	13	7	10	10	3	10	0.25	0.25	0.27	0.27	0.12	0.29
Hematopoietic lineage cell-specific protein	HCLS1_HUMAN	6	7	6	0	0	0	13	12	6	0	0	0	0.14	0.15	0.12	0	0	0
Gamma-parvin	PARVG_HUMAN	7	7	4	4	2	4	13	10	8	8	3	5	0.23	0.24	0.13	0.13	0.07	0.15
Carbonic anhydrase 2	CAH2_HUMAN	7	7	5	5	6	5	13	10	7	9	11	13	0.33	0.33	0.22	0.22	0.31	0.21
Dolichyl-diphosphooligosaccharide--protein glycosyltransferase subunit 2	RPN2_HUMAN	5	5	7	4	4	4	13	20	27	9	16	24	0.09	0.09	0.13	0.08	0.08	0.08
Rho guanine nucleotide exchange factor 6	ARHG6_HUMAN	7	6	2	2	0	0	13	12	5	2	0	0	0.1	0.09	0.02	0.02	0	0
Protein S100-A4	S10A4_HUMAN	6	0	6	5	3	2	13	0	10	6	4	4	0.46	0	0.44	0.37	0.27	0.19
Myosin regulatory light chain 12B	ML12B_HUMAN	5	6	5	5	5	4	13	10	9	9	7	8	0.34	0.34	0.35	0.34	0.34	0.23
Guanine nucleotide-binding protein G(o) subunit alpha	GNAO_HUMAN	4	3	4	4	4	3	13	15	14	12	17	16	0.11	0.09	0.11	0.11	0.11	0.09
Rho-associated protein kinase 1	ROCK1_HUMAN	9	24	19	5	13	10	14	46	37	5	13	10	0.07	0.18	0.14	0.04	0.1	0.07
Sortilin-related receptor	SORL_HUMAN	11	20	19	8	6	12	14	34	32	15	9	20	0.06	0.11	0.1	0.05	0.03	0.07
Copine-3	CPNE3_HUMAN	5	7	15	11	14	15	14	17	51	41	51	49	0.09	0.13	0.28	0.21	0.25	0.29
Rho GTPase-activating protein 4	RHG04_HUMAN	10	10	8	6	5	5	14	17	11	9	5	5	0.12	0.12	0.12	0.09	0.07	0.07
Eukaryotic translation initiation factor 3 subunit A	EIF3A_HUMAN	11	14	5	0	0	0	14	25	6	0	0	0	0.08	0.09	0.04	0	0	0
Erythrocyte membrane protein band 4.2	EPB42_HUMAN	7	9	13	7	6	5	14	22	26	15	15	12	0.12	0.15	0.21	0.12	0.09	0.09
Protein unc-13 homolog D	UN13D_HUMAN	8	6	10	7	4	5	14	13	19	18	7	9	0.09	0.07	0.11	0.09	0.05	0.06
Sorting nexin-2	SNX2_HUMAN	9	14	5	2	0	2	14	31	7	2	0	2	0.21	0.31	0.12	0.04	0	0.05
Bridging integrator 2	BIN2_HUMAN	11	8	9	6	2	6	14	10	17	10	3	7	0.25	0.15	0.15	0.12	0.05	0.11
T-complex protein 1 subunit beta	TCPB_HUMAN	11	7	7	3	2	2	14	13	17	3	2	2	0.18	0.16	0.15	0.05	0.04	0.04
CapZ-interacting protein	CPZIP_HUMAN	8	11	12	5	0	0	14	24	28	9	0	0	0.26	0.38	0.38	0.16	0	0
Vesicle-fusing ATPase	NSF_HUMAN	9	9	8	9	6	7	14	13	13	13	11	8	0.14	0.13	0.12	0.14	0.09	0.11
Ras-related protein Rab-11B	RB11B_HUMAN	8	10	9	8	7	9	14	21	15	17	14	18	0.39	0.53	0.42	0.36	0.32	0.39
Extended synaptotagmin-1	ESYT1_HUMAN	7	8	7	6	3	0	14	19	18	14	3	0	0.09	0.1	0.07	0.07	0.04	0
Adenosylhomocysteinase	SAHH_HUMAN	9	8	8	6	3	5	14	11	12	7	5	8	0.22	0.2	0.19	0.14	0.07	0.11
Heterogeneous nuclear ribonucleoprotein K	HNRPK_HUMAN	8	11	9	8	4	4	14	17	16	12	4	5	0.22	0.31	0.27	0.23	0.12	0.12
Coronin-7	CORO7_HUMAN	8	6	3	0	2	2	14	13	3	0	2	2	0.11	0.09	0.03	0	0.04	0.04
Eukaryotic translation initiation factor 3 subunit L	EIF3L_HUMAN	10	10	5	5	0	0	14	18	5	5	0	0	0.22	0.22	0.12	0.12	0	0
Serine/threonine-protein phosphatase PP1-alpha catalytic subunit	PP1A_HUMAN	8	10	6	4	4	2	14	14	7	6	7	4	0.26	0.31	0.17	0.15	0.16	0.08
Transforming protein RhoA	RHOA_HUMAN	7	10	10	10	11	10	14	30	26	25	35	34	0.4	0.47	0.47	0.47	0.52	0.47
Ras-related protein Rap-1A	RAP1A_HUMAN	7	8	11	8	10	9	14	17	25	14	21	24	0.29	0.38	0.45	0.36	0.44	0.44
Erythrocyte band 7 integral membrane protein	STOM_HUMAN	5	7	10	8	10	10	14	17	37	30	49	54	0.22	0.31	0.43	0.37	0.43	0.43
Voltage-gated potassium channel subunit beta-2	KCAB2_HUMAN	8	8	6	2	3	2	14	9	8	4	7	5	0.24	0.22	0.13	0.07	0.09	0.07
COP9 signalosome complex subunit 4	CSN4_HUMAN	9	10	5	4	2	2	14	14	6	4	4	2	0.28	0.3	0.16	0.15	0.07	0.07
Heterogeneous nuclear ribonucleoprotein U-like protein 1	HNRL1_HUMAN	7	7	1	2	1	0	14	18	3	2	1	0	0.09	0.08	0.02	0.03	0.02	0
Protein DJ-1	PARK7_HUMAN	9	9	10	8	8	8	14	20	23	17	15	12	0.6	0.6	0.67	0.54	0.54	0.54
Voltage-dependent anion-selective channel protein 1	VDAC1_HUMAN	8	5	9	5	4	3	14	14	17	8	7	5	0.31	0.2	0.33	0.18	0.16	0.12
Ig gamma-1 chain C region	IGHG1_HUMAN	7	9	8	6	6	5	14	23	21	13	21	13	0.27	0.33	0.29	0.22	0.22	0.18
Rho GDP-dissociation inhibitor 1	GDIR1_HUMAN	5	7	6	6	5	6	14	23	19	26	14	17	0.25	0.32	0.29	0.29	0.25	0.29
Protein phosphatase 1 regulatory subunit 7	PP1R7_HUMAN	8	6	5	1	0	3	14	12	9	1	0	3	0.24	0.16	0.14	0.03	0	0.09
Sortilin	SORT_HUMAN	5	7	3	1	0	0	14	20	4	1	0	0	0.08	0.1	0.05	0.01	0	0
Solute carrier family 2, facilitated glucose transporter member 1	GTR1_HUMAN	4	6	6	2	4	4	14	25	28	13	20	25	0.08	0.12	0.11	0.03	0.07	0.07
Vascular non-inflammatory molecule 2	VNN2_HUMAN	5	4	0	1	3	1	14	8	0	1	3	2	0.1	0.08	0	0.03	0.07	0.03
Type-1 angiotensin II receptor-associated protein	ATRAP_HUMAN	3	4	0	0	0	0	14	22	0	0	0	0	0.25	0.35	0	0	0	0
Heat shock protein 75 kDa, mitochondrial	TRAP1_HUMAN	2	1	1	1	2	1	14	12	6	19	7	6	0.03	0.02	0.02	0.02	0.03	0.02
Putative heat shock protein HSP 90-alpha A4	HS904_HUMAN	1	1	3	2	1	1	14	13	13	14	4	6	0.03	0.03	0.07	0.06	0.03	0.03
Maltase-glucoamylase, intestinal	MGA_HUMAN	9	15	5	18	20	18	15	21	7	24	51	51	0.05	0.08	0.03	0.11	0.11	0.11
T-complex protein 1 subunit gamma	TCPG_HUMAN	11	13	10	8	3	6	15	24	17	20	3	8	0.21	0.23	0.17	0.17	0.06	0.12
Sodium/potassium-transporting ATPase subunit alpha-1	AT1A1_HUMAN	12	11	14	13	3	7	15	18	31	19	4	12	0.16	0.15	0.18	0.15	0.04	0.1
Rho guanine nucleotide exchange factor 1	ARHG1_HUMAN	11	11	5	0	0	0	15	26	5	0	0	0	0.15	0.16	0.06	0	0	0
Dipeptidyl peptidase 3	DPP3_HUMAN	12	12	12	9	5	8	15	28	31	19	14	17	0.2	0.2	0.19	0.13	0.1	0.16
Thymidine phosphorylase	TYPH_HUMAN	11	13	6	8	8	7	15	17	6	9	9	7	0.28	0.29	0.16	0.2	0.19	0.17
Major vault protein	MVP_HUMAN	9	10	2	1	1	3	15	14	3	1	3	4	0.13	0.12	0.03	0.02	0.02	0.05
Eukaryotic translation initiation factor 3 subunit C	EIF3C_HUMAN	6	14	5	0	2	2	15	28	5	0	2	2	0.09	0.17	0.07	0	0.04	0.04
Leucyl-cystinyl aminopeptidase	LCAP_HUMAN	8	11	2	8	0	2	15	19	4	9	0	2	0.1	0.14	0.02	0.1	0	0.02
Leucine-rich repeat flightless-interacting protein 1	LRRF1_HUMAN	8	12	6	0	0	0	15	28	15	0	0	0	0.15	0.22	0.1	0	0	0
Ras-related protein Rab-8A	RAB8A_HUMAN	10	12	11	6	3	6	15	17	19	9	4	7	0.51	0.56	0.49	0.35	0.17	0.34
Minor histocompatibility protein HA-1	HMHA1_HUMAN	12	8	6	0	3	4	15	12	8	0	4	5	0.1	0.08	0.06	0	0.02	0.04
Vacuolar protein sorting-associated protein 26A	VP26A_HUMAN	11	9	7	4	6	4	15	13	10	7	9	9	0.37	0.31	0.27	0.18	0.27	0.18
Proteasome subunit alpha type-4	PSA4_HUMAN	9	6	5	6	4	5	15	7	10	11	9	12	0.3	0.28	0.18	0.21	0.16	0.2
ADP-ribosylation factor 3	ARF3_HUMAN	6	7	9	5	7	8	15	14	11	17	16	19	0.36	0.41	0.54	0.32	0.44	0.48
ADP-ribosylation factor 5	ARF5_HUMAN	7	6	7	3	5	4	15	10	7	9	11	10	0.42	0.33	0.39	0.17	0.33	0.29
Histone H1.2	H12_HUMAN	8	8	10	10	9	9	15	14	36	34	20	21	0.21	0.21	0.33	0.33	0.25	0.25
Beta-arrestin-2	ARRB2_HUMAN	8	6	2	4	1	2	15	16	7	6	2	3	0.25	0.2	0.07	0.1	0.03	0.05
Rho GTPase-activating protein 1	RHG01_HUMAN	7	8	8	7	4	7	15	18	18	11	5	9	0.14	0.18	0.2	0.16	0.1	0.17
Coatomer subunit beta'	COPB2_HUMAN	8	9	3	3	0	0	15	22	8	3	0	0	0.11	0.12	0.05	0.05	0	0
Histone H1.3	H13_HUMAN	8	8	10	10	9	9	15	14	36	34	20	21	0.2	0.2	0.29	0.29	0.24	0.24
Cathepsin Z	CATZ_HUMAN	9	2	5	4	1	3	15	2	6	4	1	4	0.31	0.09	0.16	0.19	0.04	0.1
Poly(rC)-binding protein 1	PCBP1_HUMAN	6	7	8	6	5	5	15	17	14	13	9	10	0.24	0.28	0.31	0.24	0.19	0.2
Spectrin alpha chain, non-erythrocytic 1	SPTN1_HUMAN	12	20	42	23	12	12	16	33	83	43	25	20	0.06	0.09	0.2	0.11	0.05	0.05
Puromycin-sensitive aminopeptidase	PSA_HUMAN	10	13	20	10	8	12	16	22	32	21	11	18	0.12	0.16	0.24	0.13	0.1	0.14
Unconventional myosin-XVIIIa	MY18A_HUMAN	11	19	0	0	0	0	16	40	0	0	0	0	0.07	0.12	0	0	0	0
UDP-glucose:glycoprotein glucosyltransferase 1	UGGG1_HUMAN	11	14	12	7	4	2	16	30	19	9	4	6	0.08	0.1	0.08	0.05	0.03	0.02
Actin-related protein 2/3 complex subunit 1B	ARC1B_HUMAN	11	13	12	11	8	9	16	23	26	19	13	13	0.33	0.39	0.4	0.36	0.25	0.29
SWI/SNF complex subunit SMARCC2	SMRC2_HUMAN	11	11	3	2	1	2	16	15	3	3	2	2	0.11	0.09	0.03	0.02	0.01	0.02
Ras-related protein Rab-7a	RAB7A_HUMAN	8	9	14	9	9	13	16	13	31	23	21	30	0.45	0.5	0.67	0.51	0.53	0.63
Ubiquitin carboxyl-terminal hydrolase 5	UBP5_HUMAN	9	10	8	7	2	4	16	24	11	9	4	5	0.14	0.14	0.12	0.1	0.04	0.06
Lymphocyte-specific protein 1	LSP1_HUMAN	8	11	7	5	0	0	16	26	10	5	0	0	0.33	0.43	0.26	0.15	0	0
Serpin B8	SPB8_HUMAN	9	10	7	5	10	10	16	25	13	15	35	39	0.26	0.28	0.22	0.16	0.28	0.29
Cathepsin D	CATD_HUMAN	10	9	10	12	7	10	16	13	19	21	18	19	0.32	0.28	0.3	0.37	0.24	0.3
AP-1 complex subunit gamma-1	AP1G1_HUMAN	7	10	6	3	2	3	16	29	16	3	3	7	0.09	0.12	0.08	0.04	0.02	0.03
26S protease regulatory subunit 7	PRS7_HUMAN	10	9	9	8	0	2	16	16	14	11	0	2	0.25	0.22	0.24	0.18	0	0.05
Lamin-B receptor	LBR_HUMAN	6	6	9	7	2	3	16	21	24	17	4	8	0.1	0.13	0.13	0.11	0.05	0.06
Immunoglobulin superfamily member 2	IGSF2_HUMAN	7	12	3	3	2	2	16	20	3	4	2	2	0.08	0.12	0.03	0.04	0.03	0.03
Sorting nexin-27	SNX27_HUMAN	11	9	5	3	1	2	16	19	6	4	3	2	0.21	0.18	0.1	0.06	0.02	0.04
Actin-related protein 2/3 complex subunit 3	ARPC3_HUMAN	8	11	9	8	8	7	16	22	28	16	18	19	0.44	0.54	0.46	0.44	0.44	0.4
Serpin B9	SPB9_HUMAN	9	7	6	2	4	1	16	13	11	13	27	27	0.27	0.23	0.2	0.07	0.15	0.03
Biliverdin reductase A	BIEA_HUMAN	8	9	4	3	2	0	16	20	5	3	2	0	0.27	0.31	0.16	0.11	0.07	0
Lysosomal Pro-X carboxypeptidase	PCP_HUMAN	9	8	10	6	7	6	16	17	23	13	21	22	0.16	0.14	0.17	0.12	0.12	0.1
Acid ceramidase	ASAH1_HUMAN	10	6	7	5	2	2	16	11	12	7	4	4	0.26	0.17	0.19	0.15	0.05	0.05
Protein disulfide-isomerase A6	PDIA6_HUMAN	9	9	9	5	2	2	16	18	15	8	2	2	0.25	0.26	0.26	0.15	0.06	0.05
3-ketoacyl-CoA thiolase, mitochondrial	THIM_HUMAN	9	8	7	8	0	0	16	15	10	15	0	0	0.31	0.29	0.23	0.29	0	0
S-formylglutathione hydrolase	ESTD_HUMAN	8	6	8	0	2	3	16	10	13	0	4	4	0.26	0.17	0.27	0	0.12	0.1
Protein disulfide-isomerase A4	PDIA4_HUMAN	8	12	23	9	10	8	17	31	60	28	30	20	0.16	0.22	0.38	0.18	0.19	0.16
Nicotinamide phosphoribosyltransferase	NAMPT_HUMAN	11	14	20	13	15	16	17	21	54	40	32	39	0.21	0.27	0.44	0.29	0.35	0.36
Lamin-B2	LMNB2_HUMAN	13	14	2	0	0	0	17	24	2	0	0	0	0.2	0.25	0.04	0	0	0
6-phosphofructokinase, liver type	K6PL_HUMAN	9	14	5	6	1	1	17	19	7	11	1	1	0.11	0.21	0.08	0.11	0.02	0.02
Apolipoprotein B receptor	APOBR_HUMAN	11	11	6	5	0	1	17	24	10	8	0	1	0.15	0.15	0.08	0.09	0	0.01
Coactosin-like protein	COTL1_HUMAN	12	7	14	8	7	9	17	8	17	12	9	15	0.48	0.27	0.75	0.4	0.28	0.42
Aconitate hydratase, mitochondrial	ACON_HUMAN	9	12	7	3	0	0	17	27	14	5	0	0	0.14	0.19	0.12	0.06	0	0
Far upstream element-binding protein 2	FUBP2_HUMAN	9	13	0	0	0	0	17	34	0	0	0	0	0.15	0.23	0	0	0	0
Serine/threonine-protein phosphatase 2A 65 kDa regulatory subunit A alpha isoform	2AAA_HUMAN	11	11	11	6	2	3	17	18	16	6	2	4	0.21	0.21	0.22	0.12	0.05	0.06
Na(+)/H(+) exchange regulatory cofactor NHE-RF1	NHRF1_HUMAN	9	11	7	7	8	5	17	20	23	21	12	9	0.32	0.37	0.27	0.27	0.29	0.17
Mitogen-activated protein kinase 14	MK14_HUMAN	10	9	7	7	7	6	17	16	17	11	20	17	0.33	0.3	0.21	0.21	0.2	0.18
Serine/threonine-protein kinase VRK1	VRK1_HUMAN	9	8	7	5	6	4	17	12	14	11	10	6	0.22	0.2	0.18	0.13	0.15	0.11
Torsin-1A-interacting protein 1	TOIP1_HUMAN	8	8	8	6	5	4	17	18	14	14	7	4	0.19	0.18	0.16	0.13	0.11	0.09
Alcohol dehydrogenase class-3	ADHX_HUMAN	7	5	7	4	3	3	17	9	12	8	5	8	0.21	0.19	0.24	0.15	0.13	0.13
Protein S100-A11	S10AB_HUMAN	6	4	7	6	5	5	17	6	17	11	7	7	0.52	0.34	0.56	0.52	0.44	0.5
Structural maintenance of chromosomes protein 3	SMC3_HUMAN	11	31	25	4	2	0	18	50	34	6	2	0	0.12	0.28	0.22	0.04	0.02	0
Tyrosine--tRNA ligase, cytoplasmic	SYYC_HUMAN	12	4	10	7	4	6	18	5	14	8	4	6	0.21	0.08	0.18	0.13	0.11	0.11
AP-2 complex subunit alpha-1	AP2A1_HUMAN	10	17	9	11	4	6	18	29	17	11	4	6	0.11	0.18	0.09	0.12	0.04	0.06
Septin-6	SEPT6_HUMAN	10	16	9	11	9	5	18	38	21	23	29	20	0.28	0.35	0.19	0.3	0.19	0.12
Syntaxin-binding protein 2	STXB2_HUMAN	11	14	16	12	6	8	18	30	41	26	17	15	0.23	0.28	0.31	0.24	0.13	0.16
Fibrinogen alpha chain	FIBA_HUMAN	12	11	8	4	3	5	18	19	10	6	3	6	0.14	0.13	0.11	0.05	0.03	0.06
Nicotinate phosphoribosyltransferase	PNCB_HUMAN	10	7	10	10	11	11	18	11	23	19	26	20	0.21	0.17	0.22	0.19	0.22	0.21
Integrin-linked protein kinase	ILK_HUMAN	11	13	8	9	5	7	18	29	18	13	12	12	0.22	0.26	0.19	0.21	0.12	0.15
Differentially expressed in FDCP 6 homolog	DEFI6_HUMAN	10	13	11	9	9	3	18	27	21	17	14	6	0.18	0.22	0.19	0.16	0.16	0.05
26S protease regulatory subunit 6A	PRS6A_HUMAN	12	11	7	5	0	3	18	16	9	5	0	4	0.33	0.31	0.19	0.16	0	0.09
SAM domain and HD domain-containing protein 1	SAMH1_HUMAN	10	12	6	5	0	0	18	18	6	6	0	0	0.18	0.21	0.1	0.09	0	0
Tyrosine-protein kinase HCK	HCK_HUMAN	7	11	6	3	1	0	18	22	8	4	1	0	0.14	0.2	0.12	0.05	0.02	0
CD97 antigen	CD97_HUMAN	8	11	4	4	5	7	18	24	9	4	18	16	0.09	0.13	0.06	0.06	0.07	0.09
Twinfilin-2	TWF2_HUMAN	8	10	7	6	4	4	18	18	12	8	6	8	0.3	0.33	0.23	0.25	0.17	0.17
Heterogeneous nuclear ribonucleoprotein A1	ROA1_HUMAN	8	10	6	6	4	4	18	23	17	12	5	7	0.24	0.27	0.17	0.16	0.11	0.11
Unconventional myosin-Ie	MYO1E_HUMAN	6	6	8	4	4	3	18	22	23	13	8	6	0.06	0.06	0.08	0.04	0.04	0.03
Carcinoembryonic antigen-related cell adhesion molecule 8	CEAM8_HUMAN	5	6	6	6	5	7	18	24	34	38	49	41	0.17	0.22	0.22	0.22	0.19	0.24
Arachidonate 5-lipoxygenase	LOX5_HUMAN	11	9	14	14	13	12	19	13	31	22	25	18	0.16	0.14	0.22	0.2	0.24	0.24
Ankyrin-1	ANK1_HUMAN	14	12	12	10	7	8	19	17	17	14	11	15	0.1	0.08	0.09	0.07	0.05	0.06
Phosphatidylinositol 3,4,5-trisphosphate-dependent Rac exchanger 1 protein	PREX1_HUMAN	15	14	7	1	1	0	19	26	10	1	1	0	0.11	0.11	0.05	0.01	0.01	0
Dynactin subunit 1	DCTN1_HUMAN	10	13	5	1	0	0	19	29	6	1	0	0	0.11	0.14	0.06	0.01	0	0
T-complex protein 1 subunit alpha	TCPA_HUMAN	13	13	6	7	6	3	19	21	12	10	7	4	0.28	0.27	0.12	0.17	0.14	0.06
Coatomer subunit beta	COPB_HUMAN	10	13	4	1	0	0	19	18	7	2	0	0	0.13	0.17	0.04	0.01	0	0
Tyrosine-protein kinase Fgr	FGR_HUMAN	12	11	8	3	2	3	19	19	11	4	2	3	0.2	0.21	0.14	0.08	0.05	0.08
Tyrosine-protein kinase SYK	KSYK_HUMAN	10	12	9	3	0	2	19	18	13	3	0	2	0.15	0.21	0.15	0.04	0	0.05
Fibrinogen gamma chain	FIBG_HUMAN	11	12	7	12	9	7	19	24	12	13	15	10	0.26	0.25	0.15	0.26	0.22	0.18
Beta-hexosaminidase subunit alpha	HEXA_HUMAN	9	8	3	2	4	3	19	19	6	3	5	3	0.18	0.15	0.06	0.04	0.08	0.06
Spliceosome RNA helicase DDX39B	DX39B_HUMAN	8	8	5	2	3	2	19	21	6	4	4	3	0.21	0.22	0.14	0.06	0.07	0.04
SH3 domain-containing kinase-binding protein 1	SH3K1_HUMAN	7	8	3	1	0	0	19	27	9	3	0	0	0.16	0.18	0.07	0.03	0	0
Probable ATP-dependent RNA helicase DDX5	DDX5_HUMAN	8	6	3	3	0	0	19	17	6	6	0	0	0.14	0.11	0.06	0.06	0	0
Glycogen phosphorylase, brain form	PYGB_HUMAN	6	7	6	6	5	6	19	30	40	36	23	28	0.08	0.1	0.06	0.06	0.05	0.06
Putative inactive carboxylesterase 4	CES1P_HUMAN	4	4	1	1	0	0	19	21	1	1	0	0	0.18	0.18	0.05	0.05	0	0
DnaJ homolog subfamily C member 13	DJC13_HUMAN	11	19	10	9	5	7	20	37	19	9	5	9	0.06	0.11	0.06	0.05	0.03	0.04
Engulfment and cell motility protein 1	ELMO1_HUMAN	14	16	13	8	7	5	20	32	34	12	7	5	0.2	0.21	0.17	0.11	0.09	0.07
Tropomyosin beta chain	TPM2_HUMAN	12	7	11	8	14	11	20	9	20	12	24	24	0.3	0.18	0.27	0.23	0.39	0.28
Far upstream element-binding protein 1	FUBP1_HUMAN	12	13	5	2	0	0	20	28	6	3	0	0	0.25	0.21	0.1	0.03	0	0
Dihydropyrimidinase-related protein 2	DPYL2_HUMAN	13	12	11	8	2	0	20	25	16	14	4	0	0.28	0.25	0.22	0.18	0.05	0
Transgelin-2	TAGL2_HUMAN	10	9	14	8	3	2	20	11	30	12	3	2	0.55	0.49	0.65	0.38	0.2	0.12
Heterogeneous nuclear ribonucleoprotein L	HNRPL_HUMAN	12	12	10	3	0	1	20	14	11	3	0	1	0.28	0.26	0.2	0.09	0	0.02
Protein Niban	NIBAN_HUMAN	8	13	8	5	6	5	20	31	21	10	9	11	0.09	0.14	0.09	0.06	0.07	0.06
Ras-related protein Rap-1b	RAP1B_HUMAN	9	9	12	10	11	11	20	24	37	20	31	37	0.41	0.41	0.49	0.48	0.48	0.48
Mitogen-activated protein kinase 14	MK14_HUMAN	11	11	10	7	8	7	20	19	21	11	22	20	0.36	0.34	0.28	0.21	0.23	0.21
Dihydrolipoyl dehydrogenase, mitochondrial	DLDH_HUMAN	7	12	7	7	7	4	20	19	14	9	15	7	0.15	0.25	0.17	0.16	0.16	0.11
Pantetheinase	VNN1_HUMAN	8	11	6	1	4	8	20	47	10	1	8	17	0.19	0.25	0.14	0.03	0.11	0.19
SUN domain-containing protein 2	SUN2_HUMAN	9	8	7	2	0	2	20	24	11	2	0	2	0.15	0.15	0.12	0.04	0	0.04
Heterogeneous nuclear ribonucleoprotein U-like protein 2	HNRL2_HUMAN	8	8	7	5	6	5	20	15	14	13	10	10	0.12	0.13	0.11	0.08	0.1	0.08
N-acetylglucosamine-6-sulfatase	GNS_HUMAN	7	9	8	6	9	10	20	16	19	27	43	31	0.14	0.18	0.16	0.12	0.18	0.2
ADP/ATP translocase 3	ADT3_HUMAN	9	7	3	0	0	0	20	15	5	0	0	0	0.29	0.23	0.1	0	0	0
Putative tropomyosin alpha-3 chain-like protein	TPM3L_HUMAN	9	3	9	6	6	5	20	4	17	13	13	15	0.28	0.13	0.27	0.22	0.22	0.18
Nuclear pore membrane glycoprotein 210	PO210_HUMAN	11	21	2	3	0	0	21	44	3	3	0	0	0.07	0.12	0.02	0.02	0	0
Stress-70 protein, mitochondrial	GRP75_HUMAN	10	20	10	8	2	2	21	43	21	17	4	4	0.19	0.36	0.19	0.14	0.04	0.04
Importin subunit beta-1	IMB1_HUMAN	12	10	10	7	5	6	21	18	15	11	6	7	0.16	0.15	0.15	0.11	0.07	0.09
cAMP-dependent protein kinase type I-alpha regulatory subunit	KAP0_HUMAN	11	13	12	11	11	7	21	17	20	18	17	11	0.3	0.34	0.35	0.3	0.3	0.21
Long-chain-fatty-acid--CoA ligase 1	ACSL1_HUMAN	11	13	7	4	4	3	21	19	12	5	4	3	0.16	0.19	0.1	0.06	0.07	0.04
Tropomyosin alpha-1 chain	TPM1_HUMAN	11	6	9	8	12	9	21	8	18	14	21	20	0.25	0.14	0.2	0.22	0.31	0.2
Grancalcin	GRAN_HUMAN	9	11	5	7	7	8	21	52	5	9	12	12	0.48	0.51	0.25	0.4	0.41	0.5
Bifunctional ATP-dependent dihydroxyacetone kinase/FAD-AMP lyase (cyclizing)	DHAK_HUMAN	10	10	10	8	7	7	21	24	25	19	20	19	0.22	0.22	0.23	0.17	0.15	0.15
Monocyte differentiation antigen CD14	CD14_HUMAN	9	11	0	0	0	0	21	18	0	0	0	0	0.32	0.35	0	0	0	0
EH domain-containing protein 3	EHD3_HUMAN	6	6	8	7	7	7	21	20	16	17	17	17	0.12	0.12	0.16	0.14	0.14	0.14
Stress-induced-phosphoprotein 1	STIP1_HUMAN	14	31	24	10	5	5	22	43	40	14	9	8	0.27	0.52	0.38	0.2	0.09	0.1
Fibrinogen beta chain	FIBB_HUMAN	14	17	14	6	6	6	22	25	19	12	17	12	0.34	0.38	0.33	0.15	0.15	0.18
Ubiquitin carboxyl-terminal hydrolase 14	UBP14_HUMAN	12	13	10	8	3	5	22	26	24	14	6	12	0.29	0.31	0.26	0.19	0.1	0.15
V-type proton ATPase catalytic subunit A	VATA_HUMAN	16	9	8	6	1	2	22	12	15	8	2	2	0.27	0.17	0.15	0.12	0.03	0.04
Heterogeneous nuclear ribonucleoproteins A2/B1	ROA2_HUMAN	11	14	12	8	7	8	22	35	23	10	10	12	0.31	0.37	0.35	0.22	0.19	0.23
Isocitrate dehydrogenase [NADP] cytoplasmic	IDHC_HUMAN	11	11	9	9	10	9	22	29	31	26	20	24	0.28	0.27	0.24	0.24	0.3	0.22
Nck-associated protein 1-like	NCKPL_HUMAN	12	14	8	7	6	5	22	28	20	15	16	13	0.12	0.14	0.09	0.08	0.07	0.06
Fructose-bisphosphate aldolase C	ALDOC_HUMAN	7	5	13	8	13	14	22	20	27	36	47	42	0.17	0.16	0.42	0.26	0.38	0.38
Alpha-soluble NSF attachment protein	SNAA_HUMAN	14	8	12	7	10	7	22	11	24	10	15	10	0.61	0.36	0.42	0.26	0.38	0.32
Phospholipase B-like 1	PLBL1_HUMAN	11	11	9	10	12	12	22	26	21	19	68	55	0.21	0.2	0.17	0.19	0.21	0.2
Cathepsin G	CATG_HUMAN	8	12	6	6	5	6	22	30	10	10	8	9	0.33	0.41	0.2	0.24	0.27	0.22
ADP/ATP translocase 2	ADT2_HUMAN	9	8	4	4	0	0	22	15	6	4	0	0	0.29	0.27	0.13	0.15	0	0
Ras-related C3 botulinum toxin substrate 2	RAC2_HUMAN	8	9	7	8	5	6	22	22	20	24	16	19	0.35	0.36	0.35	0.38	0.23	0.28
Spectrin beta chain, non-erythrocytic 1	SPTB2_HUMAN	16	36	37	25	19	15	23	60	89	57	31	27	0.09	0.18	0.18	0.12	0.09	0.07
Sarcoplasmic/endoplasmic reticulum calcium ATPase 3	AT2A3_HUMAN	16	9	22	17	16	16	23	28	88	73	62	62	0.2	0.11	0.23	0.2	0.2	0.19
Cytoplasmic FMR1-interacting protein 2	CYFP2_HUMAN	17	15	17	10	8	8	23	29	40	16	9	14	0.14	0.13	0.13	0.08	0.06	0.07
Septin-7	SEPT7_HUMAN	12	17	12	12	5	5	23	35	23	19	12	10	0.3	0.4	0.3	0.3	0.14	0.13
Ribonuclease inhibitor	RINI_HUMAN	9	7	9	5	1	5	23	16	17	12	1	6	0.24	0.17	0.23	0.15	0.03	0.13
Glutathione reductase, mitochondrial	GSHR_HUMAN	9	14	12	11	11	12	23	41	28	24	21	25	0.22	0.32	0.27	0.25	0.33	0.3
Tropomyosin alpha-1 chain	TPM1_HUMAN	13	6	10	9	13	9	23	8	19	15	22	20	0.31	0.14	0.23	0.25	0.31	0.2
Tropomyosin alpha-1 chain	TPM1_HUMAN	13	6	9	9	11	10	23	8	18	15	20	21	0.39	0.17	0.23	0.31	0.31	0.28
Carbonic anhydrase 1	CAH1_HUMAN	9	6	9	8	8	9	23	16	29	26	37	34	0.42	0.27	0.49	0.39	0.43	0.49
Threonine--tRNA ligase, cytoplasmic	SYTC_HUMAN	11	18	16	10	7	13	24	31	26	11	12	27	0.17	0.29	0.24	0.15	0.11	0.2
Very long-chain specific acyl-CoA dehydrogenase, mitochondrial	ACADV_HUMAN	11	17	17	12	9	9	24	31	38	20	14	12	0.22	0.34	0.29	0.21	0.16	0.16
Platelet endothelial cell adhesion molecule	PECA1_HUMAN	10	21	14	10	11	15	24	55	24	24	46	55	0.2	0.33	0.25	0.19	0.22	0.27
Poly [ADP-ribose] polymerase 1	PARP1_HUMAN	15	15	8	4	0	0	24	20	14	5	0	0	0.18	0.16	0.1	0.04	0	0
T-complex protein 1 subunit delta	TCPD_HUMAN	13	10	10	6	2	7	24	18	13	10	2	8	0.27	0.25	0.21	0.14	0.06	0.15
Tropomyosin alpha-4 chain	TPM4_HUMAN	15	8	15	9	15	12	24	10	24	13	25	26	0.35	0.21	0.35	0.25	0.37	0.29
Protein kinase C delta type	KPCD_HUMAN	15	14	13	7	3	1	24	19	14	8	3	1	0.22	0.2	0.18	0.1	0.04	0.02
Elongation factor 1-gamma	EF1G_HUMAN	12	13	9	7	6	5	24	26	13	12	14	11	0.26	0.29	0.2	0.17	0.16	0.14
Serpin B10	SPB10_HUMAN	9	10	15	13	11	9	24	32	52	40	23	23	0.26	0.28	0.43	0.38	0.34	0.25
Tropomyosin alpha-1 chain	TPM1_HUMAN	14	6	10	9	12	9	24	8	19	15	21	20	0.44	0.18	0.29	0.32	0.36	0.25
Glucosidase 2 subunit beta	GLU2B_HUMAN	11	8	12	8	5	2	24	17	21	12	6	2	0.24	0.18	0.27	0.18	0.11	0.04
Eukaryotic initiation factor 4A-II	IF4A2_HUMAN	9	8	5	3	1	2	24	22	13	6	1	2	0.24	0.23	0.13	0.06	0.02	0.06
Proteasome activator complex subunit 2	PSME2_HUMAN	11	9	11	7	4	6	24	13	19	10	8	9	0.33	0.3	0.33	0.23	0.14	0.21
Tubulin beta-1 chain	TBB1_HUMAN	3	6	4	3	4	5	24	28	14	11	11	7	0.06	0.12	0.09	0.06	0.06	0.12
Cation-independent mannose-6-phosphate receptor	MPRI_HUMAN	14	23	8	25	20	16	25	31	10	27	27	34	0.07	0.11	0.04	0.12	0.09	0.07
Aspartate--tRNA ligase, cytoplasmic	SYDC_HUMAN	16	12	13	10	6	5	25	21	23	13	9	6	0.38	0.24	0.28	0.23	0.17	0.12
26S proteasome non-ATPase regulatory subunit 2	PSMD2_HUMAN	10	14	13	10	9	6	25	40	27	17	21	17	0.13	0.17	0.15	0.12	0.11	0.08
Dolichyl-diphosphooligosaccharide--protein glycosyltransferase subunit 1	RPN1_HUMAN	15	14	15	9	9	6	25	19	28	19	15	11	0.27	0.26	0.26	0.16	0.16	0.11
Calpain-2 catalytic subunit	CAN2_HUMAN	16	13	2	2	0	0	25	25	3	2	0	0	0.24	0.19	0.03	0.04	0	0
Heterogeneous nuclear ribonucleoprotein D0	HNRPD_HUMAN	12	11	12	6	5	3	25	30	21	17	7	3	0.35	0.26	0.34	0.16	0.19	0.1
Rho GDP-dissociation inhibitor 2	GDIR2_HUMAN	12	13	11	12	11	11	25	49	47	57	43	46	0.6	0.62	0.54	0.56	0.66	0.67
V-type proton ATPase subunit B, brain isoform	VATB2_HUMAN	11	14	10	9	7	6	25	40	25	19	12	11	0.26	0.32	0.23	0.21	0.16	0.15
Heterogeneous nuclear ribonucleoprotein Q	HNRPQ_HUMAN	12	15	5	5	0	2	25	37	12	7	0	4	0.2	0.25	0.08	0.08	0	0.04
BTB/POZ domain-containing protein KCTD12	KCD12_HUMAN	10	9	5	3	1	5	25	23	9	5	1	6	0.33	0.34	0.18	0.1	0.04	0.15
F-actin-capping protein subunit alpha-2	CAZA2_HUMAN	9	9	10	6	8	8	25	21	24	17	20	13	0.33	0.38	0.4	0.22	0.36	0.33
[truncated: 238 more rows]

## Sheet: raw data
Group	AC	ID	Entrez_ID	Gene_symbol	Descr	SP_GN	Entrez_GN	Non_spec_binder	Group_size	Specific_reporter	Pc_SGD_1.merged	Pc_grp0	Pc_mean_grp0	Pc_sd_grp0	Pc_CV_grp0	Pc_SGD_2.merged	Pc_grp1	Pc_mean_grp1	Pc_sd_grp1	Pc_CV_grp1	Pc_HC1_.merged	Pc_grp2	Pc_mean_grp2	Pc_sd_grp2	Pc_CV_grp2	Pc_HC2_.merged	Pc_grp3	Pc_mean_grp3	Pc_sd_grp3	Pc_CV_grp3	Pc_PMN-undil_1.merged	Pc_grp4	Pc_mean_grp4	Pc_sd_grp4	Pc_CV_grp4	Pc_PMN_undil_2.merged	Pc_grp5	Pc_mean_grp5	Pc_sd_grp5	Pc_CV_grp5	Sc_SGD_1.merged	Sc_grp0	Sc_mean_grp0	Sc_sd_grp0	Sc_CV_grp0	Sc_SGD_2.merged	Sc_grp1	Sc_mean_grp1	Sc_sd_grp1
P35579-1	P35579-1	MYH9_HUMAN	4627	MYH9	Myosin-9	MYH9	NA	0	2	1	118	118	118	0	0	141	141	141	0	0	106	106	106	0	0	118	118	118	0	0	91	91	91	0	0	96	96	96	0	0	1080	1080	1080	0	0	1127	1127	1127	0
Q9Y490	Q9Y490	TLN1_HUMAN	7094	TLN1	Talin-1	TLN1,KIAA1027,TLN	NA	0	2	1	92	92	92	0	0	102	102	102	0	0	106	106	106	0	0	94	94	94	0	0	87	87	87	0	0	85	85	85	0	0	535	535	535	0	0	649	649	649	0
P21333-1	P21333-1	FLNA_HUMAN	2316	FLNA	Filamin-A	FLNA,FLN,FLN1	NA	0	2	2	85	85	85	0	0	94	94	94	0	0	105	105	105	0	0	86	86	86	0	0	87	87	87	0	0	80	80	80	0	0	361	361	361	0	0	455	455	455	0
P35579-2	P35579-2	MYH9_HUMAN	4627	MYH9	Myosin-9	MYH9	NA	0	1	1	86	86	86	0	0	98	98	98	0	0	74	74	74	0	0	81	81	81	0	0	65	65	65	0	0	63	63	63	0	0	759	759	759	0	0	794	794	794	0
Q15149-4	Q15149-4	PLEC_HUMAN	5339	PLEC	Plectin	PLEC,PLEC1	NA	0	8	1	50	50	50	0	0	77	77	77	0	0	14	14	14	0	0	23	23	23	0	0	23	23	23	0	0	39	39	39	0	0	89	89	89	0	0	139	139	139	0
Q15149-3	Q15149-3	PLEC_HUMAN	5339	PLEC	Plectin	PLEC,PLEC1	NA	0	1	1	49	49	49	0	0	77	77	77	0	0	14	14	14	0	0	22	22	22	0	0	23	23	23	0	0	39	39	39	0	0	88	88	88	0	0	139	139	139	0
Q14204	Q14204	DYHC1_HUMAN	1778	DYNC1H1	Cytoplasmic dynein 1 heavy chain 1	DYNC1H1,DHC1,DNCL,DYHC,DNCH1,DNECL,KIAA0325	NA	0	1	1	49	49	49	0	0	60	60	60	0	0	42	42	42	0	0	18	18	18	0	0	2	2	2	0	0	5	5	5	0	0	78	78	78	0	0	140	140	140	0
Q8NF91-1	Q8NF91-1	SYNE1_HUMAN	23345	SYNE1	Nesprin-1	SYNE1,MYNE1,C6orf98,KIAA1756,KIAA1262,KIAA0796	NA	0	9	2	34	34	34	0	0	59	59	59	0	0	29	29	29	0	0	5	5	5	0	0	7	7	7	0	0	3	3	3	0	0	45	45	45	0	0	89	89	89	0
Q09666-1	Q09666-1	AHNK_HUMAN	79026	AHNAK	Neuroblast differentiation-associated protein AHNAK	AHNAK,PM227	NA	0	1	1	45	45	45	0	0	65	65	65	0	0	0	0	0	0	0	5	5	5	0	0	0	0	0	0	0	0	0	0	0	0	90	90	90	0	0	132	132	132	0
P46940	P46940	IQGA1_HUMAN	8826	IQGAP1	Ras GTPase-activating-like protein IQGAP1	IQGAP1,KIAA0051	NA	0	2	1	60	60	60	0	0	70	70	70	0	0	53	53	53	0	0	49	49	49	0	0	44	44	44	0	0	46	46	46	0	0	427	427	427	0	0	534	534	534	0
P02788-1	P02788-1	TRFL_HUMAN	4057	LTF	Lactotransferrin	LTF,LF	NA	0	2	1	0	0	0	0	0	0	0	0	0	0	56	56	56	0	0	56	56	56	0	0	57	57	57	0	0	55	55	55	0	0	0	0	0	0	0	0	0	0	0
P18206-1	P18206-1	VINC_HUMAN	7414	VCL	Vinculin	VCL	NA	0	3	2	39	39	39	0	0	50	50	50	0	0	58	58	58	0	0	40	40	40	0	0	34	34	34	0	0	35	35	35	0	0	196	196	196	0	0	268	268	268	0
P26038	P26038	MOES_HUMAN	4478	MSN	Moesin	MSN	NA	0	1	1	51	51	51	0	0	55	55	55	0	0	56	56	56	0	0	51	51	51	0	0	48	48	48	0	0	46	46	46	0	0	300	300	300	0	0	360	360	360	0
Q01082-1	Q01082-1	SPTB2_HUMAN	6711	SPTBN1	Spectrin beta chain, non-erythrocytic 1	SPTBN1,SPTB2	NA	0	3	1	16	16	16	0	0	36	36	36	0	0	37	37	37	0	0	25	25	25	0	0	19	19	19	0	0	15	15	15	0	0	23	23	23	0	0	60	60	60	0
Q8WXH0-1	Q8WXH0-1	SYNE2_HUMAN	23224	SYNE2	Nesprin-2	SYNE2,KIAA1011,NUA	NA	0	3	2	22	22	22	0	0	53	53	53	0	0	0	0	0	0	0	0	0	0	0	0	3	3	3	0	0	0	0	0	0	0	28	28	28	0	0	83	83	83	0
P08575-1	P08575-1	PTPRC_HUMAN	5788	PTPRC	Receptor-type tyrosine-protein phosphatase C	PTPRC,CD45	NA	0	2	2	42	42	42	0	0	46	46	46	0	0	40	40	40	0	0	38	38	38	0	0	26	26	26	0	0	34	34	34	0	0	155	155	155	0	0	233	233	233	0
Q13813-1	Q13813-1	SPTN1_HUMAN	6709	SPTAN1	Spectrin alpha chain, non-erythrocytic 1	SPTAN1,SPTA2,NEAS	NA	0	3	2	12	12	12	0	0	20	20	20	0	0	42	42	42	0	0	23	23	23	0	0	12	12	12	0	0	12	12	12	0	0	16	16	16	0	0	33	33	33	0
P11215	P11215	ITAM_HUMAN	3684	ITGAM	Integrin alpha-M	ITGAM,CR3A,CD11B	NA	0	1	1	37	37	37	0	0	43	43	43	0	0	39	39	39	0	0	43	43	43	0	0	37	37	37	0	0	37	37	37	0	0	229	229	229	0	0	252	252	252	0
P08133	P08133	ANXA6_HUMAN	309	ANXA6	Annexin A6	ANXA6,ANX6	NA	0	1	1	43	43	43	0	0	45	45	45	0	0	42	42	42	0	0	35	35	35	0	0	37	37	37	0	0	31	31	31	0	0	343	343	343	0	0	332	332	332	0
P78527-1	P78527-1	PRKDC_HUMAN	5591	PRKDC	DNA-dependent protein kinase catalytic subunit	PRKDC,HYRC1,HYRC	NA	0	2	1	22	22	22	0	0	23	23	23	0	0	19	19	19	0	0	8	8	8	0	0	3	3	3	0	0	2	2	2	0	0	30	30	30	0	0	36	36	36	0
P12814-1	P12814-1	ACTN1_HUMAN	87	ACTN1	Alpha-actinin-1	ACTN1	NA	0	3	1	26	26	26	0	0	32	32	32	0	0	42	42	42	0	0	34	34	34	0	0	32	32	32	0	0	28	28	28	0	0	116	116	116	0	0	135	135	135	0
P06737	P06737	PYGL_HUMAN	5836	PYGL	Glycogen phosphorylase, liver form	PYGL	NA	0	1	1	32	32	32	0	0	38	38	38	0	0	38	38	38	0	0	37	37	37	0	0	36	36	36	0	0	40	40	40	0	0	172	172	172	0	0	235	235	235	0
P05164-1	P05164-1	PERM_HUMAN	4353	MPO	Myeloperoxidase	MPO	NA	0	3	3	36	36	36	0	0	40	40	40	0	0	41	41	41	0	0	33	33	33	0	0	36	36	36	0	0	38	38	38	0	0	672	672	672	0	0	779	779	779	0
P13796	P13796	PLSL_HUMAN	3936	LCP1	Plastin-2	LCP1,PLS2	NA	0	1	1	38	38	38	0	0	38	38	38	0	0	39	39	39	0	0	37	37	37	0	0	39	39	39	0	0	39	39	39	0	0	547	547	547	0	0	616	616	616	0
P05107	P05107	ITB2_HUMAN	3689	ITGB2	Integrin beta-2	ITGB2,CD18,MFI7	NA	0	3	1	29	29	29	0	0	33	33	33	0	0	34	34	34	0	0	33	33	33	0	0	30	30	30	0	0	34	34	34	0	0	163	163	163	0	0	314	314	314	0
P02768-1	P02768-1	ALBU_HUMAN	213	ALB	Serum albumin	ALB	NA	0	2	1	31	31	31	0	0	29	29	29	0	0	38	38	38	0	0	33	33	33	0	0	35	35	35	0	0	35	35	35	0	0	84	84	84	0	0	114	114	114	0
O43707	O43707	ACTN4_HUMAN	81	ACTN4	Alpha-actinin-4	ACTN4	NA	0	1	1	21	21	21	0	0	27	27	27	0	0	32	32	32	0	0	23	23	23	0	0	20	20	20	0	0	17	17	17	0	0	62	62	62	0	0	87	87	87	0
P20700	P20700	LMNB1_HUMAN	4001	LMNB1	Lamin-B1	LMNB1,LMN2,LMNB	NA	0	4	1	35	35	35	0	0	36	36	36	0	0	8	8	8	0	0	3	3	3	0	0	0	0	0	0	0	2	2	2	0	0	94	94	94	0	0	110	110	110	0
P07900-1	P07900-1	HS90A_HUMAN	3320	HSP90AA1	Heat shock protein HSP 90-alpha	HSP90AA1,HSP90A,HSPC1,HSPCA	NA	0	4	2	29	29	29	0	0	32	32	32	0	0	32	32	32	0	0	24	24	24	0	0	23	23	23	0	0	23	23	23	0	0	190	190	190	0	0	220	220	220	0
Q9UQE7	Q9UQE7	SMC3_HUMAN	9126	SMC3	Structural maintenance of chromosomes protein 3	SMC3,CSPG6,SMC3L1,BAM,BMH	NA	0	1	1	11	11	11	0	0	31	31	31	0	0	25	25	25	0	0	4	4	4	0	0	2	2	2	0	0	0	0	0	0	0	18	18	18	0	0	50	50	50	0
P31948	P31948	STIP1_HUMAN	10963	STIP1	Stress-induced-phosphoprotein 1	STIP1	NA	0	1	1	14	14	14	0	0	31	31	31	0	0	24	24	24	0	0	10	10	10	0	0	5	5	5	0	0	5	5	5	0	0	22	22	22	0	0	43	43	43	0
P34932	P34932	HSP74_HUMAN	3308	HSPA4	Heat shock 70 kDa protein 4	HSPA4,APG2	NA	0	1	1	24	24	24	0	0	24	24	24	0	0	33	33	33	0	0	17	17	17	0	0	20	20	20	0	0	13	13	13	0	0	49	49	49	0	0	58	58	58	0
162648	162648	162648	NA	NA	albumin [Bos taurus]	NA	NA	0	1	1	13	13	13	0	0	25	25	25	0	0	17	17	17	0	0	36	36	36	0	0	25	25	25	0	0	19	19	19	0	0	37	37	37	0	0	62	62	62	0
P11413-2	P11413-2	G6PD_HUMAN	2539	G6PD	Glucose-6-phosphate 1-dehydrogenase	G6PD	NA	0	3	1	26	26	26	0	0	27	27	27	0	0	36	36	36	0	0	30	30	30	0	0	28	28	28	0	0	28	28	28	0	0	133	133	133	0	0	132	132	132	0
P14618-1	P14618-1	KPYM_HUMAN	5315	PKM	Pyruvate kinase isozymes M1/M2	PKM,OIP3,PKM2,PK3,PK2	NA	0	2	1	33	33	33	0	0	31	31	31	0	0	35	35	35	0	0	32	32	32	0	0	32	32	32	0	0	32	32	32	0	0	320	320	320	0	0	295	295	295	0
P14618-2	P14618-2	KPYM_HUMAN	5315	PKM	Pyruvate kinase isozymes M1/M2	PKM,OIP3,PKM2,PK3,PK2	NA	0	1	1	33	33	33	0	0	31	31	31	0	0	35	35	35	0	0	32	32	32	0	0	32	32	32	0	0	32	32	32	0	0	283	283	283	0	0	262	262	262	0
Q92608-1	Q92608-1	DOCK2_HUMAN	1794	DOCK2	Dedicator of cytokinesis protein 2	DOCK2,KIAA0209	NA	0	2	1	19	19	19	0	0	27	27	27	0	0	19	19	19	0	0	12	12	12	0	0	4	4	4	0	0	4	4	4	0	0	33	33	33	0	0	44	44	44	0
Q13576-1	Q13576-1	IQGA2_HUMAN	10788	IQGAP2	Ras GTPase-activating-like protein IQGAP2	IQGAP2	NA	0	2	1	20	20	20	0	0	27	27	27	0	0	17	17	17	0	0	13	13	13	0	0	7	7	7	0	0	4	4	4	0	0	69	69	69	0	0	90	90	90	0
O00160	O00160	MYO1F_HUMAN	4542	MYO1F	Unconventional myosin-If	MYO1F	NA	0	1	1	22	22	22	0	0	26	26	26	0	0	30	30	30	0	0	17	17	17	0	0	12	12	12	0	0	14	14	14	0	0	78	78	78	0	0	90	90	90	0
P11717	P11717	MPRI_HUMAN	3482	IGF2R	Cation-independent mannose-6-phosphate receptor	IGF2R,MPRI	NA	0	1	1	14	14	14	0	0	23	23	23	0	0	8	8	8	0	0	25	25	25	0	0	20	20	20	0	0	16	16	16	0	0	25	25	25	0	0	31	31	31	0
P11021	P11021	GRP78_HUMAN	3309	HSPA5	78 kDa glucose-regulated protein	HSPA5,GRP78	NA	0	1	1	25	25	25	0	0	33	33	33	0	0	26	26	26	0	0	25	25	25	0	0	22	22	22	0	0	24	24	24	0	0	107	107	107	0	0	133	133	133	0
P41218	P41218	MNDA_HUMAN	4332	MNDA	Myeloid cell nuclear differentiation antigen	MNDA	NA	0	1	1	30	30	30	0	0	33	33	33	0	0	32	32	32	0	0	29	29	29	0	0	24	24	24	0	0	28	28	28	0	0	136	136	136	0	0	152	152	152	0
O75923-1	O75923-1	DYSF_HUMAN	8291	DYSF	Dysferlin	DYSF,FER1L1	NA	0	15	15	29	29	29	0	0	32	32	32	0	0	19	19	19	0	0	11	11	11	0	0	1	1	1	0	0	4	4	4	0	0	70	70	70	0	0	96	96	96	0
P55072	P55072	TERA_HUMAN	7415	VCP	Transitional endoplasmic reticulum ATPase	VCP	NA	0	1	1	28	28	28	0	0	30	30	30	0	0	24	24	24	0	0	15	15	15	0	0	11	11	11	0	0	11	11	11	0	0	102	102	102	0	0	124	124	124	0
P14780	P14780	MMP9_HUMAN	4318	MMP9	Matrix metalloproteinase-9	MMP9,CLG4B	NA	0	1	1	10	10	10	0	0	18	18	18	0	0	32	32	32	0	0	31	31	31	0	0	31	31	31	0	0	32	32	32	0	0	12	12	12	0	0	41	41	41	0
P00558	P00558	PGK1_HUMAN	5230	PGK1	Phosphoglycerate kinase 1	PGK1,PGKA	NA	0	1	1	31	31	31	0	0	31	31	31	0	0	33	33	33	0	0	28	28	28	0	0	33	33	33	0	0	29	29	29	0	0	207	207	207	0	0	163	163	163	0
P06753-2	P06753-2	TPM3_HUMAN	7170	TPM3	Tropomyosin alpha-3 chain	TPM3	NA	0	2	1	31	31	31	0	0	14	14	14	0	0	33	33	33	0	0	22	22	22	0	0	23	23	23	0	0	23	23	23	0	0	72	72	72	0	0	19	19	19	0
P14625	P14625	ENPL_HUMAN	7184	HSP90B1	Endoplasmin	HSP90B1,TRA1,GRP94	NA	0	2	1	25	25	25	0	0	23	23	23	0	0	19	19	19	0	0	21	21	21	0	0	12	12	12	0	0	14	14	14	0	0	46	46	46	0	0	52	52	52	0
Q8WUM4	Q8WUM4	PDC6I_HUMAN	10015	PDCD6IP	Programmed cell death 6-interacting protein	PDCD6IP,AIP1,ALIX,KIAA1375	NA	0	1	1	20	20	20	0	0	29	29	29	0	0	27	27	27	0	0	17	17	17	0	0	15	15	15	0	0	12	12	12	0	0	46	46	46	0	0	76	76	76	0
P08238	P08238	HS90B_HUMAN	3326	HSP90AB1	Heat shock protein HSP 90-beta	HSP90AB1,HSP90B,HSPC2,HSPCB	NA	0	3	1	27	27	27	0	0	29	29	29	0	0	28	28	28	0	0	23	23	23	0	0	19	19	19	0	0	18	18	18	0	0	166	166	166	0	0	202	202	202	0
P29401	P29401	TKT_HUMAN	7086	TKT	Transketolase	TKT	NA	0	1	1	27	27	27	0	0	32	32	32	0	0	31	31	31	0	0	29	29	29	0	0	29	29	29	0	0	28	28	28	0	0	266	266	266	0	0	328	328	328	0
Q14683	Q14683	SMC1A_HUMAN	8243	SMC1A	Structural maintenance of chromosomes protein 1A	SMC1A,SMC1,DXS423E,KIAA0178,SB1.8,SMC1L1	NA	0	1	1	9	9	9	0	0	30	30	30	0	0	7	7	7	0	0	2	2	2	0	0	0	0	0	0	0	4	4	4	0	0	10	10	10	0	0	40	40	40	0
P11142-1	P11142-1	HSP7C_HUMAN	3312	HSPA8	Heat shock cognate 71 kDa protein	HSPA8,HSC70,HSP73,HSPA10	NA	0	2	1	28	28	28	0	0	31	31	31	0	0	30	30	30	0	0	29	29	29	0	0	22	22	22	0	0	27	27	27	0	0	205	205	205	0	0	214	214	214	0
P08107-1	P08107-1	HSP71_HUMAN	3303,3304	HSPA1A	Heat shock 70 kDa protein 1A/1B	HSPA1B,HSPA1A,HSPA1	NA	0	2	1	24	24	24	0	0	25	25	25	0	0	30	30	30	0	0	27	27	27	0	0	26	26	26	0	0	29	29	29	0	0	146	146	146	0	0	173	173	173	0
P04040	P04040	CATA_HUMAN	847	CAT	Catalase	CAT	NA	0	1	1	30	30	30	0	0	29	29	29	0	0	33	33	33	0	0	28	28	28	0	0	27	27	27	0	0	28	28	28	0	0	148	148	148	0	0	188	188	188	0
P33176	P33176	KINH_HUMAN	3799	KIF5B	Kinesin-1 heavy chain	KIF5B,KNS1,KNS	NA	0	3	1	16	16	16	0	0	24	24	24	0	0	21	21	21	0	0	10	10	10	0	0	6	6	6	0	0	7	7	7	0	0	31	31	31	0	0	62	62	62	0
P19878	P19878	NCF2_HUMAN	4688	NCF2	Neutrophil cytosol factor 2	NCF2,NOXA2,P67PHOX	NA	0	1	1	24	24	24	0	0	25	25	25	0	0	32	32	32	0	0	24	24	24	0	0	16	16	16	0	0	15	15	15	0	0	46	46	46	0	0	68	68	68	0
P15311	P15311	EZRI_HUMAN	7430	EZR	Ezrin	EZR,VIL2	NA	0	1	1	22	22	22	0	0	26	26	26	0	0	28	28	28	0	0	23	23	23	0	0	12	12	12	0	0	13	13	13	0	0	122	122	122	0	0	138	138	138	0
Q00610-1	Q00610-1	CLH1_HUMAN	1213	CLTC	Clathrin heavy chain 1	CLTC,CLTCL2,KIAA0034,CLH17	NA	0	4	2	23	23	23	0	0	26	26	26	0	0	2	2	2	0	0	2	2	2	0	0	0	0	0	0	0	0	0	0	0	0	55	55	55	0	0	77	77	77	0
Q14980-1	Q14980-1	NUMA1_HUMAN	4926	NUMA1	Nuclear mitotic apparatus protein 1	NUMA1,NUMA	NA	0	4	3	21	21	21	0	0	25	25	25	0	0	14	14	14	0	0	9	9	9	0	0	0	0	0	0	0	0	0	0	0	0	29	29	29	0	0	54	54	54	0
Q96QK1	Q96QK1	VPS35_HUMAN	55737	VPS35	Vacuolar protein sorting-associated protein 35	VPS35,MEM3	NA	0	1	1	28	28	28	0	0	20	20	20	0	0	27	27	27	0	0	19	19	19	0	0	16	16	16	0	0	18	18	18	0	0	50	50	50	0	0	49	49	49	0
Q13464	Q13464	ROCK1_HUMAN	6093	ROCK1	Rho-associated protein kinase 1	ROCK1	NA	0	1	1	9	9	9	0	0	24	24	24	0	0	19	19	19	0	0	5	5	5	0	0	13	13	13	0	0	10	10	10	0	0	14	14	14	0	0	46	46	46	0
P50570-1	P50570-1	DYN2_HUMAN	1785	DNM2	Dynamin-2	DNM2,DYN2	NA	0	2	1	14	14	14	0	0	24	24	24	0	0	22	22	22	0	0	9	9	9	0	0	9	9	9	0	0	6	6	6	0	0	41	41	41	0	0	63	63	63	0
P17927	P17927	CR1_HUMAN	1378	CR1	Complement receptor type 1	CR1,C3BR	NA	0	4	1	18	18	18	0	0	27	27	27	0	0	5	5	5	0	0	22	22	22	0	0	11	11	11	0	0	10	10	10	0	0	64	64	64	0	0	70	70	70	0
P53396-1	P53396-1	ACLY_HUMAN	47	ACLY	ATP-citrate synthase	ACLY	NA	0	2	2	21	21	21	0	0	29	29	29	0	0	28	28	28	0	0	21	21	21	0	0	19	19	19	0	0	17	17	17	0	0	67	67	67	0	0	97	97	97	0
P06396-2	P06396-2	GELS_HUMAN	2934	GSN	Gelsolin	GSN	NA	0	3	1	27	27	27	0	0	25	25	25	0	0	30	30	30	0	0	27	27	27	0	0	24	24	24	0	0	27	27	27	0	0	171	171	171	0	0	185	185	185	0
P08670	P08670	VIME_HUMAN	7431	VIM	Vimentin	VIM	NA	0	4	1	29	29	29	0	0	31	31	31	0	0	0	0	0	0	0	0	0	0	0	0	0	0	0	0	0	0	0	0	0	0	97	97	97	0	0	120	120	120	0
P05106-1	P05106-1	ITB3_HUMAN	3690	ITGB3	Integrin beta-3	ITGB3,GP3A	NA	0	3	1	22	22	22	0	0	26	26	26	0	0	24	24	24	0	0	25	25	25	0	0	28	28	28	0	0	28	28	28	0	0	43	43	43	0	0	87	87	87	0
P50570-3	P50570-3	DYN2_HUMAN	1785	DNM2	Dynamin-2	DNM2,DYN2	NA	0	1	1	13	13	13	0	0	23	23	23	0	0	22	22	22	0	0	8	8	8	0	0	8	8	8	0	0	6	6	6	0	0	39	39	39	0	0	59	59	59	0
P07237	P07237	PDIA1_HUMAN	5034	P4HB	Protein disulfide-isomerase	P4HB,PO4DB,ERBA2L,PDI,PDIA1	NA	0	1	1	22	22	22	0	0	16	16	16	0	0	26	26	26	0	0	23	23	23	0	0	19	19	19	0	0	23	23	23	0	0	49	49	49	0	0	26	26	26	0
P30101	P30101	PDIA3_HUMAN	2923	PDIA3	Protein disulfide-isomerase A3	PDIA3,ERP57,ERP60,GRP58	NA	0	1	1	24	24	24	0	0	26	26	26	0	0	26	26	26	0	0	23	23	23	0	0	23	23	23	0	0	20	20	20	0	0	55	55	55	0	0	63	63	63	0
P13639	P13639	EF2_HUMAN	1938	EEF2	Elongation factor 2	EEF2,EF2	NA	0	1	1	20	20	20	0	0	28	28	28	0	0	24	24	24	0	0	18	18	18	0	0	11	11	11	0	0	12	12	12	0	0	43	43	43	0	0	64	64	64	0
P36871-1	P36871-1	PGM1_HUMAN	5236	PGM1	Phosphoglucomutase-1	PGM1	NA	0	2	1	28	28	28	0	0	28	28	28	0	0	29	29	29	0	0	25	25	25	0	0	22	22	22	0	0	20	20	20	0	0	69	69	69	0	0	98	98	98	0
P29350-1	P29350-1	PTN6_HUMAN	5777	PTPN6	Tyrosine-protein phosphatase non-receptor type 6	PTPN6,HCP,PTP1C	NA	0	4	2	24	24	24	0	0	28	28	28	0	0	24	24	24	0	0	18	18	18	0	0	13	13	13	0	0	11	11	11	0	0	81	81	81	0	0	95	95	95	0
P08514-1	P08514-1	ITA2B_HUMAN	3674	ITGA2B	Integrin alpha-IIb	ITGA2B,GP2B,ITGAB	NA	0	3	1	20	20	20	0	0	19	19	19	0	0	20	20	20	0	0	19	19	19	0	0	26	26	26	0	0	26	26	26	0	0	40	40	40	0	0	62	62	62	0
P22314	P22314	UBA1_HUMAN	7317	UBA1	Ubiquitin-like modifier-activating enzyme 1	UBA1,A1S9T,UBE1	NA	0	1	1	22	22	22	0	0	22	22	22	0	0	26	26	26	0	0	20	20	20	0	0	19	19	19	0	0	17	17	17	0	0	88	88	88	0	0	103	103	103	0
O60610-1	O60610-1	DIAP1_HUMAN	1729	DIAPH1	Protein diaphanous homolog 1	DIAPH1,DIAP1	NA	0	3	3	17	17	17	0	0	24	24	24	0	0	20	20	20	0	0	13	13	13	0	0	8	8	8	0	0	7	7	7	0	0	36	36	36	0	0	65	65	65	0
P60709	P60709	ACTB_HUMAN	60	ACTB	Actin, cytoplasmic 1	ACTB	NA	0	2	2	23	23	23	0	0	23	23	23	0	0	25	25	25	0	0	26	26	26	0	0	26	26	26	0	0	23	23	23	0	0	690	690	690	0	0	660	660	660	0
Q86UX7-1	Q86UX7-1	URP2_HUMAN	83706	FERMT3	Fermitin family homolog 3	FERMT3,URP2,MIG2B,KIND3	NA	0	2	2	25	25	25	0	0	24	24	24	0	0	20	20	20	0	0	19	19	19	0	0	13	13	13	0	0	13	13	13	0	0	133	133	133	0	0	153	153	153	0
P50395-1	P50395-1	GDIB_HUMAN	2665	GDI2	Rab GDP dissociation inhibitor beta	GDI2,RABGDIB	NA	0	2	1	20	20	20	0	0	21	21	21	0	0	23	23	23	0	0	20	20	20	0	0	19	19	19	0	0	24	24	24	0	0	70	70	70	0	0	76	76	76	0
P15144	P15144	AMPN_HUMAN	290	ANPEP	Aminopeptidase N	ANPEP,PEPN,APN,CD13	NA	0	1	1	25	25	25	0	0	25	25	25	0	0	13	13	13	0	0	9	9	9	0	0	16	16	16	0	0	14	14	14	0	0	63	63	63	0	0	111	111	111	0
P16050	P16050	LOX15_HUMAN	246	ALOX15	Arachidonate 15-lipoxygenase	ALOX15,LOG15	NA	0	1	1	0	0	0	0	0	0	0	0	0	0	27	27	27	0	0	18	18	18	0	0	16	16	16	0	0	15	15	15	0	0	0	0	0	0	0	0	0	0	0
Q12913-1	Q12913-1	PTPRJ_HUMAN	5795	PTPRJ	Receptor-type tyrosine-protein phosphatase eta	PTPRJ,DEP1	NA	0	2	1	10	10	10	0	0	17	17	17	0	0	9	9	9	0	0	25	25	25	0	0	19	19	19	0	0	17	17	17	0	0	28	28	28	0	0	28	28	28	0
Q96G03	Q96G03	PGM2_HUMAN	55276	PGM2	Phosphoglucomutase-2	PGM2	NA	0	1	1	21	21	21	0	0	19	19	19	0	0	22	22	22	0	0	15	15	15	0	0	8	8	8	0	0	12	12	12	0	0	31	31	31	0	0	43	43	43	0
O43451	O43451	MGA_HUMAN	8972	MGAM	Maltase-glucoamylase, intestinal	MGAM,MGA,MGAML	NA	0	2	1	9	9	9	0	0	15	15	15	0	0	5	5	5	0	0	18	18	18	0	0	20	20	20	0	0	18	18	18	0	0	15	15	15	0	0	21	21	21	0
P04083	P04083	ANXA1_HUMAN	301	ANXA1	Annexin A1	ANXA1,LPC1,ANX1	NA	0	1	1	27	27	27	0	0	23	23	23	0	0	26	26	26	0	0	27	27	27	0	0	24	24	24	0	0	24	24	24	0	0	135	135	135	0	0	117	117	117	0
P53621-1	P53621-1	COPA_HUMAN	1314	COPA	Coatomer subunit alpha	COPA	NA	0	2	2	17	17	17	0	0	26	26	26	0	0	12	12	12	0	0	2	2	2	0	0	2	2	2	0	0	0	0	0	0	0	30	30	30	0	0	45	45	45	0
Q92673	Q92673	SORL_HUMAN	6653	SORL1	Sortilin-related receptor	SORL1,C11orf32	NA	0	1	1	11	11	11	0	0	20	20	20	0	0	19	19	19	0	0	8	8	8	0	0	6	6	6	0	0	12	12	12	0	0	14	14	14	0	0	34	34	34	0
P07384	P07384	CAN1_HUMAN	823	CAPN1	Calpain-1 catalytic subunit	CAPN1,CANPL1	NA	0	1	1	21	21	21	0	0	24	24	24	0	0	25	25	25	0	0	19	19	19	0	0	19	19	19	0	0	18	18	18	0	0	55	55	55	0	0	68	68	68	0
P35241	P35241	RADI_HUMAN	5962	RDX	Radixin	RDX	NA	0	1	1	16	16	16	0	0	18	18	18	0	0	19	19	19	0	0	17	17	17	0	0	16	16	16	0	0	14	14	14	0	0	111	111	111	0	0	121	121	121	0
P31146	P31146	COR1A_HUMAN	11151	CORO1A	Coronin-1A	CORO1A,CORO1	NA	0	1	1	25	25	25	0	0	27	27	27	0	0	26	26	26	0	0	25	25	25	0	0	26	26	26	0	0	25	25	25	0	0	207	207	207	0	0	256	256	256	0
P06733-1	P06733-1	ENOA_HUMAN	2023	ENO1	Alpha-enolase	ENO1,MPB1,ENO1L1,MBPB1	NA	0	3	1	25	25	25	0	0	25	25	25	0	0	26	26	26	0	0	25	25	25	0	0	26	26	26	0	0	27	27	27	0	0	193	193	193	0	0	218	218	218	0
P04075	P04075	ALDOA_HUMAN	226	ALDOA	Fructose-bisphosphate aldolase A	ALDOA,ALDA	NA	0	1	1	21	21	21	0	0	20	20	20	0	0	24	24	24	0	0	22	22	22	0	0	23	23	23	0	0	26	26	26	0	0	75	75	75	0	0	96	96	96	0
P06744-2	P06744-2	G6PI_HUMAN	2821	GPI	Glucose-6-phosphate isomerase	GPI	NA	0	3	1	22	22	22	0	0	22	22	22	0	0	24	24	24	0	0	22	22	22	0	0	23	23	23	0	0	25	25	25	0	0	137	137	137	0	0	156	156	156	0
Q10567-1	Q10567-1	AP1B1_HUMAN	162	AP1B1	AP-1 complex subunit beta-1	AP1B1,BAM22,CLAPB2,ADTB1	NA	0	3	3	21	21	21	0	0	18	18	18	0	0	17	17	17	0	0	15	15	15	0	0	6	6	6	0	0	9	9	9	0	0	45	45	45	0	0	53	53	53	0
P37837	P37837	TALDO_HUMAN	6888	TALDO1	Transaldolase	TALDO1,TALDO,TAL,TALDOR	NA	0	1	1	22	22	22	0	0	23	23	23	0	0	23	23	23	0	0	22	22	22	0	0	22	22	22	0	0	20	20	20	0	0	97	97	97	0	0	97	97	97	0
P09960-1	P09960-1	LKHA4_HUMAN	4048	LTA4H	Leukotriene A-4 hydrolase	LTA4H,LTA4	NA	0	3	1	17	17	17	0	0	20	20	20	0	0	25	25	25	0	0	23	23	23	0	0	20	20	20	0	0	23	23	23	0	0	32	32	32	0	0	51	51	51	0
P07996	P07996	TSP1_HUMAN	7057	THBS1	Thrombospondin-1	THBS1,TSP1,TSP	NA	0	1	1	18	18	18	0	0	23	23	23	0	0	6	6	6	0	0	10	10	10	0	0	11	11	11	0	0	11	11	11	0	0	56	56	56	0	0	50	50	50	0
P00738	P00738	HPT_HUMAN	3240	HP	Haptoglobin	HP	NA	0	1	1	5	5	5	0	0	6	6	6	0	0	25	25	25	0	0	23	23	23	0	0	22	22	22	0	0	23	23	23	0	0	12	12	12	0	0	11	11	11	0
P02787	P02787	TRFE_HUMAN	7018	TF	Serotransferrin	TF	NA	0	1	1	7	7	7	0	0	21	21	21	0	0	20	20	20	0	0	7	7	7	0	0	16	16	16	0	0	16	16	16	0	0	13	13	13	0	0	32	32	32	0
O75083-1	O75083-1	WDR1_HUMAN	9948	WDR1	WD repeat-containing protein 1	WDR1	NA	0	2	1	22	22	22	0	0	22	22	22	0	0	25	25	25	0	0	19	19	19	0	0	15	15	15	0	0	21	21	21	0	0	120	120	120	0	0	129	129	129	0
P52790	P52790	HXK3_HUMAN	3101	HK3	Hexokinase-3	HK3	NA	0	1	1	23	23	23	0	0	25	25	25	0	0	24	24	24	0	0	24	24	24	0	0	15	15	15	0	0	14	14	14	0	0	107	107	107	0	0	127	127	127	0
O75165	O75165	DJC13_HUMAN	23317	DNAJC13	DnaJ homolog subfamily C member 13	DNAJC13,RME8,KIAA0678	NA	0	1	1	11	11	11	0	0	19	19	19	0	0	10	10	10	0	0	9	9	9	0	0	5	5	5	0	0	7	7	7	0	0	20	20	20	0	0	37	37	37	0
P55786	P55786	PSA_HUMAN	9520	NPEPPS	Puromycin-sensitive aminopeptidase	NPEPPS,PSA	NA	0	4	1	10	10	10	0	0	13	13	13	0	0	20	20	20	0	0	10	10	10	0	0	8	8	8	0	0	12	12	12	0	0	16	16	16	0	0	22	22	22	0
P13667	P13667	PDIA4_HUMAN	9601	PDIA4	Protein disulfide-isomerase A4	PDIA4,ERP70,ERP72	NA	0	1	1	8	8	8	0	0	12	12	12	0	0	23	23	23	0	0	9	9	9	0	0	10	10	10	0	0	8	8	8	0	0	17	17	17	0	0	31	31	31	0
P14598-1	P14598-1	NCF1_HUMAN	653361	NCF1	Neutrophil cytosol factor 1	NCF1,NOXO2,SH3PXD1A	NA	0	3	1	18	18	18	0	0	19	19	19	0	0	21	21	21	0	0	18	18	18	0	0	17	17	17	0	0	18	18	18	0	0	110	110	110	0	0	92	92	92	0
Q01518-1	Q01518-1	CAP1_HUMAN	10487	CAP1	Adenylyl cyclase-associated protein 1	CAP1,CAP	NA	0	3	2	24	24	24	0	0	24	24	24	0	0	25	25	25	0	0	24	24	24	0	0	22	22	22	0	0	22	22	22	0	0	179	179	179	0	0	184	184	184	0
O95466-1	O95466-1	FMNL_HUMAN	752	FMNL1	Formin-like protein 1	FMNL1,C17orf1B,C17orf1,FMNL	NA	0	5	3	11	11	11	0	0	20	20	20	0	0	14	14	14	0	0	8	8	8	0	0	3	3	3	0	0	6	6	6	0	0	33	33	33	0	0	58	58	58	0
Q93084-1	Q93084-1	AT2A3_HUMAN	489	ATP2A3	Sarcoplasmic/endoplasmic reticulum calcium ATPase 3	ATP2A3	NA	0	7	7	16	16	16	0	0	9	9	9	0	0	22	22	22	0	0	17	17	17	0	0	16	16	16	0	0	16	16	16	0	0	23	23	23	0	0	28	28	28	0
P27824	P27824	CALX_HUMAN	821	CANX	Calnexin	CANX	NA	0	1	1	17	17	17	0	0	18	18	18	0	0	22	22	22	0	0	17	17	17	0	0	13	13	13	0	0	15	15	15	0	0	53	53	53	0	0	59	59	59	0
P30740	P30740	ILEU_HUMAN	1992	SERPINB1	Leukocyte elastase inhibitor	SERPINB1,ELANH2,PI2,MNEI	NA	0	2	1	21	21	21	0	0	22	22	22	0	0	22	22	22	0	0	22	22	22	0	0	21	21	21	0	0	17	17	17	0	0	136	136	136	0	0	171	171	171	0
P23141-1	P23141-1	EST1_HUMAN	1066	CES1	Liver carboxylesterase 1	CES1,CES2,SES1	NA	0	3	2	24	24	24	0	0	20	20	20	0	0	8	8	8	0	0	6	6	6	0	0	0	0	0	0	0	1	1	1	0	0	108	108	108	0	0	128	128	128	0
P52209	P52209	6PGD_HUMAN	5226	PGD	6-phosphogluconate dehydrogenase, decarboxylating	PGD,PGDH	NA	0	1	1	18	18	18	0	0	20	20	20	0	0	21	21	21	0	0	22	22	22	0	0	20	20	20	0	0	20	20	20	0	0	94	94	94	0	0	106	106	106	0
P09525	P09525	ANXA4_HUMAN	307	ANXA4	Annexin A4	ANXA4,ANX4	NA	0	1	1	14	14	14	0	0	21	21	21	0	0	16	16	16	0	0	16	16	16	0	0	9	9	9	0	0	14	14	14	0	0	29	29	29	0	0	44	44	44	0
P12956	P12956	XRCC6_HUMAN	2547	XRCC6	X-ray repair cross-complementing protein 6	XRCC6,G22P1	NA	0	1	1	22	22	22	0	0	20	20	20	0	0	15	15	15	0	0	11	11	11	0	0	5	5	5	0	0	2	2	2	0	0	46	46	46	0	0	57	57	57	0
A6NI72	A6NI72	NCF1B_HUMAN	NA	NCF1B	Putative neutrophil cytosol factor 1B	NCF1B,SH3PXD1B	NA	0	1	1	18	18	18	0	0	19	19	19	0	0	19	19	19	0	0	18	18	18	0	0	16	16	16	0	0	16	16	16	0	0	111	111	111	0	0	92	92	92	0
P26639	P26639	SYTC_HUMAN	6897	TARS	Threonine--tRNA ligase, cytoplasmic	TARS	NA	0	1	1	11	11	11	0	0	18	18	18	0	0	16	16	16	0	0	10	10	10	0	0	7	7	7	0	0	13	13	13	0	0	24	24	24	0	0	31	31	31	0
Q8TEM1-1	Q8TEM1-1	PO210_HUMAN	23225	NUP210	Nuclear pore membrane glycoprotein 210	NUP210,KIAA0906	NA	0	2	1	11	11	11	0	0	21	21	21	0	0	2	2	2	0	0	3	3	3	0	0	0	0	0	0	0	0	0	0	0	0	21	21	21	0	0	44	44	44	0
Q9ULV4	Q9ULV4	COR1C_HUMAN	23603	CORO1C	Coronin-1C	CORO1C,CRNN4	NA	0	1	1	15	15	15	0	0	19	19	19	0	0	15	15	15	0	0	20	20	20	0	0	12	12	12	0	0	11	11	11	0	0	26	26	26	0	0	36	36	36	0
P04839	P04839	CY24B_HUMAN	1536	CYBB	Cytochrome b-245 heavy chain	CYBB,NOX2	NA	0	1	1	17	17	17	0	0	18	18	18	0	0	19	19	19	0	0	15	15	15	0	0	17	17	17	0	0	15	15	15	0	0	121	121	121	0	0	157	157	157	0
P43304-1	P43304-1	GPDM_HUMAN	2820	GPD2	Glycerol-3-phosphate dehydrogenase, mitochondrial	GPD2	NA	0	2	1	13	13	13	0	0	20	20	20	0	0	11	11	11	0	0	6	6	6	0	0	10	10	10	0	0	12	12	12	0	0	26	26	26	0	0	43	43	43	0
Q9H4M9	Q9H4M9	EHD1_HUMAN	10938	EHD1	EH domain-containing protein 1	EHD1,PAST1,PAST	NA	0	1	1	18	18	18	0	0	20	20	20	0	0	19	19	19	0	0	17	17	17	0	0	15	15	15	0	0	16	16	16	0	0	59	59	59	0	0	66	66	66	0
P63104	P63104	1433Z_HUMAN	7534	YWHAZ	14-3-3 protein zeta/delta	YWHAZ	NA	0	1	1	19	19	19	0	0	22	22	22	0	0	19	19	19	0	0	23	23	23	0	0	17	17	17	0	0	17	17	17	0	0	75	75	75	0	0	74	74	74	0
P63010-1	P63010-1	AP2B1_HUMAN	163	AP2B1	AP-2 complex subunit beta	AP2B1,CLAPB1,ADTB2	NA	0	2	2	16	16	16	0	0	18	18	18	0	0	14	14	14	0	0	10	10	10	0	0	6	6	6	0	0	8	8	8	0	0	42	42	42	0	0	54	54	54	0
P49748-1	P49748-1	ACADV_HUMAN	37	ACADVL	Very long-chain specific acyl-CoA dehydrogenase, mitochondrial	ACADVL,VLCAD	NA	0	2	2	11	11	11	0	0	17	17	17	0	0	17	17	17	0	0	12	12	12	0	0	9	9	9	0	0	9	9	9	0	0	24	24	24	0	0	31	31	31	0
P43490	P43490	NAMPT_HUMAN	10135	NAMPT	Nicotinamide phosphoribosyltransferase	NAMPT,PBEF,PBEF1	NA	0	1	1	11	11	11	0	0	14	14	14	0	0	20	20	20	0	0	13	13	13	0	0	15	15	15	0	0	16	16	16	0	0	17	17	17	0	0	21	21	21	0
P67936-1	P67936-1	TPM4_HUMAN	7171	TPM4	Tropomyosin alpha-4 chain	TPM4	NA	0	1	1	18	18	18	0	0	9	9	9	0	0	19	19	19	0	0	12	12	12	0	0	18	18	18	0	0	16	16	16	0	0	29	29	29	0	0	11	11	11	0
P61158	P61158	ARP3_HUMAN	10096	ACTR3	Actin-related protein 3	ACTR3,ARP3	NA	0	5	1	16	16	16	0	0	19	19	19	0	0	20	20	20	0	0	15	15	15	0	0	18	18	18	0	0	15	15	15	0	0	84	84	84	0	0	77	77	77	0
P25705	P25705	ATPA_HUMAN	498	ATP5A1	ATP synthase subunit alpha, mitochondrial	ATP5A1,ATP5A,ATP5AL2,ATPM	NA	0	1	1	19	19	19	0	0	13	13	13	0	0	18	18	18	0	0	12	12	12	0	0	9	9	9	0	0	9	9	9	0	0	35	35	35	0	0	25	25	25	0
P35580-1	P35580-1	MYH10_HUMAN	4628	MYH10	Myosin-10	MYH10	NA	0	3	3	17	17	17	0	0	18	18	18	0	0	14	14	14	0	0	18	18	18	0	0	12	12	12	0	0	11	11	11	0	0	133	133	133	0	0	162	162	162	0
P12429	P12429	ANXA3_HUMAN	306	ANXA3	Annexin A3	ANXA3,ANX3	NA	0	1	1	17	17	17	0	0	18	18	18	0	0	19	19	19	0	0	21	21	21	0	0	22	22	22	0	0	22	22	22	0	0	53	53	53	0	0	51	51	51	0
P09917	P09917	LOX5_HUMAN	240	ALOX5	Arachidonate 5-lipoxygenase	ALOX5,LOG5	NA	0	1	1	11	11	11	0	0	9	9	9	0	0	14	14	14	0	0	14	14	14	0	0	13	13	13	0	0	12	12	12	0	0	19	19	19	0	0	13	13	13	0
Q9UM07	Q9UM07	PADI4_HUMAN	23569	PADI4	Protein-arginine deiminase type-4	PADI4,PADI5,PDI5	NA	0	3	1	19	19	19	0	0	21	21	21	0	0	15	15	15	0	0	12	12	12	0	0	12	12	12	0	0	11	11	11	0	0	110	110	110	0	0	119	119	119	0
Q99832-1	Q99832-1	TCPH_HUMAN	10574	CCT7	T-complex protein 1 subunit eta	CCT7,NIP7-1,CCTH	NA	0	4	2	19	19	19	0	0	19	19	19	0	0	20	20	20	0	0	16	16	16	0	0	11	11	11	0	0	8	8	8	0	0	46	46	46	0	0	53	53	53	0
Q92614-1	Q92614-1	MY18A_HUMAN	399687	MYO18A	Unconventional myosin-XVIIIa	MYO18A,MYSPDZ,KIAA0216	NA	0	5	3	11	11	11	0	0	19	19	19	0	0	0	0	0	0	0	0	0	0	0	0	0	0	0	0	0	0	0	0	0	0	16	16	16	0	0	40	40	40	0
Q14697-1	Q14697-1	GANAB_HUMAN	23193	GANAB	Neutral alpha-glucosidase AB	GANAB,KIAA0088,G2AN	NA	0	2	1	17	17	17	0	0	16	16	16	0	0	15	15	15	0	0	8	8	8	0	0	11	11	11	0	0	5	5	5	0	0	38	38	38	0	0	50	50	50	0
P50990	P50990	TCPQ_HUMAN	10694	CCT8	T-complex protein 1 subunit theta	CCT8,C21orf112,KIAA0002,CCTQ	NA	0	1	1	20	20	20	0	0	19	19	19	0	0	17	17	17	0	0	17	17	17	0	0	11	11	11	0	0	9	9	9	0	0	51	51	51	0	0	47	47	47	0
O15144	O15144	ARPC2_HUMAN	10109	ARPC2	Actin-related protein 2/3 complex subunit 2	ARPC2,ARC34	NA	0	1	1	20	20	20	0	0	17	17	17	0	0	19	19	19	0	0	18	18	18	0	0	19	19	19	0	0	16	16	16	0	0	55	55	55	0	0	48	48	48	0
O94804	O94804	STK10_HUMAN	6793	STK10	Serine/threonine-protein kinase 10	STK10,LOK	NA	0	1	1	17	17	17	0	0	15	15	15	0	0	15	15	15	0	0	8	8	8	0	0	7	7	7	0	0	6	6	6	0	0	33	33	33	0	0	33	33	33	0
P00338-1	P00338-1	LDHA_HUMAN	3939	LDHA	L-lactate dehydrogenase A chain	LDHA	NA	0	7	2	14	14	14	0	0	15	15	15	0	0	21	21	21	0	0	16	16	16	0	0	18	18	18	0	0	22	22	22	0	0	51	51	51	0	0	47	47	47	0
Q9NYU2-1	Q9NYU2-1	UGGG1_HUMAN	56886	UGGT1	UDP-glucose:glycoprotein glucosyltransferase 1	UGGT1,UGCGL1,UGT1,UGGT,UGTR,GT	NA	0	2	2	11	11	11	0	0	14	14	14	0	0	12	12	12	0	0	7	7	7	0	0	4	4	4	0	0	2	2	2	0	0	16	16	16	0	0	30	30	30	0
P06576	P06576	ATPB_HUMAN	506	ATP5B	ATP synthase subunit beta, mitochondrial	ATP5B,ATPSB,ATPMB	NA	0	1	1	17	17	17	0	0	20	20	20	0	0	17	17	17	0	0	18	18	18	0	0	14	14	14	0	0	15	15	15	0	0	85	85	85	0	0	102	102	102	0
Q08211-1	Q08211-1	DHX9_HUMAN	1660	DHX9	ATP-dependent RNA helicase A	DHX9,LKP,DDX9,NDH2	NA	0	2	1	19	19	19	0	0	15	15	15	0	0	5	5	5	0	0	3	3	3	0	0	0	0	0	0	0	0	0	0	0	0	34	34	34	0	0	36	36	36	0
P54577	P54577	SYYC_HUMAN	8565	YARS	Tyrosine--tRNA ligase, cytoplasmic	YARS	NA	0	1	1	12	12	12	0	0	4	4	4	0	0	10	10	10	0	0	7	7	7	0	0	4	4	4	0	0	6	6	6	0	0	18	18	18	0	0	5	5	5	0
P19367-1	P19367-1	HXK1_HUMAN	3098	HK1	Hexokinase-1	HK1	NA	0	4	4	17	17	17	0	0	17	17	17	0	0	17	17	17	0	0	13	13	13	0	0	8	8	8	0	0	8	8	8	0	0	41	41	41	0	0	54	54	54	0
Q9UJU6-2	Q9UJU6-2	DBNL_HUMAN	28988	DBNL	Drebrin-like protein	DBNL,CMAP,SH3P7	NA	0	2	1	17	17	17	0	0	13	13	13	0	0	13	13	13	0	0	9	9	9	0	0	7	7	7	0	0	6	6	6	0	0	33	33	33	0	0	32	32	32	0
Q00839-1	Q00839-1	HNRPU_HUMAN	3192	HNRNPU	Heterogeneous nuclear ribonucleoprotein U	HNRNPU,HNRPU,U21.1,SAFA	NA	0	2	1	13	13	13	0	0	13	13	13	0	0	15	15	15	0	0	15	15	15	0	0	10	10	10	0	0	8	8	8	0	0	43	43	43	0	0	40	40	40	0
P16157-1	P16157-1	ANK1_HUMAN	286	ANK1	Ankyrin-1	ANK1,ANK	NA	0	17	17	14	14	14	0	0	12	12	12	0	0	12	12	12	0	0	10	10	10	0	0	7	7	7	0	0	8	8	8	0	0	19	19	19	0	0	17	17	17	0
Q9UJU6-1	Q9UJU6-1	DBNL_HUMAN	28988	DBNL	Drebrin-like protein	DBNL,CMAP,SH3P7	NA	0	1	1	17	17	17	0	0	14	14	14	0	0	14	14	14	0	0	10	10	10	0	0	7	7	7	0	0	6	6	6	0	0	34	34	34	0	0	33	33	33	0
P00488	P00488	F13A_HUMAN	2162	F13A1	Coagulation factor XIII A chain	F13A1,F13A	NA	0	1	1	15	15	15	0	0	17	17	17	0	0	15	15	15	0	0	10	10	10	0	0	15	15	15	0	0	15	15	15	0	0	65	65	65	0	0	83	83	83	0
Q96F07-2	Q96F07-2	CYFP2_HUMAN	26999	CYFIP2	Cytoplasmic FMR1-interacting protein 2	CYFIP2,PIR121,KIAA1168	NA	0	2	1	17	17	17	0	0	15	15	15	0	0	17	17	17	0	0	10	10	10	0	0	8	8	8	0	0	8	8	8	0	0	23	23	23	0	0	29	29	29	0
P27348	P27348	1433T_HUMAN	10971	YWHAQ	14-3-3 protein theta	YWHAQ	NA	0	1	1	14	14	14	0	0	19	19	19	0	0	16	16	16	0	0	19	19	19	0	0	12	12	12	0	0	14	14	14	0	0	49	49	49	0	0	47	47	47	0
Q13045-1	Q13045-1	FLII_HUMAN	2314	FLII	Protein flightless-1 homolog	FLII,FLIL	NA	0	2	2	10	10	10	0	0	17	17	17	0	0	9	9	9	0	0	5	5	5	0	0	3	3	3	0	0	4	4	4	0	0	13	13	13	0	0	27	27	27	0
P16284-1	P16284-1	PECA1_HUMAN	5175	PECAM1	Platelet endothelial cell adhesion molecule	PECAM1	NA	0	6	4	10	10	10	0	0	21	21	21	0	0	14	14	14	0	0	10	10	10	0	0	11	11	11	0	0	15	15	15	0	0	24	24	24	0	0	55	55	55	0
P38646	P38646	GRP75_HUMAN	3313	HSPA9	Stress-70 protein, mitochondrial	HSPA9,HSPA9B,GRP75	NA	0	1	1	10	10	10	0	0	20	20	20	0	0	10	10	10	0	0	8	8	8	0	0	2	2	2	0	0	2	2	2	0	0	21	21	21	0	0	43	43	43	0
P08758	P08758	ANXA5_HUMAN	308	ANXA5	Annexin A5	ANXA5,PP4,ENX2,ANX5	NA	0	1	1	15	15	15	0	0	18	18	18	0	0	10	10	10	0	0	16	16	16	0	0	12	12	12	0	0	10	10	10	0	0	33	33	33	0	0	48	48	48	0
P13010	P13010	XRCC5_HUMAN	7520	XRCC5	X-ray repair cross-complementing protein 5	XRCC5,G22P2	NA	0	1	1	13	13	13	0	0	18	18	18	0	0	7	7	7	0	0	10	10	10	0	0	0	0	0	0	0	0	0	0	0	0	33	33	33	0	0	40	40	40	0
P14868	P14868	SYDC_HUMAN	1615	DARS	Aspartate--tRNA ligase, cytoplasmic	DARS	NA	0	1	1	16	16	16	0	0	12	12	12	0	0	13	13	13	0	0	10	10	10	0	0	6	6	6	0	0	5	5	5	0	0	25	25	25	0	0	21	21	21	0
O75116	O75116	ROCK2_HUMAN	9475	ROCK2	Rho-associated protein kinase 2	ROCK2,KIAA0619	NA	0	1	1	1	1	1	0	0	16	16	16	0	0	6	6	6	0	0	3	3	3	0	0	0	0	0	0	0	5	5	5	0	0	1	1	1	0	0	19	19	19	0
P17213	P17213	BPI_HUMAN	671	BPI	Bactericidal permeability-increasing protein	BPI	NA	0	1	1	4	4	4	0	0	4	4	4	0	0	18	18	18	0	0	18	18	18	0	0	17	17	17	0	0	20	20	20	0	0	10	10	10	0	0	12	12	12	0
P11678	P11678	PERE_HUMAN	8288	EPX	Eosinophil peroxidase	EPX,EPP,EPER,EPO	NA	0	1	1	5	5	5	0	0	6	6	6	0	0	16	16	16	0	0	12	12	12	0	0	13	13	13	0	0	12	12	12	0	0	75	75	75	0	0	92	92	92	0
Q92835-1	Q92835-1	SHIP1_HUMAN	3635	INPP5D	Phosphatidylinositol 3,4,5-trisphosphate 5-phosphatase 1	INPP5D,SHIP,SHIP1	NA	0	5	2	8	8	8	0	0	13	13	13	0	0	11	11	11	0	0	2	2	2	0	0	4	4	4	0	0	5	5	5	0	0	10	10	10	0	0	28	28	28	0
Q13200	Q13200	PSMD2_HUMAN	5708	PSMD2	26S proteasome non-ATPase regulatory subunit 2	PSMD2,TRAP2	NA	0	1	1	10	10	10	0	0	14	14	14	0	0	13	13	13	0	0	10	10	10	0	0	9	9	9	0	0	6	6	6	0	0	25	25	25	0	0	40	40	40	0
P02730	P02730	B3AT_HUMAN	6521	SLC4A1	Band 3 anion transport protein	SLC4A1,DI,EPB3,AE1	NA	0	1	1	16	16	16	0	0	17	17	17	0	0	17	17	17	0	0	16	16	16	0	0	13	13	13	0	0	14	14	14	0	0	97	97	97	0	0	119	119	119	0
P61160	P61160	ARP2_HUMAN	10097	ACTR2	Actin-related protein 2	ACTR2,ARP2	NA	0	1	1	12	12	12	0	0	18	18	18	0	0	16	16	16	0	0	16	16	16	0	0	12	12	12	0	0	14	14	14	0	0	43	43	43	0	0	65	65	65	0
P04406	P04406	G3P_HUMAN	2597	GAPDH	Glyceraldehyde-3-phosphate dehydrogenase	GAPDH,GAPD	NA	0	1	1	16	16	16	0	0	15	15	15	0	0	20	20	20	0	0	18	18	18	0	0	17	17	17	0	0	19	19	19	0	0	130	130	130	0	0	135	135	135	0
P35749-1	P35749-1	MYH11_HUMAN	4629	MYH11	Myosin-11	MYH11,KIAA0866	NA	0	4	4	15	15	15	0	0	17	17	17	0	0	14	14	14	0	0	15	15	15	0	0	11	11	11	0	0	14	14	14	0	0	119	119	119	0	0	144	144	144	0
P80723-1	P80723-1	BASP1_HUMAN	10409	BASP1	Brain acid soluble protein 1	BASP1,NAP22	NA	0	2	1	16	16	16	0	0	19	19	19	0	0	17	17	17	0	0	17	17	17	0	0	13	13	13	0	0	10	10	10	0	0	34	34	34	0	0	45	45	45	0
P07355-1	P07355-1	ANXA2_HUMAN	302	ANXA2	Annexin A2	ANXA2,LPC2D,ANX2,CAL1H,ANX2L4	NA	0	3	2	19	19	19	0	0	15	15	15	0	0	17	17	17	0	0	14	14	14	0	0	3	3	3	0	0	0	0	0	0	0	40	40	40	0	0	27	27	27	0
P49368-1	P49368-1	TCPG_HUMAN	7203	CCT3	T-complex protein 1 subunit gamma	CCT3,CCTG,TRIC5	NA	0	2	1	11	11	11	0	0	13	13	13	0	0	10	10	10	0	0	8	8	8	0	0	3	3	3	0	0	6	6	6	0	0	15	15	15	0	0	24	24	24	0
P60174-1	P60174-1	TPIS_HUMAN	7167	TPI1	Triosephosphate isomerase	TPI1,TPI	NA	0	2	2	12	12	12	0	0	18	18	18	0	0	16	16	16	0	0	14	14	14	0	0	15	15	15	0	0	15	15	15	0	0	32	32	32	0	0	55	55	55	0
Q16181-1	Q16181-1	SEPT7_HUMAN	989	SEPT7	Septin-7	SEPT7,CDC10	NA	0	2	1	12	12	12	0	0	17	17	17	0	0	12	12	12	0	0	12	12	12	0	0	5	5	5	0	0	5	5	5	0	0	23	23	23	0	0	35	35	35	0
P04843	P04843	RPN1_HUMAN	6184	RPN1	Dolichyl-diphosphooligosaccharide--protein glycosyltransferase subunit 1	RPN1	NA	0	1	1	15	15	15	0	0	14	14	14	0	0	15	15	15	0	0	9	9	9	0	0	9	9	9	0	0	6	6	6	0	0	25	25	25	0	0	19	19	19	0
P50995	P50995	ANX11_HUMAN	311	ANXA11	Annexin A11	ANXA11,ANX11	NA	0	3	1	18	18	18	0	0	18	18	18	0	0	18	18	18	0	0	16	16	16	0	0	14	14	14	0	0	16	16	16	0	0	64	64	64	0	0	60	60	60	0
P05023-1	P05023-1	AT1A1_HUMAN	476	ATP1A1	Sodium/potassium-transporting ATPase subunit alpha-1	ATP1A1	NA	0	9	2	12	12	12	0	0	11	11	11	0	0	14	14	14	0	0	13	13	13	0	0	3	3	3	0	0	7	7	7	0	0	15	15	15	0	0	18	18	18	0
P09874	P09874	PARP1_HUMAN	142	PARP1	Poly [ADP-ribose] polymerase 1	PARP1,PPOL,ADPRT	NA	0	1	1	15	15	15	0	0	15	15	15	0	0	8	8	8	0	0	4	4	4	0	0	0	0	0	0	0	0	0	0	0	0	24	24	24	0	0	20	20	20	0
O75131	O75131	CPNE3_HUMAN	8895	CPNE3	Copine-3	CPNE3,CPN3,KIAA0636	NA	0	6	1	5	5	5	0	0	7	7	7	0	0	15	15	15	0	0	11	11	11	0	0	14	14	14	0	0	15	15	15	0	0	14	14	14	0	0	17	17	17	0
P68363	P68363	TBA1B_HUMAN	10376	TUBA1B	Tubulin alpha-1B chain	TUBA1B	NA	0	3	1	19	19	19	0	0	18	18	18	0	0	13	13	13	0	0	12	12	12	0	0	11	11	11	0	0	9	9	9	0	0	73	73	73	0	0	70	70	70	0
P02675	P02675	FIBB_HUMAN	2244	FGB	Fibrinogen beta chain	FGB	NA	0	1	1	14	14	14	0	0	17	17	17	0	0	14	14	14	0	0	6	6	6	0	0	6	6	6	0	0	6	6	6	0	0	22	22	22	0	0	25	25	25	0
Q15075	Q15075	EEA1_HUMAN	8411	EEA1	Early endosome antigen 1	EEA1,ZFYVE2	NA	0	1	1	4	4	4	0	0	14	14	14	0	0	0	0	0	0	0	7	7	7	0	0	0	0	0	0	0	2	2	2	0	0	4	4	4	0	0	19	19	19	0
O95782-1	O95782-1	AP2A1_HUMAN	160	AP2A1	AP-2 complex subunit alpha-1	AP2A1,CLAPA1,ADTAA	NA	0	2	2	10	10	10	0	0	17	17	17	0	0	9	9	9	0	0	11	11	11	0	0	4	4	4	0	0	6	6	6	0	0	18	18	18	0	0	29	29	29	0
P68032	P68032	ACTC_HUMAN	70	ACTC1	Actin, alpha cardiac muscle 1	ACTC1,ACTC	NA	0	4	2	17	17	17	0	0	15	15	15	0	0	15	15	15	0	0	16	16	16	0	0	17	17	17	0	0	13	13	13	0	0	457	457	457	0	0	431	431	431	0
P50991	P50991	TCPD_HUMAN	10575	CCT4	T-complex protein 1 subunit delta	CCT4,SRB,CCTD	NA	0	1	1	13	13	13	0	0	10	10	10	0	0	10	10	10	0	0	6	6	6	0	0	2	2	2	0	0	7	7	7	0	0	24	24	24	0	0	18	18	18	0
P11586	P11586	C1TC_HUMAN	4522	MTHFD1	C-1-tetrahydrofolate synthase, cytoplasmic	MTHFD1,MTHFD,MTHFC	NA	0	1	1	10	10	10	0	0	13	13	13	0	0	9	9	9	0	0	7	7	7	0	0	6	6	6	0	0	5	5	5	0	0	32	32	32	0	0	43	43	43	0
Q92878-1	Q92878-1	RAD50_HUMAN	10111	RAD50	DNA repair protein RAD50	RAD50	NA	0	3	3	2	2	2	0	0	17	17	17	0	0	4	4	4	0	0	3	3	3	0	0	0	0	0	0	0	0	0	0	0	0	5	5	5	0	0	22	22	22	0
P40939	P40939	ECHA_HUMAN	3030	HADHA	Trifunctional enzyme subunit alpha, mitochondrial	HADHA,HADH	NA	0	1	1	16	16	16	0	0	9	9	9	0	0	9	9	9	0	0	10	10	10	0	0	6	6	6	0	0	6	6	6	0	0	27	27	27	0	0	21	21	21	0
P54578	P54578	UBP14_HUMAN	9097	USP14	Ubiquitin carboxyl-terminal hydrolase 14	USP14,TGT	NA	0	1	1	12	12	12	0	0	13	13	13	0	0	10	10	10	0	0	8	8	8	0	0	3	3	3	0	0	5	5	5	0	0	22	22	22	0	0	26	26	26	0
Q71U36	Q71U36	TBA1A_HUMAN	7846	TUBA1A	Tubulin alpha-1A chain	TUBA1A,TUBA3	NA	0	2	1	19	19	19	0	0	17	17	17	0	0	12	12	12	0	0	11	11	11	0	0	10	10	10	0	0	8	8	8	0	0	67	67	67	0	0	64	64	64	0
P67936-2	P67936-2	TPM4_HUMAN	7171	TPM4	Tropomyosin alpha-4 chain	TPM4	NA	0	1	1	15	15	15	0	0	8	8	8	0	0	15	15	15	0	0	9	9	9	0	0	15	15	15	0	0	12	12	12	0	0	24	24	24	0	0	10	10	10	0
P19338	P19338	NUCL_HUMAN	4691	NCL	Nucleolin	NCL	NA	0	1	1	17	17	17	0	0	19	19	19	0	0	9	9	9	0	0	5	5	5	0	0	5	5	5	0	0	5	5	5	0	0	31	31	31	0	0	48	48	48	0
Q15080-1	Q15080-1	NCF4_HUMAN	4689	NCF4	Neutrophil cytosol factor 4	NCF4,SH3PXD4	NA	0	3	1	17	17	17	0	0	17	17	17	0	0	19	19	19	0	0	15	15	15	0	0	17	17	17	0	0	15	15	15	0	0	40	40	40	0	0	40	40	40	0
Q9H4A4	Q9H4A4	AMPB_HUMAN	6051	RNPEP	Aminopeptidase B	RNPEP,APB	NA	0	1	1	16	16	16	0	0	15	15	15	0	0	14	14	14	0	0	9	9	9	0	0	7	7	7	0	0	7	7	7	0	0	47	47	47	0	0	45	45	45	0
P20702	P20702	ITAX_HUMAN	3687	ITGAX	Integrin alpha-X	ITGAX,CD11C	NA	0	1	1	11	11	11	0	0	19	19	19	0	0	9	9	9	0	0	6	6	6	0	0	7	7	7	0	0	9	9	9	0	0	41	41	41	0	0	62	62	62	0
A0AVT1-1	A0AVT1-1	UBA6_HUMAN	55236	UBA6	Ubiquitin-like modifier-activating enzyme 6	UBA6,UBE1L2,MOP4	NA	0	4	1	8	8	8	0	0	15	15	15	0	0	11	11	11	0	0	3	3	3	0	0	3	3	3	0	0	4	4	4	0	0	13	13	13	0	0	31	31	31	0
Q9Y2J8	Q9Y2J8	PADI2_HUMAN	11240	PADI2	Protein-arginine deiminase type-2	PADI2,PDI2,KIAA0994	NA	0	1	1	16	16	16	0	0	14	14	14	0	0	17	17	17	0	0	9	9	9	0	0	5	5	5	0	0	4	4	4	0	0	56	56	56	0	0	50	50	50	0
P38606	P38606	VATA_HUMAN	523	ATP6V1A	V-type proton ATPase catalytic subunit A	ATP6V1A,ATP6A1,ATP6V1A1,VPP2	NA	0	1	1	16	16	16	0	0	9	9	9	0	0	8	8	8	0	0	6	6	6	0	0	1	1	1	0	0	2	2	2	0	0	22	22	22	0	0	12	12	12	0
P40227	P40227	TCPZ_HUMAN	908	CCT6A	T-complex protein 1 subunit zeta	CCT6A,CCT6,CCTZ	NA	0	1	1	8	8	8	0	0	12	12	12	0	0	9	9	9	0	0	9	9	9	0	0	2	2	2	0	0	3	3	3	0	0	9	9	9	0	0	16	16	16	0
P07437	P07437	TBB5_HUMAN	203068	TUBB	Tubulin beta chain	TUBB,TUBB5	NA	0	3	1	15	15	15	0	0	17	17	17	0	0	12	12	12	0	0	12	12	12	0	0	10	10	10	0	0	8	8	8	0	0	92	92	92	0	0	110	110	110	0
Q9Y678	Q9Y678	COPG1_HUMAN	22820	COPG1	Coatomer subunit gamma-1	COPG1,COPG	NA	0	1	1	15	15	15	0	0	10	10	10	0	0	9	9	9	0	0	9	9	9	0	0	4	4	4	0	0	3	3	3	0	0	33	33	33	0	0	27	27	27	0
P06753-1	P06753-1	TPM3_HUMAN	7170	TPM3	Tropomyosin alpha-3 chain	TPM3	NA	0	1	1	16	16	16	0	0	8	8	8	0	0	16	16	16	0	0	11	11	11	0	0	14	14	14	0	0	12	12	12	0	0	30	30	30	0	0	10	10	10	0
P31946-1	P31946-1	1433B_HUMAN	7529	YWHAB	14-3-3 protein beta/alpha	YWHAB	NA	0	2	2	15	15	15	0	0	18	18	18	0	0	15	15	15	0	0	17	17	17	0	0	13	13	13	0	0	12	12	12	0	0	63	63	63	0	0	56	56	56	0
Q14141-1	Q14141-1	SEPT6_HUMAN	23157	SEPT6	Septin-6	SEPT6,SEP2,KIAA0128	NA	0	10	3	10	10	10	0	0	16	16	16	0	0	9	9	9	0	0	11	11	11	0	0	9	9	9	0	0	5	5	5	0	0	18	18	18	0	0	38	38	38	0
P31150	P31150	GDIA_HUMAN	2664	GDI1	Rab GDP dissociation inhibitor alpha	GDI1,RABGDIA,GDIL,XAP4,OPHN2	NA	0	1	1	13	13	13	0	0	13	13	13	0	0	15	15	15	0	0	15	15	15	0	0	14	14	14	0	0	14	14	14	0	0	36	36	36	0	0	45	45	45	0
Q01432-1	Q01432-1	AMPD3_HUMAN	272	AMPD3	AMP deaminase 3	AMPD3	NA	0	5	4	6	6	6	0	0	8	8	8	0	0	16	16	16	0	0	11	11	11	0	0	10	10	10	0	0	8	8	8	0	0	12	12	12	0	0	14	14	14	0
Q8TCU6-1	Q8TCU6-1	PREX1_HUMAN	57580	PREX1	Phosphatidylinositol 3,4,5-trisphosphate-dependent Rac exchanger 1 protein	PREX1,KIAA1415	NA	0	3	1	15	15	15	0	0	14	14	14	0	0	7	7	7	0	0	1	1	1	0	0	1	1	1	0	0	0	0	0	0	0	19	19	19	0	0	26	26	26	0
Q03252	Q03252	LMNB2_HUMAN	84823	LMNB2	Lamin-B2	LMNB2,LMN2	NA	0	1	1	13	13	13	0	0	14	14	14	0	0	2	2	2	0	0	0	0	0	0	0	0	0	0	0	0	0	0	0	0	0	17	17	17	0	0	24	24	24	0
P47756-2	P47756-2	CAPZB_HUMAN	832	CAPZB	F-actin-capping protein subunit beta	CAPZB	NA	0	2	1	15	15	15	0	0	11	11	11	0	0	17	17	17	0	0	15	15	15	0	0	13	13	13	0	0	11	11	11	0	0	36	36	36	0	0	25	25	25	0
P17858-1	P17858-1	K6PL_HUMAN	5211	PFKL	6-phosphofructokinase, liver type	PFKL	NA	0	2	1	9	9	9	0	0	14	14	14	0	0	5	5	5	0	0	6	6	6	0	0	1	1	1	0	0	1	1	1	0	0	17	17	17	0	0	19	19	19	0
P07195	P07195	LDHB_HUMAN	3945	LDHB	L-lactate dehydrogenase B chain	LDHB	NA	0	1	1	17	17	17	0	0	14	14	14	0	0	17	17	17	0	0	15	15	15	0	0	15	15	15	0	0	16	16	16	0	0	49	49	49	0	0	52	52	52	0
P68366	P68366	TBA4A_HUMAN	7277	TUBA4A	Tubulin alpha-4A chain	TUBA4A,TUBA1	NA	0	1	1	18	18	18	0	0	17	17	17	0	0	11	11	11	0	0	10	10	10	0	0	7	7	7	0	0	8	8	8	0	0	47	47	47	0	0	55	55	55	0
P68871	P68871	HBB_HUMAN	3043	HBB	Hemoglobin subunit beta	HBB	NA	0	1	1	12	12	12	0	0	12	12	12	0	0	18	18	18	0	0	15	15	15	0	0	18	18	18	0	0	18	18	18	0	0	225	225	225	0	0	282	282	282	0
P11277-1	P11277-1	SPTB1_HUMAN	6710	SPTB	Spectrin beta chain, erythrocytic	SPTB,SPTB1	NA	0	3	3	0	0	0	0	0	0	0	0	0	0	3	3	3	0	0	0	0	0	0	0	14	14	14	0	0	8	8	8	0	0	0	0	0	0	0	0	0	0	0
P40926	P40926	MDHM_HUMAN	4191	MDH2	Malate dehydrogenase, mitochondrial	MDH2	NA	0	1	1	15	15	15	0	0	13	13	13	0	0	18	18	18	0	0	14	14	14	0	0	8	8	8	0	0	10	10	10	0	0	36	36	36	0	0	34	34	34	0
Q92556-1	Q92556-1	ELMO1_HUMAN	9844	ELMO1	Engulfment and cell motility protein 1	ELMO1,KIAA0281	NA	0	3	1	14	14	14	0	0	16	16	16	0	0	13	13	13	0	0	8	8	8	0	0	7	7	7	0	0	5	5	5	0	0	20	20	20	0	0	32	32	32	0
P68371	P68371	TBB4B_HUMAN	10383	TUBB4B	Tubulin beta-4B chain	TUBB4B,TUBB2C	NA	0	3	1	14	14	14	0	0	17	17	17	0	0	11	11	11	0	0	12	12	12	0	0	9	9	9	0	0	8	8	8	0	0	84	84	84	0	0	100	100	100	0
Q14203-1	Q14203-1	DCTN1_HUMAN	1639	DCTN1	Dynactin subunit 1	DCTN1	NA	0	2	1	10	10	10	0	0	13	13	13	0	0	5	5	5	0	0	1	1	1	0	0	0	0	0	0	0	0	0	0	0	0	19	19	19	0	0	29	29	29	0
P22626-1	P22626-1	ROA2_HUMAN	3181	HNRNPA2B1	Heterogeneous nuclear ribonucleoproteins A2/B1	HNRNPA2B1,HNRPA2B1	NA	0	2	1	11	11	11	0	0	14	14	14	0	0	12	12	12	0	0	8	8	8	0	0	7	7	7	0	0	8	8	8	0	0	22	22	22	0	0	35	35	35	0
P50552	P50552	VASP_HUMAN	7408	VASP	Vasodilator-stimulated phosphoprotein	VASP	NA	0	1	1	16	16	16	0	0	15	15	15	0	0	16	16	16	0	0	11	11	11	0	0	5	5	5	0	0	4	4	4	0	0	66	66	66	0	0	69	69	69	0
Q5JSL3	Q5JSL3	DOC11_HUMAN	139818	DOCK11	Dedicator of cytokinesis protein 11	DOCK11,ZIZ2	NA	0	1	1	8	8	8	0	0	11	11	11	0	0	3	3	3	0	0	2	2	2	0	0	3	3	3	0	0	0	0	0	0	0	10	10	10	0	0	16	16	16	0
P62258-1	P62258-1	1433E_HUMAN	7531	YWHAE	14-3-3 protein epsilon	YWHAE	NA	0	2	1	17	17	17	0	0	15	15	15	0	0	13	13	13	0	0	13	13	13	0	0	9	9	9	0	0	11	11	11	0	0	56	56	56	0	0	37	37	37	0
P98171-1	P98171-1	RHG04_HUMAN	393	ARHGAP4	Rho GTPase-activating protein 4	ARHGAP4,RHOGAP4,RGC1,KIAA0131	NA	0	2	2	10	10	10	0	0	10	10	10	0	0	8	8	8	0	0	6	6	6	0	0	5	5	5	0	0	5	5	5	0	0	14	14	14	0	0	17	17	17	0
O60486	O60486	PLXC1_HUMAN	10154	PLXNC1	Plexin-C1	PLXNC1,VESPR	NA	0	1	1	4	4	4	0	0	8	8	8	0	0	6	6	6	0	0	11	11	11	0	0	14	14	14	0	0	8	8	8	0	0	6	6	6	0	0	8	8	8	0
O15143	O15143	ARC1B_HUMAN	10095	ARPC1B	Actin-related protein 2/3 complex subunit 1B	ARPC1B,ARC41	NA	0	2	1	11	11	11	0	0	13	13	13	0	0	12	12	12	0	0	11	11	11	0	0	8	8	8	0	0	9	9	9	0	0	16	16	16	0	0	23	23	23	0
P00367	P00367	DHE3_HUMAN	2746	GLUD1	Glutamate dehydrogenase 1, mitochondrial	GLUD1,GLUD	NA	0	2	1	16	16	16	0	0	15	15	15	0	0	9	9	9	0	0	5	5	5	0	0	0	0	0	0	0	0	0	0	0	0	32	32	32	0	0	33	33	33	0
P52907	P52907	CAZA1_HUMAN	829	CAPZA1	F-actin-capping protein subunit alpha-1	CAPZA1	NA	0	1	1	14	14	14	0	0	12	12	12	0	0	16	16	16	0	0	10	10	10	0	0	10	10	10	0	0	11	11	11	0	0	44	44	44	0	0	40	40	40	0
Q05655-1	Q05655-1	KPCD_HUMAN	5580	PRKCD	Protein kinase C delta type	PRKCD	NA	0	2	2	15	15	15	0	0	14	14	14	0	0	13	13	13	0	0	7	7	7	0	0	3	3	3	0	0	1	1	1	0	0	24	24	24	0	0	19	19	19	0
Q16851-1	Q16851-1	UGPA_HUMAN	7360	UGP2	UTP--glucose-1-phosphate uridylyltransferase	UGP2,UGP1	NA	0	2	1	9	9	9	0	0	11	11	11	0	0	13	13	13	0	0	9	9	9	0	0	10	10	10	0	0	12	12	12	0	0	13	13	13	0	0	16	16	16	0
Q92888-1	Q92888-1	ARHG1_HUMAN	9138	ARHGEF1	Rho guanine nucleotide exchange factor 1	ARHGEF1	NA	0	3	3	11	11	11	0	0	11	11	11	0	0	5	5	5	0	0	0	0	0	0	0	0	0	0	0	0	0	0	0	0	0	15	15	15	0	0	26	26	26	0
Q15833-1	Q15833-1	STXB2_HUMAN	6813	STXBP2	Syntaxin-binding protein 2	STXBP2,UNC18B	NA	0	2	1	11	11	11	0	0	14	14	14	0	0	16	16	16	0	0	12	12	12	0	0	6	6	6	0	0	8	8	8	0	0	18	18	18	0	0	30	30	30	0
P29144	P29144	TPP2_HUMAN	7174	TPP2	Tripeptidyl-peptidase 2	TPP2	NA	0	1	1	6	6	6	0	0	11	11	11	0	0	14	14	14	0	0	8	8	8	0	0	4	4	4	0	0	3	3	3	0	0	6	6	6	0	0	17	17	17	0
O75874	O75874	IDHC_HUMAN	3417	IDH1	Isocitrate dehydrogenase [NADP] cytoplasmic	IDH1,PICD	NA	0	1	1	11	11	11	0	0	11	11	11	0	0	9	9	9	0	0	9	9	9	0	0	10	10	10	0	0	9	9	9	0	0	22	22	22	0	0	29	29	29	0
Q9UQ80	Q9UQ80	PA2G4_HUMAN	5036	PA2G4	Proliferation-associated protein 2G4	PA2G4,EBP1	NA	0	1	1	14	14	14	0	0	13	13	13	0	0	13	13	13	0	0	9	9	9	0	0	12	12	12	0	0	9	9	9	0	0	31	31	31	0	0	26	26	26	0
P26641	P26641	EF1G_HUMAN	1937	EEF1G	Elongation factor 1-gamma	EEF1G,EF1G	NA	0	1	1	12	12	12	0	0	13	13	13	0	0	9	9	9	0	0	7	7	7	0	0	6	6	6	0	0	5	5	5	0	0	24	24	24	0	0	26	26	26	0
P55160	P55160	NCKPL_HUMAN	3071	NCKAP1L	Nck-associated protein 1-like	NCKAP1L,HEM1	NA	0	1	1	12	12	12	0	0	14	14	14	0	0	8	8	8	0	0	7	7	7	0	0	6	6	6	0	0	5	5	5	0	0	22	22	22	0	0	28	28	28	0
Q0VD83-1	Q0VD83-1	APOBR_HUMAN	NA	APOBR	Apolipoprotein B receptor	APOBR,APOB48R	NA	0	3	1	11	11	11	0	0	11	11	11	0	0	6	6	6	0	0	5	5	5	0	0	0	0	0	0	0	1	1	1	0	0	17	17	17	0	0	24	24	24	0
Q15393-1	Q15393-1	SF3B3_HUMAN	23450	SF3B3	Splicing factor 3B subunit 3	SF3B3,SAP130,KIAA0017	NA	0	3	1	12	12	12	0	0	17	17	17	0	0	2	2	2	0	0	0	0	0	0	0	0	0	0	0	0	0	0	0	0	0	32	32	32	0	0	49	49	49	0
P48735	P48735	IDHP_HUMAN	3418	IDH2	Isocitrate dehydrogenase [NADP], mitochondrial	IDH2	NA	0	1	1	12	12	12	0	0	13	13	13	0	0	11	11	11	0	0	10	10	10	0	0	7	7	7	0	0	10	10	10	0	0	36	36	36	0	0	37	37	37	0
P17987	P17987	TCPA_HUMAN	6950	TCP1	T-complex protein 1 subunit alpha	TCP1,CCTA,CCT1	NA	0	1	1	13	13	13	0	0	13	13	13	0	0	6	6	6	0	0	7	7	7	0	0	6	6	6	0	0	3	3	3	0	0	19	19	19	0	0	21	21	21	0
Q9Y6N5	Q9Y6N5	SQRD_HUMAN	58472	SQRDL	Sulfide:quinone oxidoreductase, mitochondrial	SQRDL	NA	0	1	1	13	13	13	0	0	13	13	13	0	0	13	13	13	0	0	13	13	13	0	0	3	3	3	0	0	4	4	4	0	0	35	35	35	0	0	26	26	26	0
Q9NY33-1	Q9NY33-1	DPP3_HUMAN	10072	DPP3	Dipeptidyl peptidase 3	DPP3	NA	0	3	2	12	12	12	0	0	12	12	12	0	0	12	12	12	0	0	9	9	9	0	0	5	5	5	0	0	8	8	8	0	0	15	15	15	0	0	28	28	28	0
Q9BXP5-1	Q9BXP5-1	SRRT_HUMAN	51593	SRRT	Serrate RNA effector molecule homolog	SRRT,ARS2,ASR2	NA	0	5	5	4	4	4	0	0	16	16	16	0	0	0	0	0	0	0	0	0	0	0	0	0	0	0	0	0	0	0	0	0	0	4	4	4	0	0	24	24	24	0
P23528	P23528	COF1_HUMAN	1072	CFL1	Cofilin-1	CFL1,CFL	NA	0	2	1	11	11	11	0	0	13	13	13	0	0	14	14	14	0	0	10	10	10	0	0	11	11	11	0	0	11	11	11	0	0	35	35	35	0	0	22	22	22	0
P09972	P09972	ALDOC_HUMAN	230	ALDOC	Fructose-bisphosphate aldolase C	ALDOC,ALDC	NA	0	1	1	7	7	7	0	0	5	5	5	0	0	13	13	13	0	0	8	8	8	0	0	13	13	13	0	0	14	14	14	0	0	22	22	22	0	0	20	20	20	0
P07951-2	P07951-2	TPM2_HUMAN	7169	TPM2	Tropomyosin beta chain	TPM2,TMSB	NA	0	3	1	12	12	12	0	0	7	7	7	0	0	11	11	11	0	0	8	8	8	0	0	14	14	14	0	0	11	11	11	0	0	20	20	20	0	0	9	9	9	0
P48595	P48595	SPB10_HUMAN	5273	SERPINB10	Serpin B10	SERPINB10,PI10	NA	0	1	1	9	9	9	0	0	10	10	10	0	0	15	15	15	0	0	13	13	13	0	0	11	11	11	0	0	9	9	9	0	0	24	24	24	0	0	32	32	32	0
Q9HDC9-1	Q9HDC9-1	APMAP_HUMAN	57136	APMAP	Adipocyte plasma membrane-associated protein	APMAP,C20orf3	NA	0	2	1	11	11	11	0	0	9	9	9	0	0	13	13	13	0	0	10	10	10	0	0	11	11	11	0	0	11	11	11	0	0	28	28	28	0	0	19	19	19	0
Q14152	Q14152	EIF3A_HUMAN	8661	EIF3A	Eukaryotic translation initiation factor 3 subunit A	EIF3A,EIF3S10,KIAA0139	NA	0	1	1	11	11	11	0	0	14	14	14	0	0	5	5	5	0	0	0	0	0	0	0	0	0	0	0	0	0	0	0	0	0	14	14	14	0	0	25	25	25	0
Q14314	Q14314	FGL2_HUMAN	10875	FGL2	Fibroleukin	FGL2	NA	0	1	1	7	7	7	0	0	15	15	15	0	0	7	7	7	0	0	0	0	0	0	0	3	3	3	0	0	0	0	0	0	0	8	8	8	0	0	28	28	28	0
P00739-1	P00739-1	HPTR_HUMAN	3250	HPR	Haptoglobin-related protein	HPR	NA	0	2	2	2	2	2	0	0	4	4	4	0	0	13	13	13	0	0	11	11	11	0	0	11	11	11	0	0	12	12	12	0	0	3	3	3	0	0	4	4	4	0
P20073-1	P20073-1	ANXA7_HUMAN	310	ANXA7	Annexin A7	ANXA7,ANX7,SNX	NA	0	2	2	15	15	15	0	0	12	12	12	0	0	8	8	8	0	0	8	8	8	0	0	10	10	10	0	0	8	8	8	0	0	33	33	33	0	0	33	33	33	0
Q8WZ42-1	Q8WZ42-1	TITIN_HUMAN	7273	TTN	Titin	TTN	NA	0	10	6	3	3	3	0	0	0	0	0	0	0	8	8	8	0	0	5	5	5	0	0	0	0	0	0	0	4	4	4	0	0	4	4	4	0	0	0	0	0	0
P23381-1	P23381-1	SYWC_HUMAN	7453	WARS	Tryptophan--tRNA ligase, cytoplasmic	WARS,WRS,IFI53	NA	0	2	1	14	14	14	0	0	14	14	14	0	0	11	11	11	0	0	8	8	8	0	0	6	6	6	0	0	8	8	8	0	0	32	32	32	0	0	31	31	31	0
P68104	P68104	EF1A1_HUMAN	1915	EEF1A1	Elongation factor 1-alpha 1	EEF1A1,EF1A,LENG7,EEF1A	NA	0	3	2	13	13	13	0	0	15	15	15	0	0	16	16	16	0	0	14	14	14	0	0	14	14	14	0	0	13	13	13	0	0	96	96	96	0	0	111	111	111	0
P18669	P18669	PGAM1_HUMAN	5223	PGAM1	Phosphoglycerate mutase 1	PGAM1,PGAMA	NA	0	3	1	10	10	10	0	0	10	10	10	0	0	11	11	11	0	0	14	14	14	0	0	9	9	9	0	0	9	9	9	0	0	27	27	27	0	0	24	24	24	0
P13489	P13489	RINI_HUMAN	6050	RNH1	Ribonuclease inhibitor	RNH1,RNH,PRI	NA	0	1	1	9	9	9	0	0	7	7	7	0	0	9	9	9	0	0	5	5	5	0	0	1	1	1	0	0	5	5	5	0	0	23	23	23	0	0	16	16	16	0
P08473	P08473	NEP_HUMAN	4311	MME	Neprilysin	MME,EPN	NA	0	1	1	6	6	6	0	0	9	9	9	0	0	14	14	14	0	0	9	9	9	0	0	9	9	9	0	0	10	10	10	0	0	8	8	8	0	0	20	20	20	0
P53618	P53618	COPB_HUMAN	1315	COPB1	Coatomer subunit beta	COPB1,COPB	NA	0	1	1	10	10	10	0	0	13	13	13	0	0	4	4	4	0	0	1	1	1	0	0	0	0	0	0	0	0	0	0	0	0	19	19	19	0	0	18	18	18	0
P61981	P61981	1433G_HUMAN	7532	YWHAG	14-3-3 protein gamma	YWHAG	NA	0	1	1	14	14	14	0	0	11	11	11	0	0	13	13	13	0	0	12	12	12	0	0	6	6	6	0	0	7	7	7	0	0	42	42	42	0	0	33	33	33	0
P30520	P30520	PURA2_HUMAN	159	ADSS	Adenylosuccinate synthetase isozyme 2	ADSS,ADSS2	NA	0	1	1	4	4	4	0	0	5	5	5	0	0	13	13	13	0	0	8	8	8	0	0	9	9	9	0	0	11	11	11	0	0	7	7	7	0	0	9	9	9	0
P54920	P54920	SNAA_HUMAN	8775	NAPA	Alpha-soluble NSF attachment protein	NAPA,SNAPA	NA	0	2	1	14	14	14	0	0	8	8	8	0	0	12	12	12	0	0	7	7	7	0	0	10	10	10	0	0	7	7	7	0	0	22	22	22	0	0	11	11	11	0
Q14974	Q14974	IMB1_HUMAN	3837	KPNB1	Importin subunit beta-1	KPNB1,NTF97	NA	0	1	1	12	12	12	0	0	10	10	10	0	0	10	10	10	0	0	7	7	7	0	0	5	5	5	0	0	6	6	6	0	0	21	21	21	0	0	18	18	18	0
Q96AE4-1	Q96AE4-1	FUBP1_HUMAN	8880	FUBP1	Far upstream element-binding protein 1	FUBP1	NA	0	2	1	12	12	12	0	0	13	13	13	0	0	5	5	5	0	0	2	2	2	0	0	0	0	0	0	0	0	0	0	0	0	20	20	20	0	0	28	28	28	0
Q8NF50-1	Q8NF50-1	DOCK8_HUMAN	81704	DOCK8	Dedicator of cytokinesis protein 8	DOCK8	NA	0	3	3	5	5	5	0	0	14	14	14	0	0	0	0	0	0	0	0	0	0	0	0	0	0	0	0	0	0	0	0	0	0	7	7	7	0	0	16	16	16	0
Q8TAQ2-1	Q8TAQ2-1	SMRC2_HUMAN	6601	SMARCC2	SWI/SNF complex subunit SMARCC2	SMARCC2,BAF170	NA	0	4	3	11	11	11	0	0	11	11	11	0	0	3	3	3	0	0	2	2	2	0	0	1	1	1	0	0	2	2	2	0	0	16	16	16	0	0	15	15	15	0
P17655-1	P17655-1	CAN2_HUMAN	824	CAPN2	Calpain-2 catalytic subunit	CAPN2,CANPL2	NA	0	2	1	16	16	16	0	0	13	13	13	0	0	2	2	2	0	0	2	2	2	0	0	0	0	0	0	0	0	0	0	0	0	25	25	25	0	0	25	25	25	0
Q14103-1	Q14103-1	HNRPD_HUMAN	3184	HNRNPD	Heterogeneous nuclear ribonucleoprotein D0	HNRNPD,AUF1,HNRPD	NA	0	4	2	12	12	12	0	0	11	11	11	0	0	12	12	12	0	0	6	6	6	0	0	5	5	5	0	0	3	3	3	0	0	25	25	25	0	0	30	30	30	0
P02042	P02042	HBD_HUMAN	3045	HBD	Hemoglobin subunit delta	HBD	NA	0	1	1	13	13	13	0	0	11	11	11	0	0	16	16	16	0	0	13	13	13	0	0	16	16	16	0	0	15	15	15	0	0	130	130	130	0	0	151	151	151	0
P52566	P52566	GDIR2_HUMAN	397	ARHGDIB	Rho GDP-dissociation inhibitor 2	ARHGDIB,GDID4,GDIA2,RAP1GN1	NA	0	1	1	12	12	12	0	0	13	13	13	0	0	11	11	11	0	0	12	12	12	0	0	11	11	11	0	0	11	11	11	0	0	25	25	25	0	0	49	49	49	0
P10644	P10644	KAP0_HUMAN	5573	PRKAR1A	cAMP-dependent protein kinase type I-alpha regulatory subunit	PRKAR1A,PKR1,TSE1,PRKAR1	NA	0	2	1	11	11	11	0	0	13	13	13	0	0	12	12	12	0	0	11	11	11	0	0	11	11	11	0	0	7	7	7	0	0	21	21	21	0	0	17	17	17	0
O75369-1	O75369-1	FLNB_HUMAN	2317	FLNB	Filamin-B	FLNB,TAP,FLN1L,TABP,FLN3	NA	0	9	4	13	13	13	0	0	13	13	13	0	0	13	13	13	0	0	10	10	10	0	0	11	11	11	0	0	9	9	9	0	0	32	32	32	0	0	43	43	43	0
Q14019	Q14019	COTL1_HUMAN	23406	COTL1	Coactosin-like protein	COTL1,CLP	NA	0	1	1	12	12	12	0	0	7	7	7	0	0	14	14	14	0	0	8	8	8	0	0	7	7	7	0	0	9	9	9	0	0	17	17	17	0	0	8	8	8	0
P01009-1	P01009-1	A1AT_HUMAN	5265	SERPINA1	Alpha-1-antitrypsin	SERPINA1,AAT,PI	NA	0	3	1	10	10	10	0	0	11	11	11	0	0	12	12	12	0	0	11	11	11	0	0	12	12	12	0	0	13	13	13	0	0	39	39	39	0	0	39	39	39	0
Q92841-1	Q92841-1	DDX17_HUMAN	10521	DDX17	Probable ATP-dependent RNA helicase DDX17	DDX17	NA	0	4	3	12	12	12	0	0	11	11	11	0	0	6	6	6	0	0	5	5	5	0	0	0	0	0	0	0	0	0	0	0	0	29	29	29	0	0	26	26	26	0
Q16555	Q16555	DPYL2_HUMAN	1808	DPYSL2	Dihydropyrimidinase-related protein 2	DPYSL2,CRMP2,ULIP2	NA	0	1	1	13	13	13	0	0	12	12	12	0	0	11	11	11	0	0	8	8	8	0	0	2	2	2	0	0	0	0	0	0	0	20	20	20	0	0	25	25	25	0
P16452-1	P16452-1	EPB42_HUMAN	2038	EPB42	Erythrocyte membrane protein band 4.2	EPB42,E42P	NA	0	2	2	7	7	7	0	0	9	9	9	0	0	13	13	13	0	0	7	7	7	0	0	6	6	6	0	0	5	5	5	0	0	14	14	14	0	0	22	22	22	0
P16885	P16885	PLCG2_HUMAN	5336	PLCG2	1-phosphatidylinositol 4,5-bisphosphate phosphodiesterase gamma-2	PLCG2	NA	0	1	1	7	7	7	0	0	11	11	11	0	0	6	6	6	0	0	6	6	6	0	0	0	0	0	0	0	0	0	0	0	0	10	10	10	0	0	14	14	14	0
Q13748-1	Q13748-1	TBA3C_HUMAN	113457,7278	TUBA3D	Tubulin alpha-3C/D chain	TUBA3C,TUBA3D,TUBA2	NA	0	5	1	15	15	15	0	0	13	13	13	0	0	10	10	10	0	0	8	8	8	0	0	8	8	8	0	0	7	7	7	0	0	45	45	45	0	0	45	45	45	0
Q13231-1	Q13231-1	CHIT1_HUMAN	1118	CHIT1	Chitotriosidase-1	CHIT1	NA	0	3	2	0	0	0	0	0	0	0	0	0	0	10	10	10	0	0	9	9	9	0	0	15	15	15	0	0	14	14	14	0	0	0	0	0	0	0	0	0	0	0
P21281	P21281	VATB2_HUMAN	526	ATP6V1B2	V-type proton ATPase subunit B, brain isoform	ATP6V1B2,ATP6B2,VPP3	NA	0	2	1	11	11	11	0	0	14	14	14	0	0	10	10	10	0	0	9	9	9	0	0	7	7	7	0	0	6	6	6	0	0	25	25	25	0	0	40	40	40	0
Q9NUQ9	Q9NUQ9	FA49B_HUMAN	51571	FAM49B	Protein FAM49B	FAM49B	NA	0	1	1	12	12	12	0	0	13	13	13	0	0	13	13	13	0	0	12	12	12	0	0	13	13	13	0	0	12	12	12	0	0	39	39	39	0	0	32	32	32	0
O60763-1	O60763-1	USO1_HUMAN	8615	USO1	General vesicular transport factor p115	USO1,VDP	NA	0	2	2	10	10	10	0	0	13	13	13	0	0	3	3	3	0	0	2	2	2	0	0	0	0	0	0	0	0	0	0	0	0	12	12	12	0	0	32	32	32	0
P00491	P00491	PNPH_HUMAN	4860	PNP	Purine nucleoside phosphorylase	PNP,NP	NA	0	1	1	13	13	13	0	0	13	13	13	0	0	13	13	13	0	0	10	10	10	0	0	14	14	14	0	0	14	14	14	0	0	40	40	40	0	0	30	30	30	0
Q9NTJ5	Q9NTJ5	SAC1_HUMAN	22908	SACM1L	Phosphatidylinositide phosphatase SAC1	SACM1L,KIAA0851	NA	0	1	1	7	7	7	0	0	9	9	9	0	0	8	8	8	0	0	3	3	3	0	0	12	12	12	0	0	7	7	7	0	0	8	8	8	0	0	11	11	11	0
P48147	P48147	PPCE_HUMAN	5550	PREP	Prolyl endopeptidase	PREP,PEP	NA	0	1	1	11	11	11	0	0	4	4	4	0	0	11	11	11	0	0	3	3	3	0	0	3	3	3	0	0	2	2	2	0	0	13	13	13	0	0	5	5	5	0
P09769	P09769	FGR_HUMAN	2268	FGR	Tyrosine-protein kinase Fgr	FGR,SRC2	NA	0	1	1	12	12	12	0	0	11	11	11	0	0	8	8	8	0	0	3	3	3	0	0	2	2	2	0	0	3	3	3	0	0	19	19	19	0	0	19	19	19	0
P78324-1	P78324-1	SHPS1_HUMAN	140885	SIRPA	Tyrosine-protein phosphatase non-receptor type substrate 1	SIRPA,SIRP,BIT,MYD1,SHPS1,MFR,PTPNS1	NA	0	6	1	7	7	7	0	0	14	14	14	0	0	12	12	12	0	0	8	8	8	0	0	11	11	11	0	0	12	12	12	0	0	26	26	26	0	0	42	42	42	0
P54652	P54652	HSP72_HUMAN	3306	HSPA2	Heat shock-related 70 kDa protein 2	HSPA2	NA	0	1	1	11	11	11	0	0	12	12	12	0	0	13	13	13	0	0	13	13	13	0	0	9	9	9	0	0	12	12	12	0	0	85	85	85	0	0	79	79	79	0
P02671-1	P02671-1	FIBA_HUMAN	2243	FGA	Fibrinogen alpha chain	FGA	NA	0	2	1	12	12	12	0	0	11	11	11	0	0	8	8	8	0	0	4	4	4	0	0	3	3	3	0	0	5	5	5	0	0	18	18	18	0	0	19	19	19	0
Q15046-1	Q15046-1	SYK_HUMAN	3735	KARS	Lysine--tRNA ligase	KARS,KIAA0070	NA	0	2	2	4	4	4	0	0	12	12	12	0	0	12	12	12	0	0	2	2	2	0	0	0	0	0	0	0	0	0	0	0	0	4	4	4	0	0	19	19	19	0
Q70J99-1	Q70J99-1	UN13D_HUMAN	201294	UNC13D	Protein unc-13 homolog D	UNC13D	NA	0	3	2	8	8	8	0	0	6	6	6	0	0	10	10	10	0	0	7	7	7	0	0	4	4	4	0	0	5	5	5	0	0	14	14	14	0	0	13	13	13	0
O00391-1	O00391-1	QSOX1_HUMAN	5768	QSOX1	Sulfhydryl oxidase 1	QSOX1,QSCN6	NA	0	2	2	6	6	6	0	0	6	6	6	0	0	7	7	7	0	0	9	9	9	0	0	12	12	12	0	0	10	10	10	0	0	6	6	6	0	0	9	9	9	0
Q9UJ70-1	Q9UJ70-1	NAGK_HUMAN	55577	NAGK	N-acetyl-D-glucosamine kinase	NAGK	NA	0	2	2	5	5	5	0	0	10	10	10	0	0	7	7	7	0	0	3	3	3	0	0	8	8	8	0	0	4	4	4	0	0	10	10	10	0	0	16	16	16	0
P37802	P37802	TAGL2_HUMAN	8407	TAGLN2	Transgelin-2	TAGLN2,KIAA0120	NA	0	2	1	10	10	10	0	0	9	9	9	0	0	14	14	14	0	0	8	8	8	0	0	3	3	3	0	0	2	2	2	0	0	20	20	20	0	0	11	11	11	0
P10809	P10809	CH60_HUMAN	3329	HSPD1	60 kDa heat shock protein, mitochondrial	HSPD1,HSP60	NA	0	1	1	12	12	12	0	0	11	11	11	0	0	11	11	11	0	0	10	10	10	0	0	6	6	6	0	0	4	4	4	0	0	31	31	31	0	0	26	26	26	0
P00390-1	P00390-1	GSHR_HUMAN	2936	GSR	Glutathione reductase, mitochondrial	GSR,GLUR,GRD1	NA	0	5	2	9	9	9	0	0	14	14	14	0	0	12	12	12	0	0	11	11	11	0	0	11	11	11	0	0	12	12	12	0	0	23	23	23	0	0	41	41	41	0
P14866-1	P14866-1	HNRPL_HUMAN	3191	HNRNPL	Heterogeneous nuclear ribonucleoprotein L	HNRNPL,HNRPL	NA	0	2	1	12	12	12	0	0	12	12	12	0	0	10	10	10	0	0	3	3	3	0	0	0	0	0	0	0	1	1	1	0	0	20	20	20	0	0	14	14	14	0
Q86VP6-1	Q86VP6-1	CAND1_HUMAN	55832	CAND1	Cullin-associated NEDD8-dissociated protein 1	CAND1,TIP120A,TIP120,KIAA0829	NA	0	3	1	10	10	10	0	0	12	12	12	0	0	9	9	9	0	0	6	6	6	0	0	5	5	5	0	0	5	5	5	0	0	30	30	30	0	0	25	25	25	0
P19971	P19971	TYPH_HUMAN	1890	TYMP	Thymidine phosphorylase	TYMP,ECGF1	NA	0	1	1	11	11	11	0	0	13	13	13	0	0	6	6	6	0	0	8	8	8	0	0	8	8	8	0	0	7	7	7	0	0	15	15	15	0	0	17	17	17	0
P04899-1	P04899-1	GNAI2_HUMAN	2771	GNAI2	Guanine nucleotide-binding protein G(i) subunit alpha-2	GNAI2,GNAI2B	NA	0	8	2	14	14	14	0	0	13	13	13	0	0	14	14	14	0	0	13	13	13	0	0	14	14	14	0	0	14	14	14	0	0	54	54	54	0	0	49	49	49	0
P80188-1	P80188-1	NGAL_HUMAN	3934	LCN2	Neutrophil gelatinase-associated lipocalin	LCN2,HNL,NGAL	NA	0	2	1	0	0	0	0	0	0	0	0	0	0	13	13	13	0	0	14	14	14	0	0	14	14	14	0	0	15	15	15	0	0	0	0	0	0	0	0	0	0	0
Q99798	Q99798	ACON_HUMAN	50	ACO2	Aconitate hydratase, mitochondrial	ACO2	NA	0	1	1	9	9	9	0	0	12	12	12	0	0	7	7	7	0	0	3	3	3	0	0	0	0	0	0	0	0	0	0	0	0	17	17	17	0	0	27	27	27	0
Q9H223	Q9H223	EHD4_HUMAN	30844	EHD4	EH domain-containing protein 4	EHD4,HCA11,PAST4,HCA10	NA	0	1	1	9	9	9	0	0	11	11	11	0	0	10	10	10	0	0	7	7	7	0	0	4	4	4	0	0	2	2	2	0	0	13	13	13	0	0	15	15	15	0
P27797	P27797	CALR_HUMAN	811	CALR	Calreticulin	CALR,CRTC	NA	0	1	1	13	13	13	0	0	13	13	13	0	0	13	13	13	0	0	13	13	13	0	0	11	11	11	0	0	10	10	10	0	0	32	32	32	0	0	39	39	39	0
Q7Z406-1	Q7Z406-1	MYH14_HUMAN	79784	MYH14	Myosin-14	MYH14,KIAA2034	NA	0	5	3	11	11	11	0	0	13	13	13	0	0	11	11	11	0	0	10	10	10	0	0	9	9	9	0	0	11	11	11	0	0	106	106	106	0	0	114	114	114	0
O60749	O60749	SNX2_HUMAN	6643	SNX2	Sorting nexin-2	SNX2	NA	0	1	1	9	9	9	0	0	14	14	14	0	0	5	5	5	0	0	2	2	2	0	0	0	0	0	0	0	2	2	2	0	0	14	14	14	0	0	31	31	31	0
P09493-2	P09493-2	TPM1_HUMAN	7168	TPM1	Tropomyosin alpha-1 chain	TPM1,TMSA,C15orf13	NA	0	2	1	14	14	14	0	0	6	6	6	0	0	10	10	10	0	0	9	9	9	0	0	12	12	12	0	0	9	9	9	0	0	24	24	24	0	0	8	8	8	0
Q13228-1	Q13228-1	SBP1_HUMAN	8991	SELENBP1	Selenium-binding protein 1	SELENBP1,SBP	NA	0	2	1	0	0	0	0	0	6	6	6	0	0	5	5	5	0	0	7	7	7	0	0	13	13	13	0	0	9	9	9	0	0	0	0	0	0	0	7	7	7	0
P43405-1	P43405-1	KSYK_HUMAN	6850	SYK	Tyrosine-protein kinase SYK	SYK	NA	0	2	2	10	10	10	0	0	12	12	12	0	0	9	9	9	0	0	3	3	3	0	0	0	0	0	0	0	2	2	2	0	0	19	19	19	0	0	18	18	18	0
P09493-3	P09493-3	TPM1_HUMAN	7168	TPM1	Tropomyosin alpha-1 chain	TPM1,TMSA,C15orf13	NA	0	2	2	13	13	13	0	0	6	6	6	0	0	10	10	10	0	0	9	9	9	0	0	13	13	13	0	0	9	9	9	0	0	23	23	23	0	0	8	8	8	0
P14314-1	P14314-1	GLU2B_HUMAN	5589	PRKCSH	Glucosidase 2 subunit beta	PRKCSH,G19P1	NA	0	2	2	11	11	11	0	0	8	8	8	0	0	12	12	12	0	0	8	8	8	0	0	5	5	5	0	0	2	2	2	0	0	24	24	24	0	0	17	17	17	0
O60506-1	O60506-1	HNRPQ_HUMAN	10492	SYNCRIP	Heterogeneous nuclear ribonucleoprotein Q	SYNCRIP,NSAP1,HNRPQ	NA	0	5	4	12	12	12	0	0	15	15	15	0	0	5	5	5	0	0	5	5	5	0	0	0	0	0	0	0	2	2	2	0	0	25	25	25	0	0	37	37	37	0
P26583	P26583	HMGB2_HUMAN	3148	HMGB2	High mobility group protein B2	HMGB2,HMG2	NA	0	1	1	13	13	13	0	0	10	10	10	0	0	15	15	15	0	0	13	13	13	0	0	10	10	10	0	0	9	9	9	0	0	37	37	37	0	0	18	18	18	0
P14550	P14550	AK1A1_HUMAN	10327	AKR1A1	Alcohol dehydrogenase [NADP(+)]	AKR1A1,ALDR1,ALR	NA	0	1	1	7	7	7	0	0	6	6	6	0	0	10	10	10	0	0	7	7	7	0	0	5	5	5	0	0	5	5	5	0	0	9	9	9	0	0	10	10	10	0
P51149	P51149	RAB7A_HUMAN	7879	RAB7A	Ras-related protein Rab-7a	RAB7A,RAB7	NA	0	1	1	8	8	8	0	0	9	9	9	0	0	14	14	14	0	0	9	9	9	0	0	9	9	9	0	0	13	13	13	0	0	16	16	16	0	0	13	13	13	0
Q9UBW5-1	Q9UBW5-1	BIN2_HUMAN	51411	BIN2	Bridging integrator 2	BIN2,BRAP1	NA	0	15	1	11	11	11	0	0	8	8	8	0	0	9	9	9	0	0	6	6	6	0	0	2	2	2	0	0	6	6	6	0	0	14	14	14	0	0	10	10	10	0
P35237	P35237	SPB6_HUMAN	5269	SERPINB6	Serpin B6	SERPINB6,PTI,PI6	NA	0	1	1	12	12	12	0	0	13	13	13	0	0	11	11	11	0	0	8	8	8	0	0	9	9	9	0	0	9	9	9	0	0	33	33	33	0	0	32	32	32	0
Q99536	Q99536	VAT1_HUMAN	10493	VAT1	Synaptic vesicle membrane protein VAT-1 homolog	VAT1	NA	0	1	1	13	13	13	0	0	13	13	13	0	0	14	14	14	0	0	13	13	13	0	0	12	12	12	0	0	11	11	11	0	0	76	76	76	0	0	55	55	55	0
P23284	P23284	PPIB_HUMAN	5479	PPIB	Peptidyl-prolyl cis-trans isomerase B	PPIB,CYPB	NA	0	1	1	7	7	7	0	0	10	10	10	0	0	13	13	13	0	0	6	6	6	0	0	3	3	3	0	0	3	3	3	0	0	12	12	12	0	0	16	16	16	0
P45974-1	P45974-1	UBP5_HUMAN	8078	USP5	Ubiquitin carboxyl-terminal hydrolase 5	USP5,ISOT	NA	0	2	2	9	9	9	0	0	10	10	10	0	0	8	8	8	0	0	7	7	7	0	0	2	2	2	0	0	4	4	4	0	0	16	16	16	0	0	24	24	24	0
P33121-1	P33121-1	ACSL1_HUMAN	2180	ACSL1	Long-chain-fatty-acid--CoA ligase 1	ACSL1,FACL2,LACS2,FACL1,LACS1,LACS	NA	0	5	1	11	11	11	0	0	13	13	13	0	0	7	7	7	0	0	4	4	4	0	0	4	4	4	0	0	3	3	3	0	0	21	21	21	0	0	19	19	19	0
P62937	P62937	PPIA_HUMAN	5478	PPIA	Peptidyl-prolyl cis-trans isomerase A	PPIA,CYPA	NA	0	3	1	12	12	12	0	0	12	12	12	0	0	13	13	13	0	0	13	13	13	0	0	13	13	13	0	0	14	14	14	0	0	27	27	27	0	0	41	41	41	0
P78371-1	P78371-1	TCPB_HUMAN	10576	CCT2	T-complex protein 1 subunit beta	CCT2,CCTB,99D8.1	NA	0	2	2	11	11	11	0	0	7	7	7	0	0	7	7	7	0	0	3	3	3	0	0	2	2	2	0	0	2	2	2	0	0	14	14	14	0	0	13	13	13	0
Q8IWA5-1	Q8IWA5-1	CTL2_HUMAN	57153	SLC44A2	Choline transporter-like protein 2	SLC44A2,CTL2	NA	0	3	2	2	2	2	0	0	6	6	6	0	0	9	9	9	0	0	5	5	5	0	0	7	7	7	0	0	13	13	13	0	0	5	5	5	0	0	10	10	10	0
Q14764	Q14764	MVP_HUMAN	9961	MVP	Major vault protein	MVP,LRP	NA	0	1	1	9	9	9	0	0	10	10	10	0	0	2	2	2	0	0	1	1	1	0	0	1	1	1	0	0	3	3	3	0	0	15	15	15	0	0	14	14	14	0
Q7KZF4	Q7KZF4	SND1_HUMAN	27044	SND1	Staphylococcal nuclease domain-containing protein 1	SND1,TDRD11	NA	0	1	1	6	6	6	0	0	11	11	11	0	0	9	9	9	0	0	8	8	8	0	0	3	3	3	0	0	4	4	4	0	0	9	9	9	0	0	27	27	27	0
Q99613	Q99613	EIF3C_HUMAN	8663	EIF3CL	Eukaryotic translation initiation factor 3 subunit C	EIF3C,EIF3CL,EIF3S8	NA	0	1	1	6	6	6	0	0	14	14	14	0	0	5	5	5	0	0	0	0	0	0	0	2	2	2	0	0	2	2	2	0	0	15	15	15	0	0	28	28	28	0
Q9UH65	Q9UH65	SWP70_HUMAN	23075	SWAP70	Switch-associated protein 70	SWAP70,KIAA0640	NA	0	1	1	2	2	2	0	0	10	10	10	0	0	13	13	13	0	0	3	3	3	0	0	0	0	0	0	0	0	0	0	0	0	2	2	2	0	0	11	11	11	0
P16615-1	P16615-1	AT2A2_HUMAN	488	ATP2A2	Sarcoplasmic/endoplasmic reticulum calcium ATPase 2	ATP2A2,ATP2B	NA	0	5	4	7	7	7	0	0	5	5	5	0	0	11	11	11	0	0	7	7	7	0	0	8	8	8	0	0	8	8	8	0	0	9	9	9	0	0	11	11	11	0
Q9UIQ6-1	Q9UIQ6-1	LCAP_HUMAN	4012	LNPEP	Leucyl-cystinyl aminopeptidase	LNPEP,OTASE	NA	0	3	3	8	8	8	0	0	11	11	11	0	0	2	2	2	0	0	8	8	8	0	0	0	0	0	0	0	2	2	2	0	0	15	15	15	0	0	19	19	19	0
Q6XQN6-1	Q6XQN6-1	PNCB_HUMAN	93100	NAPRT1	Nicotinate phosphoribosyltransferase	NAPRT1,FHIP	NA	0	3	1	10	10	10	0	0	7	7	7	0	0	10	10	10	0	0	10	10	10	0	0	11	11	11	0	0	11	11	11	0	0	18	18	18	0	0	11	11	11	0
P12270	P12270	TPR_HUMAN	7175	TPR	Nucleoprotein TPR	TPR	NA	0	1	1	4	4	4	0	0	12	12	12	0	0	7	7	7	0	0	2	2	2	0	0	0	0	0	0	0	0	0	0	0	0	6	6	6	0	0	18	18	18	0
P02679-1	P02679-1	FIBG_HUMAN	2266	FGG	Fibrinogen gamma chain	FGG	NA	0	2	2	11	11	11	0	0	12	12	12	0	0	7	7	7	0	0	12	12	12	0	0	9	9	9	0	0	7	7	7	0	0	19	19	19	0	0	24	24	24	0
O00754	O00754	MA2B1_HUMAN	4125	MAN2B1	Lysosomal alpha-mannosidase	MAN2B1,LAMAN,MANB	NA	0	1	1	8	8	8	0	0	8	8	8	0	0	10	10	10	0	0	7	7	7	0	0	11	11	11	0	0	8	8	8	0	0	12	12	12	0	0	12	12	12	0
Q92945	Q92945	FUBP2_HUMAN	8570	KHSRP	Far upstream element-binding protein 2	KHSRP,FUBP2	NA	0	1	1	9	9	9	0	0	13	13	13	0	0	0	0	0	0	0	0	0	0	0	0	0	0	0	0	0	0	0	0	0	0	17	17	17	0	0	34	34	34	0
P09493-5	P09493-5	TPM1_HUMAN	7168	TPM1	Tropomyosin alpha-1 chain	TPM1,TMSA,C15orf13	NA	0	1	1	13	13	13	0	0	6	6	6	0	0	9	9	9	0	0	9	9	9	0	0	11	11	11	0	0	10	10	10	0	0	23	23	23	0	0	8	8	8	0
P40121	P40121	CAPG_HUMAN	822	CAPG	Macrophage-capping protein	CAPG,MCP,AFCP	NA	0	1	1	11	11	11	0	0	12	12	12	0	0	12	12	12	0	0	11	11	11	0	0	11	11	11	0	0	10	10	10	0	0	41	41	41	0	0	50	50	50	0
P25098	P25098	ARBK1_HUMAN	156	ADRBK1	Beta-adrenergic receptor kinase 1	ADRBK1,BARK1,GRK2,BARK	NA	0	2	1	8	8	8	0	0	5	5	5	0	0	7	7	7	0	0	6	6	6	0	0	1	1	1	0	0	1	1	1	0	0	8	8	8	0	0	6	6	6	0
P01892	P01892	1A02_HUMAN	NA	HLA-A	HLA class I histocompatibility antigen, A-2 alpha chain	HLA-A,HLAA	NA	0	1	1	6	6	6	0	0	7	7	7	0	0	9	9	9	0	0	11	11	11	0	0	10	10	10	0	0	8	8	8	0	0	8	8	8	0	0	14	14	14	0
Q9UNH7	Q9UNH7	SNX6_HUMAN	58533	SNX6	Sorting nexin-6	SNX6	NA	0	1	1	5	5	5	0	0	13	13	13	0	0	3	3	3	0	0	3	3	3	0	0	0	0	0	0	0	0	0	0	0	0	5	5	5	0	0	20	20	20	0
Q06323	Q06323	PSME1_HUMAN	5720	PSME1	Proteasome activator complex subunit 1	PSME1,IFI5111	NA	0	1	1	13	13	13	0	0	10	10	10	0	0	12	12	12	0	0	10	10	10	0	0	8	8	8	0	0	9	9	9	0	0	27	27	27	0	0	14	14	14	0
Q6JBY9-1	Q6JBY9-1	CPZIP_HUMAN	92241	RCSD1	CapZ-interacting protein	RCSD1,CAPZIP	NA	0	2	1	8	8	8	0	0	11	11	11	0	0	12	12	12	0	0	5	5	5	0	0	0	0	0	0	0	0	0	0	0	0	14	14	14	0	0	24	24	24	0
P34931	P34931	HS71L_HUMAN	3305	HSPA1L	Heat shock 70 kDa protein 1-like	HSPA1L	NA	0	1	1	12	12	12	0	0	12	12	12	0	0	14	14	14	0	0	12	12	12	0	0	11	11	11	0	0	12	12	12	0	0	103	103	103	0	0	103	103	103	0
Q13885	Q13885	TBB2A_HUMAN	7280	TUBB2A	Tubulin beta-2A chain	TUBB2A,TUBB2	NA	0	2	2	10	10	10	0	0	13	13	13	0	0	9	9	9	0	0	8	8	8	0	0	7	7	7	0	0	6	6	6	0	0	74	74	74	0	0	84	84	84	0
P07737	P07737	PROF1_HUMAN	5216	PFN1	Profilin-1	PFN1	NA	0	1	1	12	12	12	0	0	11	11	11	0	0	13	13	13	0	0	12	12	12	0	0	13	13	13	0	0	12	12	12	0	0	63	63	63	0	0	58	58	58	0
Q13418	Q13418	ILK_HUMAN	3611	ILK	Integrin-linked protein kinase	ILK,ILK2,ILK1	NA	0	1	1	11	11	11	0	0	13	13	13	0	0	8	8	8	0	0	9	9	9	0	0	5	5	5	0	0	7	7	7	0	0	18	18	18	0	0	29	29	29	0
Q04917	Q04917	1433F_HUMAN	7533	YWHAH	14-3-3 protein eta	YWHAH,YWHA1	NA	0	1	1	10	10	10	0	0	9	9	9	0	0	12	12	12	0	0	10	10	10	0	0	5	5	5	0	0	6	6	6	0	0	34	34	34	0	0	26	26	26	0
Q13596-1	Q13596-1	SNX1_HUMAN	6642	SNX1	Sorting nexin-1	SNX1	NA	0	2	1	10	10	10	0	0	12	12	12	0	0	4	4	4	0	0	2	2	2	0	0	0	0	0	0	0	2	2	2	0	0	13	13	13	0	0	17	17	17	0
O43390-1	O43390-1	HNRPR_HUMAN	10236	HNRNPR	Heterogeneous nuclear ribonucleoprotein R	HNRNPR,HNRPR	NA	0	2	2	7	7	7	0	0	10	10	10	0	0	10	10	10	0	0	3	3	3	0	0	1	1	1	0	0	0	0	0	0	0	12	12	12	0	0	24	24	24	0
Q7Z5R6	Q7Z5R6	AB1IP_HUMAN	54518	APBB1IP	Amyloid beta A4 precursor protein-binding family B member 1-interacting protein	APBB1IP,RARP1,RIAM,PREL1	NA	0	10	1	12	12	12	0	0	11	11	11	0	0	8	8	8	0	0	7	7	7	0	0	4	4	4	0	0	5	5	5	0	0	34	34	34	0	0	41	41	41	0
P09211	P09211	GSTP1_HUMAN	2950	GSTP1	Glutathione S-transferase P	GSTP1,FAEES3,GST3	NA	0	1	1	11	11	11	0	0	12	12	12	0	0	10	10	10	0	0	9	9	9	0	0	10	10	10	0	0	14	14	14	0	0	27	27	27	0	0	53	53	53	0
Q9H4E7	Q9H4E7	DEFI6_HUMAN	50619	DEF6	Differentially expressed in FDCP 6 homolog	DEF6,IBP	NA	0	1	1	10	10	10	0	0	13	13	13	0	0	11	11	11	0	0	9	9	9	0	0	9	9	9	0	0	3	3	3	0	0	18	18	18	0	0	27	27	27	0
P33241	P33241	LSP1_HUMAN	4046	LSP1	Lymphocyte-specific protein 1	LSP1,WP34	NA	0	1	1	8	8	8	0	0	11	11	11	0	0	7	7	7	0	0	5	5	5	0	0	0	0	0	0	0	0	0	0	0	0	16	16	16	0	0	26	26	26	0
Q6UX06	Q6UX06	OLFM4_HUMAN	10562	OLFM4	Olfactomedin-4	OLFM4,GW112	NA	0	1	1	0	0	0	0	0	0	0	0	0	0	8	8	8	0	0	5	5	5	0	0	13	13	13	0	0	12	12	12	0	0	0	0	0	0	0	0	0	0	0
O00299	O00299	CLIC1_HUMAN	1192	CLIC1	Chloride intracellular channel protein 1	CLIC1,G6,NCC27	NA	0	1	1	11	11	11	0	0	12	12	12	0	0	11	11	11	0	0	11	11	11	0	0	11	11	11	0	0	11	11	11	0	0	47	47	47	0	0	30	30	30	0
Q13423	Q13423	NNTM_HUMAN	23530	NNT	NAD(P) transhydrogenase, mitochondrial	NNT	NA	0	1	1	5	5	5	0	0	10	10	10	0	0	3	3	3	0	0	4	4	4	0	0	2	2	2	0	0	2	2	2	0	0	5	5	5	0	0	13	13	13	0
P30153	P30153	2AAA_HUMAN	5518	PPP2R1A	Serine/threonine-protein phosphatase 2A 65 kDa regulatory subunit A alpha isoform	PPP2R1A	NA	0	4	1	11	11	11	0	0	11	11	11	0	0	11	11	11	0	0	6	6	6	0	0	2	2	2	0	0	3	3	3	0	0	17	17	17	0	0	18	18	18	0
P46459	P46459	NSF_HUMAN	4905	NSF	Vesicle-fusing ATPase	NSF	NA	0	1	1	9	9	9	0	0	9	9	9	0	0	8	8	8	0	0	9	9	9	0	0	6	6	6	0	0	7	7	7	0	0	14	14	14	0	0	13	13	13	0
P07948-2	P07948-2	LYN_HUMAN	4067	LYN	Tyrosine-protein kinase Lyn	LYN,JTK8	NA	0	2	1	8	8	8	0	0	11	11	11	0	0	6	6	6	0	0	7	7	7	0	0	6	6	6	0	0	7	7	7	0	0	11	11	11	0	0	22	22	22	0
P08236-1	P08236-1	BGLR_HUMAN	2990	GUSB	Beta-glucuronidase	GUSB	NA	0	2	2	0	0	0	0	0	10	10	10	0	0	8	8	8	0	0	0	0	0	0	0	8	8	8	0	0	11	11	11	0	0	0	0	0	0	0	14	14	14	0
P30041	P30041	PRDX6_HUMAN	9588	PRDX6	Peroxiredoxin-6	PRDX6,KIAA0106,AOP2	NA	0	1	1	7	7	7	0	0	13	13	13	0	0	11	11	11	0	0	11	11	11	0	0	12	12	12	0	0	11	11	11	0	0	13	13	13	0	0	30	30	30	0
Q15907	Q15907	RB11B_HUMAN	9230	RAB11B	Ras-related protein Rab-11B	RAB11B,YPT3	NA	0	2	1	8	8	8	0	0	10	10	10	0	0	9	9	9	0	0	8	8	8	0	0	7	7	7	0	0	9	9	9	0	0	14	14	14	0	0	21	21	21	0
Q6P4A8	Q6P4A8	PLBL1_HUMAN	79887	PLBD1	Phospholipase B-like 1	PLBD1	NA	0	1	1	11	11	11	0	0	11	11	11	0	0	9	9	9	0	0	10	10	10	0	0	12	12	12	0	0	12	12	12	0	0	22	22	22	0	0	26	26	26	0
Q96CX2	Q96CX2	KCD12_HUMAN	115207	KCTD12	BTB/POZ domain-containing protein KCTD12	KCTD12,KIAA1778,PFET1,C13orf2	NA	0	1	1	10	10	10	0	0	9	9	9	0	0	5	5	5	0	0	3	3	3	0	0	1	1	1	0	0	5	5	5	0	0	25	25	25	0	0	23	23	23	0
Q02880-1	Q02880-1	TOP2B_HUMAN	7155	TOP2B	DNA topoisomerase 2-beta	TOP2B	NA	0	2	2	6	6	6	0	0	10	10	10	0	0	2	2	2	0	0	0	0	0	0	0	0	0	0	0	0	0	0	0	0	0	8	8	8	0	0	17	17	17	0
P04275	P04275	VWF_HUMAN	7450	VWF	von Willebrand factor	VWF,F8VWF	NA	0	1	1	2	2	2	0	0	2	2	2	0	0	4	4	4	0	0	8	8	8	0	0	11	11	11	0	0	10	10	10	0	0	2	2	2	0	0	2	2	2	0
Q9NVA2-1	Q9NVA2-1	SEP11_HUMAN	55752	SEPT11	Septin-11	SEPT11	NA	0	2	2	5	5	5	0	0	10	10	10	0	0	6	6	6	0	0	8	8	8	0	0	6	6	6	0	0	2	2	2	0	0	12	12	12	0	0	24	24	24	0
P31943	P31943	HNRH1_HUMAN	3187	HNRNPH1	Heterogeneous nuclear ribonucleoprotein H	HNRNPH1,HNRPH1,HNRPH	NA	0	1	1	8	8	8	0	0	12	12	12	0	0	4	4	4	0	0	1	1	1	0	0	0	0	0	0	0	0	0	0	0	0	11	11	11	0	0	23	23	23	0
P17980	P17980	PRS6A_HUMAN	5702	PSMC3	26S protease regulatory subunit 6A	PSMC3,TBP1	NA	0	1	1	12	12	12	0	0	11	11	11	0	0	7	7	7	0	0	5	5	5	0	0	0	0	0	0	0	3	3	3	0	0	18	18	18	0	0	16	16	16	0
P62993-1	P62993-1	GRB2_HUMAN	2885	GRB2	Growth factor receptor-bound protein 2	GRB2,ASH	NA	0	1	1	5	5	5	0	0	12	12	12	0	0	9	9	9	0	0	9	9	9	0	0	2	2	2	0	0	8	8	8	0	0	7	7	7	0	0	20	20	20	0
Q16512-1	Q16512-1	PKN1_HUMAN	5585	PKN1	Serine/threonine-protein kinase N1	PKN1,PRK1,PAK1,PKN,PRKCL1	NA	0	3	2	9	9	9	0	0	11	11	11	0	0	5	5	5	0	0	3	3	3	0	0	0	0	0	0	0	0	0	0	0	0	11	11	11	0	0	16	16	16	0
Q32MZ4-2	Q32MZ4-2	LRRF1_HUMAN	9208	LRRFIP1	Leucine-rich repeat flightless-interacting protein 1	LRRFIP1,GCF2,TRIP	NA	0	3	2	8	8	8	0	0	12	12	12	0	0	6	6	6	0	0	0	0	0	0	0	0	0	0	0	0	0	0	0	0	0	15	15	15	0	0	28	28	28	0
P61006	P61006	RAB8A_HUMAN	4218	RAB8A	Ras-related protein Rab-8A	RAB8A,RAB8,MEL	NA	0	9	1	10	10	10	0	0	12	12	12	0	0	11	11	11	0	0	6	6	6	0	0	3	3	3	0	0	6	6	6	0	0	15	15	15	0	0	17	17	17	0
P27695	P27695	APEX1_HUMAN	328	APEX1	DNA-(apurinic or apyrimidinic site) lyase	APEX1,APE1,APEX,APE,APX,HAP1,REF1	NA	0	1	1	10	10	10	0	0	10	10	10	0	0	8	8	8	0	0	6	6	6	0	0	8	8	8	0	0	7	7	7	0	0	13	13	13	0	0	12	12	12	0
Q12906-1	Q12906-1	ILF3_HUMAN	3609	ILF3	Interleukin enhancer-binding factor 3	ILF3,MPHOSPH4,DRBF,NF90	NA	0	6	6	12	12	12	0	0	9	9	9	0	0	10	10	10	0	0	9	9	9	0	0	3	3	3	0	0	5	5	5	0	0	28	28	28	0	0	20	20	20	0
P09493-6	P09493-6	TPM1_HUMAN	7168	TPM1	Tropomyosin alpha-1 chain	TPM1,TMSA,C15orf13	NA	0	2	2	11	11	11	0	0	6	6	6	0	0	9	9	9	0	0	8	8	8	0	0	12	12	12	0	0	9	9	9	0	0	21	21	21	0	0	8	8	8	0
O15511-1	O15511-1	ARPC5_HUMAN	10092	ARPC5	Actin-related protein 2/3 complex subunit 5	ARPC5,ARC16	NA	0	2	1	2	2	2	0	0	13	13	13	0	0	8	8	8	0	0	8	8	8	0	0	8	8	8	0	0	8	8	8	0	0	2	2	2	0	0	14	14	14	0
P51572-1	P51572-1	BAP31_HUMAN	10134	BCAP31	B-cell receptor-associated protein 31	BCAP31,DXS1357E,BAP31	NA	0	2	2	3	3	3	0	0	8	8	8	0	0	5	5	5	0	0	8	8	8	0	0	3	3	3	0	0	3	3	3	0	0	3	3	3	0	0	13	13	13	0
Q08477	Q08477	CP4F3_HUMAN	4051	CYP4F3	Leukotriene-B(4) omega-hydroxylase 2	CYP4F3,LTB4H	NA	0	5	1	4	4	4	0	0	7	7	7	0	0	8	8	8	0	0	9	9	9	0	0	10	10	10	0	0	8	8	8	0	0	5	5	5	0	0	12	12	12	0
P48637	P48637	GSHB_HUMAN	2937	GSS	Glutathione synthetase	GSS	NA	0	1	1	9	9	9	0	0	8	8	8	0	0	9	9	9	0	0	4	4	4	0	0	5	5	5	0	0	3	3	3	0	0	12	12	12	0	0	13	13	13	0
Q9BZQ8	Q9BZQ8	NIBAN_HUMAN	116496	FAM129A	Protein Niban	FAM129A,C1orf24,NIBAN	NA	0	1	1	8	8	8	0	0	13	13	13	0	0	8	8	8	0	0	5	5	5	0	0	6	6	6	0	0	5	5	5	0	0	20	20	20	0	0	31	31	31	0
P46734-2	P46734-2	MP2K3_HUMAN	5606	MAP2K3	Dual specificity mitogen-activated protein kinase kinase 3	MAP2K3,MEK3,SKK2,PRKMK3,MKK3	NA	0	5	1	5	5	5	0	0	8	8	8	0	0	9	9	9	0	0	1	1	1	0	0	0	0	0	0	0	2	2	2	0	0	5	5	5	0	0	9	9	9	0
Q04446	Q04446	GLGB_HUMAN	2632	GBE1	1,4-alpha-glucan-branching enzyme	GBE1	NA	0	1	1	5	5	5	0	0	6	6	6	0	0	8	8	8	0	0	5	5	5	0	0	3	3	3	0	0	7	7	7	0	0	5	5	5	0	0	7	7	7	0
P22894	P22894	MMP8_HUMAN	4317	MMP8	Neutrophil collagenase	MMP8,CLG1	NA	0	1	1	5	5	5	0	0	6	6	6	0	0	10	10	10	0	0	12	12	12	0	0	11	11	11	0	0	11	11	11	0	0	8	8	8	0	0	12	12	12	0
A6NHR9-1	A6NHR9-1	SMHD1_HUMAN	23347	SMCHD1	Structural maintenance of chromosomes flexible hinge domain-containing protein 1	SMCHD1,KIAA0650	NA	0	3	1	3	3	3	0	0	10	10	10	0	0	5	5	5	0	0	1	1	1	0	0	0	0	0	0	0	0	0	0	0	0	3	3	3	0	0	12	12	12	0
P40925-1	P40925-1	MDHC_HUMAN	4190	MDH1	Malate dehydrogenase, cytoplasmic	MDH1,MDHA	NA	0	2	1	12	12	12	0	0	11	11	11	0	0	11	11	11	0	0	11	11	11	0	0	10	10	10	0	0	11	11	11	0	0	29	29	29	0	0	27	27	27	0
P35609	P35609	ACTN2_HUMAN	88	ACTN2	Alpha-actinin-2	ACTN2	NA	0	1	1	5	5	5	0	0	7	7	7	0	0	10	10	10	0	0	6	6	6	0	0	4	4	4	0	0	4	4	4	0	0	34	34	34	0	0	34	34	34	0
O43242	O43242	PSMD3_HUMAN	5709	PSMD3	26S proteasome non-ATPase regulatory subunit 3	PSMD3	NA	0	1	1	9	9	9	0	0	12	12	12	0	0	6	6	6	0	0	5	5	5	0	0	5	5	5	0	0	2	2	2	0	0	12	12	12	0	0	18	18	18	0
Q9BSJ8-1	Q9BSJ8-1	ESYT1_HUMAN	23344	ESYT1	Extended synaptotagmin-1	ESYT1,KIAA0747,FAM62A,MBC2	NA	0	2	2	7	7	7	0	0	8	8	8	0	0	7	7	7	0	0	6	6	6	0	0	3	3	3	0	0	0	0	0	0	0	14	14	14	0	0	19	19	19	0
P11940-1	P11940-1	PABP1_HUMAN	26986	PABPC1	Polyadenylate-binding protein 1	PABPC1,PABPC2,PABP1,PAB1	NA	0	7	2	8	8	8	0	0	10	10	10	0	0	1	1	1	0	0	3	3	3	0	0	0	0	0	0	0	0	0	0	0	0	13	13	13	0	0	14	14	14	0
P08754	P08754	GNAI3_HUMAN	2773	GNAI3	Guanine nucleotide-binding protein G(k) subunit alpha	GNAI3	NA	0	1	1	12	12	12	0	0	10	10	10	0	0	12	12	12	0	0	9	9	9	0	0	13	13	13	0	0	10	10	10	0	0	27	27	27	0	0	33	33	33	0
P50452-1	P50452-1	SPB8_HUMAN	5271	SERPINB8	Serpin B8	SERPINB8,PI8	NA	0	2	1	9	9	9	0	0	10	10	10	0	0	7	7	7	0	0	5	5	5	0	0	10	10	10	0	0	10	10	10	0	0	16	16	16	0	0	25	25	25	0
Q96HE7	Q96HE7	ERO1A_HUMAN	30001	ERO1L	ERO1-like protein alpha	ERO1L	NA	0	1	1	8	8	8	0	0	9	9	9	0	0	10	10	10	0	0	8	8	8	0	0	8	8	8	0	0	6	6	6	0	0	12	12	12	0	0	17	17	17	0
P10316	P10316	1A69_HUMAN	NA	HLA-A	HLA class I histocompatibility antigen, A-69 alpha chain	HLA-A,HLAA	NA	0	2	1	7	7	7	0	0	8	8	8	0	0	10	10	10	0	0	10	10	10	0	0	11	11	11	0	0	9	9	9	0	0	9	9	9	0	0	16	16	16	0
Q99623	Q99623	PHB2_HUMAN	11331	PHB2	Prohibitin-2	PHB2,BAP,REA	NA	0	1	1	8	8	8	0	0	9	9	9	0	0	10	10	10	0	0	7	7	7	0	0	4	4	4	0	0	6	6	6	0	0	10	10	10	0	0	13	13	13	0
P52789	P52789	HXK2_HUMAN	3099	HK2	Hexokinase-2	HK2	NA	0	1	1	8	8	8	0	0	7	7	7	0	0	8	8	8	0	0	5	5	5	0	0	3	3	3	0	0	3	3	3	0	0	26	26	26	0	0	36	36	36	0
P36222	P36222	CH3L1_HUMAN	1116	CHI3L1	Chitinase-3-like protein 1	CHI3L1	NA	0	1	1	0	0	0	0	0	0	0	0	0	0	11	11	11	0	0	6	6	6	0	0	10	10	10	0	0	10	10	10	0	0	0	0	0	0	0	0	0	0	0
P61224	P61224	RAP1B_HUMAN	5908	RAP1B	Ras-related protein Rap-1b	RAP1B	NA	0	2	1	9	9	9	0	0	9	9	9	0	0	12	12	12	0	0	10	10	10	0	0	11	11	11	0	0	11	11	11	0	0	20	20	20	0	0	24	24	24	0
Q92619-1	Q92619-1	HMHA1_HUMAN	23526	HMHA1	Minor histocompatibility protein HA-1	HMHA1,KIAA0223	NA	0	2	2	12	12	12	0	0	8	8	8	0	0	6	6	6	0	0	0	0	0	0	0	3	3	3	0	0	4	4	4	0	0	15	15	15	0	0	12	12	12	0
Q14315-1	Q14315-1	FLNC_HUMAN	2318	FLNC	Filamin-C	FLNC,FLN2,ABPL	NA	0	2	2	11	11	11	0	0	13	13	13	0	0	13	13	13	0	0	12	12	12	0	0	12	12	12	0	0	11	11	11	0	0	34	34	34	0	0	51	51	51	0
Q9UPN3-3	Q9UPN3-3	MACF1_HUMAN	23499	MACF1	Microtubule-actin cross-linking factor 1, isoforms 1/2/3/5	MACF1,ACF7,ABP620,KIAA1251,KIAA0465	NA	0	5	2	2	2	2	0	0	13	13	13	0	0	0	0	0	0	0	0	0	0	0	0	0	0	0	0	0	0	0	0	0	0	2	2	2	0	0	13	13	13	0
P08311	P08311	CATG_HUMAN	1511	CTSG	Cathepsin G	CTSG	NA	0	1	1	8	8	8	0	0	12	12	12	0	0	6	6	6	0	0	6	6	6	0	0	5	5	5	0	0	6	6	6	0	0	22	22	22	0	0	30	30	30	0
P05109	P05109	S10A8_HUMAN	6279	S100A8	Protein S100-A8	S100A8,MRP8,CAGA,CFAG	NA	0	1	1	11	11	11	0	0	8	8	8	0	0	13	13	13	0	0	11	11	11	0	0	11	11	11	0	0	11	11	11	0	0	162	162	162	0	0	58	58	58	0
P23526	P23526	SAHH_HUMAN	191	AHCY	Adenosylhomocysteinase	AHCY,SAHH	NA	0	1	1	9	9	9	0	0	8	8	8	0	0	8	8	8	0	0	6	6	6	0	0	3	3	3	0	0	5	5	5	0	0	14	14	14	0	0	11	11	11	0
P61978-3	P61978-3	HNRPK_HUMAN	3190	HNRNPK	Heterogeneous nuclear ribonucleoprotein K	HNRNPK,HNRPK	NA	0	3	1	8	8	8	0	0	11	11	11	0	0	9	9	9	0	0	8	8	8	0	0	4	4	4	0	0	4	4	4	0	0	14	14	14	0	0	17	17	17	0
P48444	P48444	COPD_HUMAN	372	ARCN1	Coatomer subunit delta	ARCN1,COPD	NA	0	1	1	7	7	7	0	0	7	7	7	0	0	8	8	8	0	0	2	2	2	0	0	3	3	3	0	0	2	2	2	0	0	10	10	10	0	0	10	10	10	0
P57737-1	P57737-1	CORO7_HUMAN	79585	CORO7	Coronin-7	CORO7	NA	0	2	2	8	8	8	0	0	6	6	6	0	0	3	3	3	0	0	0	0	0	0	0	2	2	2	0	0	2	2	2	0	0	14	14	14	0	0	13	13	13	0
P51812	P51812	KS6A3_HUMAN	6197	RPS6KA3	Ribosomal protein S6 kinase alpha-3	RPS6KA3,RSK2,MAPKAPK1B,ISPK1	NA	0	1	1	8	8	8	0	0	9	9	9	0	0	0	0	0	0	0	0	0	0	0	0	0	0	0	0	0	0	0	0	0	0	10	10	10	0	0	14	14	14	0
Q14005-1	Q14005-1	IL16_HUMAN	3603	IL16	Pro-interleukin-16	IL16	NA	0	3	3	8	8	8	0	0	8	8	8	0	0	8	8	8	0	0	3	3	3	0	0	0	0	0	0	0	0	0	0	0	0	12	12	12	0	0	12	12	12	0
Q9Y3L3-1	Q9Y3L3-1	3BP1_HUMAN	23616	SH3BP1	SH3 domain-binding protein 1	SH3BP1	NA	0	2	1	10	10	10	0	0	8	8	8	0	0	5	5	5	0	0	0	0	0	0	0	0	0	0	0	0	2	2	2	0	0	11	11	11	0	0	11	11	11	0
P07339	P07339	CATD_HUMAN	1509	CTSD	Cathepsin D	CTSD,CPSD	NA	0	1	1	10	10	10	0	0	9	9	9	0	0	10	10	10	0	0	12	12	12	0	0	7	7	7	0	0	10	10	10	0	0	16	16	16	0	0	13	13	13	0
Q92598-1	Q92598-1	HS105_HUMAN	10808	HSPH1	Heat shock protein 105 kDa	HSPH1,HSP110,KIAA0201,HSP105	NA	0	3	3	6	6	6	0	0	11	11	11	0	0	3	3	3	0	0	2	2	2	0	0	0	0	0	0	0	0	0	0	0	0	7	7	7	0	0	13	13	13	0
Q9NUV9	Q9NUV9	GIMA4_HUMAN	55303	GIMAP4	GTPase IMAP family member 4	GIMAP4,IMAP4,IAN1	NA	0	2	1	10	10	10	0	0	6	6	6	0	0	10	10	10	0	0	2	2	2	0	0	4	4	4	0	0	4	4	4	0	0	11	11	11	0	0	6	6	6	0
P09429	P09429	HMGB1_HUMAN	3146	HMGB1	High mobility group protein B1	HMGB1,HMG1	NA	0	2	1	12	12	12	0	0	9	9	9	0	0	11	11	11	0	0	10	10	10	0	0	5	5	5	0	0	5	5	5	0	0	46	46	46	0	0	18	18	18	0
P47755	P47755	CAZA2_HUMAN	830	CAPZA2	F-actin-capping protein subunit alpha-2	CAPZA2	NA	0	1	1	9	9	9	0	0	9	9	9	0	0	10	10	10	0	0	6	6	6	0	0	8	8	8	0	0	8	8	8	0	0	25	25	25	0	0	21	21	21	0
P04439	P04439	1A03_HUMAN	3105	HLA-A	HLA class I histocompatibility antigen, A-3 alpha chain	HLA-A,HLAA	NA	0	5	1	6	6	6	0	0	8	8	8	0	0	10	10	10	0	0	12	12	12	0	0	8	8	8	0	0	9	9	9	0	0	10	10	10	0	0	20	20	20	0
Q9NPP4-1	Q9NPP4-1	NLRC4_HUMAN	58484	NLRC4	NLR family CARD domain-containing protein 4	NLRC4,CLAN1,IPAF,CLAN,CARD12	NA	0	2	1	7	7	7	0	0	10	10	10	0	0	3	3	3	0	0	4	4	4	0	0	2	2	2	0	0	2	2	2	0	0	8	8	8	0	0	15	15	15	0
Q16543	Q16543	CDC37_HUMAN	11140	CDC37	Hsp90 co-chaperone Cdc37	CDC37,CDC37A	NA	0	1	1	7	7	7	0	0	9	9	9	0	0	6	6	6	0	0	8	8	8	0	0	2	2	2	0	0	6	6	6	0	0	9	9	9	0	0	14	14	14	0
Q9Y262	Q9Y262	EIF3L_HUMAN	51386	EIF3L	Eukaryotic translation initiation factor 3 subunit L	EIF3L,EIF3EIP,EIF3S6IP	NA	0	1	1	10	10	10	0	0	10	10	10	0	0	5	5	5	0	0	5	5	5	0	0	0	0	0	0	0	0	0	0	0	0	14	14	14	0	0	18	18	18	0
Q9H2K8	Q9H2K8	TAOK3_HUMAN	51347	TAOK3	Serine/threonine-protein kinase TAO3	TAOK3,MAP3K18,KDS,DPK,JIK	NA	0	3	1	5	5	5	0	0	6	6	6	0	0	3	3	3	0	0	0	0	0	0	0	0	0	0	0	0	3	3	3	0	0	5	5	5	0	0	6	6	6	0
Q13618-1	Q13618-1	CUL3_HUMAN	8452	CUL3	Cullin-3	CUL3,KIAA0617	NA	0	3	2	5	5	5	0	0	10	10	10	0	0	7	7	7	0	0	4	4	4	0	0	4	4	4	0	0	2	2	2	0	0	10	10	10	0	0	20	20	20	0
Q9Y376	Q9Y376	CAB39_HUMAN	51719	CAB39	Calcium-binding protein 39	CAB39,MO25	NA	0	2	1	5	5	5	0	0	9	9	9	0	0	8	8	8	0	0	4	4	4	0	0	6	6	6	0	0	8	8	8	0	0	7	7	7	0	0	15	15	15	0
O14745	O14745	NHRF1_HUMAN	9368	SLC9A3R1	Na(+)/H(+) exchange regulatory cofactor NHE-RF1	SLC9A3R1,NHERF1,NHERF	NA	0	1	1	9	9	9	0	0	11	11	11	0	0	7	7	7	0	0	7	7	7	0	0	8	8	8	0	0	5	5	5	0	0	17	17	17	0	0	20	20	20	0
P42331-4	P42331-4	RHG25_HUMAN	9938	ARHGAP25	Rho GTPase-activating protein 25	ARHGAP25,KIAA0053	NA	0	4	1	8	8	8	0	0	9	9	9	0	0	11	11	11	0	0	3	3	3	0	0	6	6	6	0	0	3	3	3	0	0	11	11	11	0	0	14	14	14	0
P06702	P06702	S10A9_HUMAN	6280	S100A9	Protein S100-A9	S100A9,CAGB,CFAG,MRP14	NA	0	1	1	8	8	8	0	0	9	9	9	0	0	11	11	11	0	0	8	8	8	0	0	8	8	8	0	0	9	9	9	0	0	37	37	37	0	0	34	34	34	0
Q9Y3Z3-1	Q9Y3Z3-1	SAMH1_HUMAN	25939	SAMHD1	SAM domain and HD domain-containing protein 1	SAMHD1,MOP5	NA	0	2	1	10	10	10	0	0	12	12	12	0	0	6	6	6	0	0	5	5	5	0	0	0	0	0	0	0	0	0	0	0	0	18	18	18	0	0	18	18	18	0
P41240	P41240	CSK_HUMAN	1445	CSK	Tyrosine-protein kinase CSK	CSK	NA	0	1	1	5	5	5	0	0	8	8	8	0	0	9	9	9	0	0	5	5	5	0	0	0	0	0	0	0	0	0	0	0	0	7	7	7	0	0	8	8	8	0
P17066	P17066	HSP76_HUMAN	3310	HSPA6	Heat shock 70 kDa protein 6	HSPA6,HSP70B'	NA	0	2	1	10	10	10	0	0	11	11	11	0	0	12	12	12	0	0	11	11	11	0	0	8	8	8	0	0	10	10	10	0	0	79	79	79	0	0	77	77	77	0
O43747-1	O43747-1	AP1G1_HUMAN	164	AP1G1	AP-1 complex subunit gamma-1	AP1G1,CLAPG1,ADTG	NA	0	2	2	7	7	7	0	0	10	10	10	0	0	6	6	6	0	0	3	3	3	0	0	2	2	2	0	0	3	3	3	0	0	16	16	16	0	0	29	29	29	0
P60842	P60842	IF4A1_HUMAN	1973	EIF4A1	Eukaryotic initiation factor 4A-I	EIF4A1,EIF4A,DDX2A	NA	0	1	1	11	11	11	0	0	9	9	9	0	0	5	5	5	0	0	3	3	3	0	0	1	1	1	0	0	0	0	0	0	0	28	28	28	0	0	25	25	25	0
P49913	P49913	CAMP_HUMAN	820	CAMP	Cathelicidin antimicrobial peptide	CAMP,CAP18,FALL39	NA	0	1	1	0	0	0	0	0	0	0	0	0	0	9	9	9	0	0	10	10	10	0	0	11	11	11	0	0	11	11	11	0	0	0	0	0	0	0	0	0	0	0
P28676	P28676	GRAN_HUMAN	25801	GCA	Grancalcin	GCA,GCL	NA	0	1	1	9	9	9	0	0	11	11	11	0	0	5	5	5	0	0	7	7	7	0	0	7	7	7	0	0	8	8	8	0	0	21	21	21	0	0	52	52	52	0
O95716	O95716	RAB3D_HUMAN	9545	RAB3D	Ras-related protein Rab-3D	RAB3D,GOV,RAB16	NA	0	1	1	9	9	9	0	0	11	11	11	0	0	8	8	8	0	0	10	10	10	0	0	3	3	3	0	0	6	6	6	0	0	12	12	12	0	0	15	15	15	0
P27694	P27694	RFA1_HUMAN	6117	RPA1	Replication protein A 70 kDa DNA-binding subunit	RPA1,REPA1,RPA70	NA	0	1	1	6	6	6	0	0	9	9	9	0	0	8	8	8	0	0	4	4	4	0	0	0	0	0	0	0	2	2	2	0	0	11	11	11	0	0	19	19	19	0
Q16666-1	Q16666-1	IF16_HUMAN	3428	IFI16	Gamma-interferon-inducible protein 16	IFI16,IFNGIP1	NA	0	5	3	7	7	7	0	0	9	9	9	0	0	6	6	6	0	0	2	2	2	0	0	2	2	2	0	0	1	1	1	0	0	12	12	12	0	0	15	15	15	0
Q07065	Q07065	CKAP4_HUMAN	10970	CKAP4	Cytoskeleton-associated protein 4	CKAP4	NA	0	1	1	3	3	3	0	0	11	11	11	0	0	6	6	6	0	0	3	3	3	0	0	2	2	2	0	0	0	0	0	0	0	4	4	4	0	0	16	16	16	0
Q13177	Q13177	PAK2_HUMAN	5062	PAK2	Serine/threonine-protein kinase PAK 2	PAK2	NA	0	5	1	9	9	9	0	0	8	8	8	0	0	5	5	5	0	0	6	6	6	0	0	0	0	0	0	0	0	0	0	0	0	10	10	10	0	0	8	8	8	0
P32119-1	P32119-1	PRDX2_HUMAN	7001	PRDX2	Peroxiredoxin-2	PRDX2,NKEFB,TDPX1	NA	0	2	1	7	7	7	0	0	8	8	8	0	0	11	11	11	0	0	9	9	9	0	0	11	11	11	0	0	11	11	11	0	0	13	13	13	0	0	22	22	22	0
P35998	P35998	PRS7_HUMAN	5701	PSMC2	26S protease regulatory subunit 7	PSMC2,MSS1	NA	0	1	1	10	10	10	0	0	9	9	9	0	0	9	9	9	0	0	8	8	8	0	0	0	0	0	0	0	2	2	2	0	0	16	16	16	0	0	16	16	16	0
Q16539-1	Q16539-1	MK14_HUMAN	1432	MAPK14	Mitogen-activated protein kinase 14	MAPK14,CSPB1,CSBP,SAPK2A,CSBP1,MXI2,CSBP2	NA	0	14	1	11	11	11	0	0	11	11	11	0	0	10	10	10	0	0	7	7	7	0	0	8	8	8	0	0	7	7	7	0	0	20	20	20	0	0	19	19	19	0
P09622	P09622	DLDH_HUMAN	1738	DLD	Dihydrolipoyl dehydrogenase, mitochondrial	DLD,PHE3,LAD,GCSL	NA	0	1	1	7	7	7	0	0	12	12	12	0	0	7	7	7	0	0	7	7	7	0	0	7	7	7	0	0	4	4	4	0	0	20	20	20	0	0	19	19	19	0
P31939	P31939	PUR9_HUMAN	471	ATIC	Bifunctional purine biosynthesis protein PURH	ATIC,PURH	NA	0	1	1	6	6	6	0	0	6	6	6	0	0	7	7	7	0	0	2	2	2	0	0	0	0	0	0	0	2	2	2	0	0	6	6	6	0	0	6	6	6	0
Q02218-1	Q02218-1	ODO1_HUMAN	4967	OGDH	2-oxoglutarate dehydrogenase, mitochondrial	OGDH	NA	0	6	2	6	6	6	0	0	8	8	8	0	0	7	7	7	0	0	2	2	2	0	0	0	0	0	0	0	2	2	2	0	0	9	9	9	0	0	13	13	13	0
Q92930	Q92930	RAB8B_HUMAN	51762	RAB8B	Ras-related protein Rab-8B	RAB8B	NA	0	1	1	7	7	7	0	0	10	10	10	0	0	10	10	10	0	0	8	8	8	0	0	5	5	5	0	0	6	6	6	0	0	12	12	12	0	0	16	16	16	0
P06865	P06865	HEXA_HUMAN	3073	HEXA	Beta-hexosaminidase subunit alpha	HEXA	NA	0	1	1	9	9	9	0	0	8	8	8	0	0	3	3	3	0	0	2	2	2	0	0	4	4	4	0	0	3	3	3	0	0	19	19	19	0	0	19	19	19	0
P55084	P55084	ECHB_HUMAN	3032	HADHB	Trifunctional enzyme subunit beta, mitochondrial	HADHB	NA	0	1	1	8	8	8	0	0	10	10	10	0	0	6	6	6	0	0	4	4	4	0	0	4	4	4	0	0	6	6	6	0	0	13	13	13	0	0	20	20	20	0
P62136-1	P62136-1	PP1A_HUMAN	5499	PPP1CA	Serine/threonine-protein phosphatase PP1-alpha catalytic subunit	PPP1CA,PPP1A	NA	0	2	1	8	8	8	0	0	10	10	10	0	0	6	6	6	0	0	4	4	4	0	0	4	4	4	0	0	2	2	2	0	0	14	14	14	0	0	14	14	14	0
P61586	P61586	RHOA_HUMAN	387	RHOA	Transforming protein RhoA	RHOA,RHO12,ARH12,ARHA	NA	0	3	1	7	7	7	0	0	10	10	10	0	0	10	10	10	0	0	10	10	10	0	0	11	11	11	0	0	10	10	10	0	0	14	14	14	0	0	30	30	30	0
Q15404-1	Q15404-1	RSU1_HUMAN	6251	RSU1	Ras suppressor protein 1	RSU1,RSP1	NA	0	2	1	6	6	6	0	0	5	5	5	0	0	6	6	6	0	0	2	2	2	0	0	4	4	4	0	0	4	4	4	0	0	7	7	7	0	0	5	5	5	0
P13798	P13798	ACPH_HUMAN	327	APEH	Acylamino-acid-releasing enzyme	APEH,D3F15S2,D3S48E,DNF15S2	NA	0	1	1	6	6	6	0	0	8	8	8	0	0	11	11	11	0	0	7	7	7	0	0	8	8	8	0	0	11	11	11	0	0	11	11	11	0	0	16	16	16	0
Q14739	Q14739	LBR_HUMAN	3930	LBR	Lamin-B receptor	LBR	NA	0	1	1	6	6	6	0	0	6	6	6	0	0	9	9	9	0	0	7	7	7	0	0	2	2	2	0	0	3	3	3	0	0	16	16	16	0	0	21	21	21	0
Q14240-1	Q14240-1	IF4A2_HUMAN	1974	EIF4A2	Eukaryotic initiation factor 4A-II	EIF4A2,EIF4F,DDX2B	NA	0	2	2	9	9	9	0	0	8	8	8	0	0	5	5	5	0	0	3	3	3	0	0	1	1	1	0	0	2	2	2	0	0	24	24	24	0	0	22	22	22	0
Q93033	Q93033	IGSF2_HUMAN	9398	CD101	Immunoglobulin superfamily member 2	CD101,IGSF2,V7,EWI101	NA	0	1	1	7	7	7	0	0	12	12	12	0	0	3	3	3	0	0	3	3	3	0	0	2	2	2	0	0	2	2	2	0	0	16	16	16	0	0	20	20	20	0
P49411	P49411	EFTU_HUMAN	7284	TUFM	Elongation factor Tu, mitochondrial	TUFM	NA	0	1	1	6	6	6	0	0	9	9	9	0	0	10	10	10	0	0	7	7	7	0	0	2	2	2	0	0	3	3	3	0	0	7	7	7	0	0	12	12	12	0
Q96P48-1	Q96P48-1	ARAP1_HUMAN	116985	ARAP1	Arf-GAP with Rho-GAP domain, ANK repeat and PH domain-containing protein 1	ARAP1,CENTD2,KIAA0782	NA	0	7	5	4	4	4	0	0	9	9	9	0	0	5	5	5	0	0	4	4	4	0	0	5	5	5	0	0	3	3	3	0	0	6	6	6	0	0	15	15	15	0
P07686	P07686	HEXB_HUMAN	3074	HEXB	Beta-hexosaminidase subunit beta	HEXB	NA	0	1	1	6	6	6	0	0	8	8	8	0	0	6	6	6	0	0	4	4	4	0	0	0	0	0	0	0	2	2	2	0	0	8	8	8	0	0	10	10	10	0
P52272-1	P52272-1	HNRPM_HUMAN	4670	HNRNPM	Heterogeneous nuclear ribonucleoprotein M	HNRNPM,HNRPM,NAGR1	NA	0	2	2	6	6	6	0	0	7	7	7	0	0	7	7	7	0	0	3	3	3	0	0	0	0	0	0	0	0	0	0	0	0	11	11	11	0	0	12	12	12	0
Q7L576-1	Q7L576-1	CYFP1_HUMAN	23191	CYFIP1	Cytoplasmic FMR1-interacting protein 1	CYFIP1,KIAA0068	NA	0	2	1	9	9	9	0	0	7	7	7	0	0	10	10	10	0	0	6	6	6	0	0	4	4	4	0	0	4	4	4	0	0	10	10	10	0	0	14	14	14	0
P05089-1	P05089-1	ARGI1_HUMAN	383	ARG1	Arginase-1	ARG1	NA	0	3	1	0	0	0	0	0	0	0	0	0	0	11	11	11	0	0	10	10	10	0	0	9	9	9	0	0	11	11	11	0	0	0	0	0	0	0	0	0	0	0
P62834	P62834	RAP1A_HUMAN	5906	RAP1A	Ras-related protein Rap-1A	RAP1A,KREV1	NA	0	1	1	7	7	7	0	0	8	8	8	0	0	11	11	11	0	0	8	8	8	0	0	10	10	10	0	0	9	9	9	0	0	14	14	14	0	0	17	17	17	0
Q3LXA3	Q3LXA3	DHAK_HUMAN	26007	DAK	Bifunctional ATP-dependent dihydroxyacetone kinase/FAD-AMP lyase (cyclizing)	DAK	NA	0	1	1	10	10	10	0	0	10	10	10	0	0	10	10	10	0	0	8	8	8	0	0	7	7	7	0	0	7	7	7	0	0	21	21	21	0	0	24	24	24	0
P78417	P78417	GSTO1_HUMAN	9446	GSTO1	Glutathione S-transferase omega-1	GSTO1,GSTTLP28	NA	0	1	1	5	5	5	0	0	4	4	4	0	0	9	9	9	0	0	8	8	8	0	0	6	6	6	0	0	10	10	10	0	0	8	8	8	0	0	7	7	7	0
Q13620-3	Q13620-3	CUL4B_HUMAN	8450	CUL4B	Cullin-4B	CUL4B,KIAA0695	NA	0	3	1	4	4	4	0	0	10	10	10	0	0	8	8	8	0	0	6	6	6	0	0	0	0	0	0	0	0	0	0	0	0	4	4	4	0	0	15	15	15	0
P16949-1	P16949-1	STMN1_HUMAN	3925	STMN1	Stathmin	STMN1,LAP18,OP18,C1orf215	NA	0	4	1	0	0	0	0	0	9	9	9	0	0	8	8	8	0	0	6	6	6	0	0	0	0	0	0	0	0	0	0	0	0	0	0	0	0	0	10	10	10	0
P05455	P05455	LA_HUMAN	6741	SSB	Lupus La protein	SSB	NA	0	1	1	8	8	8	0	0	7	7	7	0	0	5	5	5	0	0	6	6	6	0	0	1	1	1	0	0	0	0	0	0	0	9	9	9	0	0	13	13	13	0
P78344-1	P78344-1	IF4G2_HUMAN	1982	EIF4G2	Eukaryotic translation initiation factor 4 gamma 2	EIF4G2,DAP5	NA	0	2	2	8	8	8	0	0	9	9	9	0	0	4	4	4	0	0	2	2	2	0	0	3	3	3	0	0	4	4	4	0	0	10	10	10	0	0	10	10	10	0
P69891	P69891	HBG1_HUMAN	3047	HBG1	Hemoglobin subunit gamma-1	HBG1	NA	0	2	1	7	7	7	0	0	9	9	9	0	0	11	11	11	0	0	8	8	8	0	0	8	8	8	0	0	7	7	7	0	0	29	29	29	0	0	43	43	43	0
P55795	P55795	HNRH2_HUMAN	3188	HNRNPH2	Heterogeneous nuclear ribonucleoprotein H2	HNRNPH2,FTP3,HNRPH2	NA	0	1	1	6	6	6	0	0	9	9	9	0	0	3	3	3	0	0	0	0	0	0	0	0	0	0	0	0	0	0	0	0	0	8	8	8	0	0	17	17	17	0
O43143	O43143	DHX15_HUMAN	1665	DHX15	Putative pre-mRNA-splicing factor ATP-dependent RNA helicase DHX15	DHX15,DDX15,DBP1	NA	0	1	1	5	5	5	0	0	6	6	6	0	0	8	8	8	0	0	6	6	6	0	0	5	5	5	0	0	5	5	5	0	0	7	7	7	0	0	15	15	15	0
Q05315	Q05315	LPPL_HUMAN	1178	CLC	Eosinophil lysophospholipase	CLC	NA	0	2	1	3	3	3	0	0	3	3	3	0	0	10	10	10	0	0	8	8	8	0	0	8	8	8	0	0	9	9	9	0	0	3	3	3	0	0	5	5	5	0
Q96RU3-1	Q96RU3-1	FNBP1_HUMAN	23048	FNBP1	Formin-binding protein 1	FNBP1,FBP17,KIAA0554	NA	0	4	4	5	5	5	0	0	10	10	10	0	0	5	5	5	0	0	2	2	2	0	0	3	3	3	0	0	0	0	0	0	0	8	8	8	0	0	17	17	17	0
P27105-1	P27105-1	STOM_HUMAN	2040	STOM	Erythrocyte band 7 integral membrane protein	STOM,EPB72,BND7	NA	0	2	1	5	5	5	0	0	7	7	7	0	0	10	10	10	0	0	8	8	8	0	0	10	10	10	0	0	10	10	10	0	0	14	14	14	0	0	17	17	17	0
O95497	O95497	VNN1_HUMAN	8876	VNN1	Pantetheinase	VNN1	NA	0	4	1	8	8	8	0	0	11	11	11	0	0	6	6	6	0	0	1	1	1	0	0	4	4	4	0	0	8	8	8	0	0	20	20	20	0	0	47	47	47	0
Q5T4S7-1	Q5T4S7-1	UBR4_HUMAN	23352	UBR4	E3 ubiquitin-protein ligase UBR4	UBR4,ZUBR1,KIAA1307,RBAF600,KIAA0462	NA	0	4	4	4	4	4	0	0	8	8	8	0	0	0	0	0	0	0	0	0	0	0	0	0	0	0	0	0	0	0	0	0	0	4	4	4	0	0	13	13	13	0
P28482	P28482	MK01_HUMAN	5594	MAPK1	Mitogen-activated protein kinase 1	MAPK1,ERK2,PRKM1,PRKM2	NA	0	1	1	7	7	7	0	0	8	8	8	0	0	8	8	8	0	0	4	4	4	0	0	5	5	5	0	0	7	7	7	0	0	10	10	10	0	0	14	14	14	0
Q9UH99	Q9UH99	SUN2_HUMAN	25777	SUN2	SUN domain-containing protein 2	SUN2,FRIGG,UNC84B,KIAA0668,RAB5IP	NA	0	1	1	9	9	9	0	0	8	8	8	0	0	7	7	7	0	0	2	2	2	0	0	0	0	0	0	0	2	2	2	0	0	20	20	20	0	0	24	24	24	0
P54819-1	P54819-1	KAD2_HUMAN	204	AK2	Adenylate kinase 2, mitochondrial	AK2,ADK2	NA	0	6	3	5	5	5	0	0	11	11	11	0	0	7	7	7	0	0	6	6	6	0	0	3	3	3	0	0	4	4	4	0	0	7	7	7	0	0	17	17	17	0
P69892	P69892	HBG2_HUMAN	3048	HBG2	Hemoglobin subunit gamma-2	HBG2	NA	0	1	1	7	7	7	0	0	8	8	8	0	0	11	11	11	0	0	8	8	8	0	0	8	8	8	0	0	7	7	7	0	0	27	27	27	0	0	42	42	42	0
P51659	P51659	DHB4_HUMAN	3295	HSD17B4	Peroxisomal multifunctional enzyme type 2	HSD17B4,EDH17B4	NA	0	1	1	2	2	2	0	0	5	5	5	0	0	11	11	11	0	0	5	5	5	0	0	0	0	0	0	0	0	0	0	0	0	2	2	2	0	0	7	7	7	0
O75436	O75436	VP26A_HUMAN	9559	VPS26A	Vacuolar protein sorting-associated protein 26A	VPS26A,VPS26	NA	0	1	1	11	11	11	0	0	9	9	9	0	0	7	7	7	0	0	4	4	4	0	0	6	6	6	0	0	4	4	4	0	0	15	15	15	0	0	13	13	13	0
P08631-1	P08631-1	HCK_HUMAN	3055	HCK	Tyrosine-protein kinase HCK	HCK	NA	0	4	4	7	7	7	0	0	11	11	11	0	0	6	6	6	0	0	3	3	3	0	0	1	1	1	0	0	0	0	0	0	0	18	18	18	0	0	22	22	22	0
P08571	P08571	CD14_HUMAN	929	CD14	Monocyte differentiation antigen CD14	CD14	NA	0	1	1	9	9	9	0	0	11	11	11	0	0	0	0	0	0	0	0	0	0	0	0	0	0	0	0	0	0	0	0	0	0	21	21	21	0	0	18	18	18	0
Q9Y3I0	Q9Y3I0	RTCB_HUMAN	51493	C22orf28	tRNA-splicing ligase RtcB homolog	C22orf28	NA	0	1	1	6	6	6	0	0	10	10	10	0	0	5	5	5	0	0	4	4	4	0	0	0	0	0	0	0	0	0	0	0	0	12	12	12	0	0	14	14	14	0
O75643-1	O75643-1	U520_HUMAN	23020	SNRNP200	U5 small nuclear ribonucleoprotein 200 kDa helicase	SNRNP200,HELIC2,ASCC3L1,KIAA0788	NA	0	2	1	7	7	7	0	0	10	10	10	0	0	0	0	0	0	0	0	0	0	0	0	0	0	0	0	0	0	0	0	0	0	8	8	8	0	0	15	15	15	0
P25789-1	P25789-1	PSA4_HUMAN	5685	PSMA4	Proteasome subunit alpha type-4	PSMA4,PSC9,HC9	NA	0	2	1	9	9	9	0	0	6	6	6	0	0	5	5	5	0	0	6	6	6	0	0	4	4	4	0	0	5	5	5	0	0	15	15	15	0	0	7	7	7	0
P10321	P10321	1C07_HUMAN	3107	HLA-C	HLA class I histocompatibility antigen, Cw-7 alpha chain	HLA-C,HLAC	NA	0	1	1	6	6	6	0	0	8	8	8	0	0	9	9	9	0	0	9	9	9	0	0	8	8	8	0	0	8	8	8	0	0	9	9	9	0	0	18	18	18	0
Q13561-1	Q13561-1	DCTN2_HUMAN	10540	DCTN2	Dynactin subunit 2	DCTN2,DCTN50	NA	0	3	3	9	9	9	0	0	8	8	8	0	0	9	9	9	0	0	5	5	5	0	0	0	0	0	0	0	0	0	0	0	0	13	13	13	0	0	14	14	14	0
Q14847-1	Q14847-1	LASP1_HUMAN	3927	LASP1	LIM and SH3 domain protein 1	LASP1,MLN50	NA	0	2	1	4	4	4	0	0	7	7	7	0	0	8	8	8	0	0	6	6	6	0	0	0	0	0	0	0	2	2	2	0	0	7	7	7	0	0	14	14	14	0
P26599-1	P26599-1	PTBP1_HUMAN	5725	PTBP1	Polypyrimidine tract-binding protein 1	PTBP1,PTB	NA	0	3	3	4	4	4	0	0	8	8	8	0	0	9	9	9	0	0	4	4	4	0	0	4	4	4	0	0	5	5	5	0	0	6	6	6	0	0	11	11	11	0
Q8NE71-1	Q8NE71-1	ABCF1_HUMAN	23	ABCF1	ATP-binding cassette sub-family F member 1	ABCF1,ABC50	NA	0	2	2	4	4	4	0	0	6	6	6	0	0	11	11	11	0	0	3	3	3	0	0	0	0	0	0	0	0	0	0	0	0	4	4	4	0	0	8	8	8	0
Q08043	Q08043	ACTN3_HUMAN	89	ACTN3	Alpha-actinin-3	ACTN3	NA	0	1	1	6	6	6	0	0	7	7	7	0	0	8	8	8	0	0	6	6	6	0	0	5	5	5	0	0	5	5	5	0	0	29	29	29	0	0	36	36	36	0
P41252	P41252	SYIC_HUMAN	3376	IARS	Isoleucine--tRNA ligase, cytoplasmic	IARS	NA	0	1	1	5	5	5	0	0	6	6	6	0	0	6	6	6	0	0	1	1	1	0	0	0	0	0	0	0	0	0	0	0	0	6	6	6	0	0	9	9	9	0
O95479	O95479	G6PE_HUMAN	9563	H6PD	GDH/6PGL endoplasmic bifunctional protein	H6PD,GDH	NA	0	1	1	0	0	0	0	0	3	3	3	0	0	9	9	9	0	0	7	7	7	0	0	5	5	5	0	0	3	3	3	0	0	0	0	0	0	0	3	3	3	0
Q96L92-1	Q96L92-1	SNX27_HUMAN	81609	SNX27	Sorting nexin-27	SNX27,KIAA0488	NA	0	4	2	11	11	11	0	0	9	9	9	0	0	5	5	5	0	0	3	3	3	0	0	1	1	1	0	0	2	2	2	0	0	16	16	16	0	0	19	19	19	0
P48960-1	P48960-1	CD97_HUMAN	976	CD97	CD97 antigen	CD97	NA	0	3	3	8	8	8	0	0	11	11	11	0	0	4	4	4	0	0	4	4	4	0	0	5	5	5	0	0	7	7	7	0	0	18	18	18	0	0	24	24	24	0
P16401	P16401	H15_HUMAN	3009	HIST1H1B	Histone H1.5	HIST1H1B,H1F5	NA	0	1	1	3	3	3	0	0	7	7	7	0	0	11	11	11	0	0	9	9	9	0	0	9	9	9	0	0	10	10	10	0	0	3	3	3	0	0	9	9	9	0
P49588	P49588	SYAC_HUMAN	16	AARS	Alanine--tRNA ligase, cytoplasmic	AARS	NA	0	1	1	5	5	5	0	0	3	3	3	0	0	9	9	9	0	0	0	0	0	0	0	2	2	2	0	0	0	0	0	0	0	5	5	5	0	0	3	3	3	0
P30508	P30508	1C12_HUMAN	NA	HLA-C	HLA class I histocompatibility antigen, Cw-12 alpha chain	HLA-C,HLAC	NA	0	5	1	7	7	7	0	0	9	9	9	0	0	9	9	9	0	0	8	8	8	0	0	8	8	8	0	0	7	7	7	0	0	11	11	11	0	0	21	21	21	0
Q9Y4I1-1	Q9Y4I1-1	MYO5A_HUMAN	4644	MYO5A	Unconventional myosin-Va	MYO5A,MYH12	NA	0	3	3	0	0	0	0	0	9	9	9	0	0	0	0	0	0	0	0	0	0	0	0	2	2	2	0	0	0	0	0	0	0	0	0	0	0	0	10	10	10	0
O15145	O15145	ARPC3_HUMAN	10094	ARPC3	Actin-related protein 2/3 complex subunit 3	ARPC3,ARC21	NA	0	1	1	8	8	8	0	0	11	11	11	0	0	9	9	9	0	0	8	8	8	0	0	8	8	8	0	0	7	7	7	0	0	16	16	16	0	0	22	22	22	0
Q6S8J3-1	Q6S8J3-1	POTEE_HUMAN	445582	POTEE	POTE ankyrin domain family member E	POTEE,A26C1A,POTE2	NA	0	2	1	9	9	9	0	0	10	10	10	0	0	9	9	9	0	0	9	9	9	0	0	9	9	9	0	0	9	9	9	0	0	196	196	196	0	0	207	207	207	0
P05091	P05091	ALDH2_HUMAN	217	ALDH2	Aldehyde dehydrogenase, mitochondrial	ALDH2,ALDM	NA	0	1	1	7	7	7	0	0	10	10	10	0	0	7	7	7	0	0	7	7	7	0	0	4	4	4	0	0	3	3	3	0	0	11	11	11	0	0	14	14	14	0
P62191	P62191	PRS4_HUMAN	5700	PSMC1	26S protease regulatory subunit 4	PSMC1	NA	0	1	1	7	7	7	0	0	5	5	5	0	0	8	8	8	0	0	5	5	5	0	0	7	7	7	0	0	4	4	4	0	0	8	8	8	0	0	7	7	7	0
Q1KMD3	Q1KMD3	HNRL2_HUMAN	221092	HNRNPUL2	Heterogeneous nuclear ribonucleoprotein U-like protein 2	HNRNPUL2,HNRPUL2	NA	0	1	1	8	8	8	0	0	8	8	8	0	0	7	7	7	0	0	5	5	5	0	0	6	6	6	0	0	5	5	5	0	0	20	20	20	0	0	15	15	15	0
P30044-1	P30044-1	PRDX5_HUMAN	25824	PRDX5	Peroxiredoxin-5, mitochondrial	PRDX5,ACR1	NA	0	2	2	3	3	3	0	0	6	6	6	0	0	9	9	9	0	0	9	9	9	0	0	10	10	10	0	0	10	10	10	0	0	5	5	5	0	0	7	7	7	0
P62820-1	P62820-1	RAB1A_HUMAN	5861	RAB1A	Ras-related protein Rab-1A	RAB1A,RAB1	NA	0	3	1	7	7	7	0	0	3	3	3	0	0	8	8	8	0	0	4	4	4	0	0	2	2	2	0	0	0	0	0	0	0	9	9	9	0	0	4	4	4	0
Q13303-2	Q13303-2	KCAB2_HUMAN	8514	KCNAB2	Voltage-gated potassium channel subunit beta-2	KCNAB2,KCNK2,KCNA2B	NA	0	7	1	8	8	8	0	0	8	8	8	0	0	6	6	6	0	0	2	2	2	0	0	3	3	3	0	0	2	2	2	0	0	14	14	14	0	0	9	9	9	0
Q9BT78	Q9BT78	CSN4_HUMAN	51138	COPS4	COP9 signalosome complex subunit 4	COPS4,CSN4	NA	0	1	1	9	9	9	0	0	10	10	10	0	0	5	5	5	0	0	4	4	4	0	0	2	2	2	0	0	2	2	2	0	0	14	14	14	0	0	14	14	14	0
P61626	P61626	LYSC_HUMAN	4069	LYZ	Lysozyme C	LYZ,LZM	NA	0	1	1	10	10	10	0	0	11	11	11	0	0	11	11	11	0	0	11	11	11	0	0	10	10	10	0	0	11	11	11	0	0	131	131	131	0	0	97	97	97	0
P02549-1	P02549-1	SPTA1_HUMAN	6708	SPTA1	Spectrin alpha chain, erythrocytic 1	SPTA1,SPTA	NA	0	2	2	0	0	0	0	0	0	0	0	0	0	0	0	0	0	0	0	0	0	0	0	8	8	8	0	0	9	9	9	0	0	0	0	0	0	0	0	0	0	0
P20701-1	P20701-1	ITAL_HUMAN	3683	ITGAL	Integrin alpha-L	ITGAL,CD11A	NA	0	3	2	6	6	6	0	0	9	9	9	0	0	5	5	5	0	0	4	4	4	0	0	3	3	3	0	0	4	4	4	0	0	13	13	13	0	0	28	28	28	0
P61204	P61204	ARF3_HUMAN	377	ARF3	ADP-ribosylation factor 3	ARF3	NA	0	2	2	6	6	6	0	0	7	7	7	0	0	9	9	9	0	0	5	5	5	0	0	7	7	7	0	0	8	8	8	0	0	15	15	15	0	0	14	14	14	0
A6NC98-1	A6NC98-1	CC88B_HUMAN	283234	CCDC88B	Coiled-coil domain-containing protein 88B	CCDC88B,BRLZ	NA	0	5	1	10	10	10	0	0	7	7	7	0	0	0	0	0	0	0	0	0	0	0	0	0	0	0	0	0	0	0	0	0	0	11	11	11	0	0	10	10	10	0
P28838-1	P28838-1	AMPL_HUMAN	51056	LAP3	Cytosol aminopeptidase	LAP3,LAPEP,PEPS	NA	0	2	2	5	5	5	0	0	6	6	6	0	0	8	8	8	0	0	6	6	6	0	0	6	6	6	0	0	3	3	3	0	0	5	5	5	0	0	8	8	8	0
Q99439-1	Q99439-1	CNN2_HUMAN	1265	CNN2	Calponin-2	CNN2	NA	0	3	1	3	3	3	0	0	8	8	8	0	0	7	7	7	0	0	5	5	5	0	0	6	6	6	0	0	7	7	7	0	0	5	5	5	0	0	11	11	11	0
P05141	P05141	ADT2_HUMAN	292	SLC25A5	ADP/ATP translocase 2	SLC25A5,ANT2	NA	0	2	1	9	9	9	0	0	8	8	8	0	0	4	4	4	0	0	4	4	4	0	0	0	0	0	0	0	0	0	0	0	0	22	22	22	0	0	15	15	15	0
Q9UL46	Q9UL46	PSME2_HUMAN	5721	PSME2	Proteasome activator complex subunit 2	PSME2	NA	0	1	1	11	11	11	0	0	9	9	9	0	0	11	11	11	0	0	7	7	7	0	0	4	4	4	0	0	6	6	6	0	0	24	24	24	0	0	13	13	13	0
Q9H0U4	Q9H0U4	RAB1B_HUMAN	81876	RAB1B	Ras-related protein Rab-1B	RAB1B	NA	0	1	1	8	8	8	0	0	3	3	3	0	0	9	9	9	0	0	4	4	4	0	0	2	2	2	0	0	0	0	0	0	0	11	11	11	0	0	4	4	4	0
P49247	P49247	RPIA_HUMAN	22934,101060545	RPIA	Ribose-5-phosphate isomerase	RPIA,RPI	NA	0	1	1	4	4	4	0	0	9	9	9	0	0	7	7	7	0	0	8	8	8	0	0	5	5	5	0	0	8	8	8	0	0	5	5	5	0	0	11	11	11	0
P11217-1	P11217-1	PYGM_HUMAN	5837	PYGM	Glycogen phosphorylase, muscle form	PYGM	NA	0	2	2	6	6	6	0	0	7	7	7	0	0	8	8	8	0	0	8	8	8	0	0	6	6	6	0	0	7	7	7	0	0	25	25	25	0	0	38	38	38	0
P50453	P50453	SPB9_HUMAN	5272	SERPINB9	Serpin B9	SERPINB9,PI9	NA	0	1	1	9	9	9	0	0	7	7	7	0	0	6	6	6	0	0	2	2	2	0	0	4	4	4	0	0	1	1	1	0	0	16	16	16	0	0	13	13	13	0
P25788-1	P25788-1	PSA3_HUMAN	5684	PSMA3	Proteasome subunit alpha type-3	PSMA3,HC8,PSC8	NA	0	2	2	8	8	8	0	0	4	4	4	0	0	8	8	8	0	0	4	4	4	0	0	3	3	3	0	0	4	4	4	0	0	9	9	9	0	0	5	5	5	0
Q13838-1	Q13838-1	DX39B_HUMAN	7919	DDX39B	Spliceosome RNA helicase DDX39B	DDX39B,UAP56,BAT1	NA	0	2	2	8	8	8	0	0	8	8	8	0	0	5	5	5	0	0	2	2	2	0	0	3	3	3	0	0	2	2	2	0	0	19	19	19	0	0	21	21	21	0
P41226	P41226	UBA7_HUMAN	7318	UBA7	Ubiquitin-like modifier-activating enzyme 7	UBA7,UBE1L,UBE2	NA	0	1	1	7	7	7	0	0	7	7	7	0	0	4	4	4	0	0	0	0	0	0	0	0	0	0	0	0	0	0	0	0	0	13	13	13	0	0	13	13	13	0
O00602	O00602	FCN1_HUMAN	2219	FCN1	Ficolin-1	FCN1,FCNM	NA	0	1	1	6	6	6	0	0	4	4	4	0	0	8	8	8	0	0	5	5	5	0	0	10	10	10	0	0	6	6	6	0	0	11	11	11	0	0	5	5	5	0
Q9HC38-2	Q9HC38-2	GLOD4_HUMAN	51031	GLOD4	Glyoxalase domain-containing protein 4	GLOD4,C17orf25	NA	0	3	1	7	7	7	0	0	7	7	7	0	0	9	9	9	0	0	5	5	5	0	0	4	4	4	0	0	5	5	5	0	0	8	8	8	0	0	8	8	8	0
Q99829	Q99829	CPNE1_HUMAN	8904	CPNE1	Copine-1	CPNE1,CPN1	NA	0	1	1	6	6	6	0	0	9	9	9	0	0	9	9	9	0	0	8	8	8	0	0	7	7	7	0	0	7	7	7	0	0	10	10	10	0	0	21	21	21	0
P62701	P62701	RS4X_HUMAN	6191	RPS4X	40S ribosomal protein S4, X isoform	RPS4X,SCAR,CCG2,RPS4	NA	0	3	1	8	8	8	0	0	8	8	8	0	0	0	0	0	0	0	0	0	0	0	0	0	0	0	0	0	0	0	0	0	0	10	10	10	0	0	12	12	12	0
Q9BUJ2-1	Q9BUJ2-1	HNRL1_HUMAN	11100	HNRNPUL1	Heterogeneous nuclear ribonucleoprotein U-like protein 1	HNRNPUL1,HNRPUL1,E1BAP5	NA	0	5	3	7	7	7	0	0	7	7	7	0	0	1	1	1	0	0	2	2	2	0	0	1	1	1	0	0	0	0	0	0	0	14	14	14	0	0	18	18	18	0
P51159-1	P51159-1	RB27A_HUMAN	5873	RAB27A	Ras-related protein Rab-27A	RAB27A,RAB27	NA	0	2	1	7	7	7	0	0	10	10	10	0	0	6	6	6	0	0	7	7	7	0	0	4	4	4	0	0	5	5	5	0	0	11	11	11	0	0	18	18	18	0
P30455	P30455	1A36_HUMAN	NA	HLA-A	HLA class I histocompatibility antigen, A-36 alpha chain	HLA-A,HLAA	NA	0	1	1	4	4	4	0	0	6	6	6	0	0	7	7	7	0	0	9	9	9	0	0	6	6	6	0	0	6	6	6	0	0	8	8	8	0	0	15	15	15	0
P53004	P53004	BIEA_HUMAN	644	BLVRA	Biliverdin reductase A	BLVRA,BLVR,BVR	NA	0	1	1	8	8	8	0	0	9	9	9	0	0	4	4	4	0	0	3	3	3	0	0	2	2	2	0	0	0	0	0	0	0	16	16	16	0	0	20	20	20	0
P42224-1	P42224-1	STAT1_HUMAN	6772	STAT1	Signal transducer and activator of transcription 1-alpha/beta	STAT1	NA	0	2	2	5	5	5	0	0	7	7	7	0	0	2	2	2	0	0	2	2	2	0	0	0	0	0	0	0	0	0	0	0	0	5	5	5	0	0	8	8	8	0
P61106	P61106	RAB14_HUMAN	51552	RAB14	Ras-related protein Rab-14	RAB14	NA	0	1	1	8	8	8	0	0	8	8	8	0	0	8	8	8	0	0	7	7	7	0	0	7	7	7	0	0	7	7	7	0	0	11	11	11	0	0	12	12	12	0
P15586	P15586	GNS_HUMAN	2799	GNS	N-acetylglucosamine-6-sulfatase	GNS	NA	0	1	1	7	7	7	0	0	9	9	9	0	0	8	8	8	0	0	6	6	6	0	0	9	9	9	0	0	10	10	10	0	0	20	20	20	0	0	16	16	16	0
P48739-1	P48739-1	PIPNB_HUMAN	23760	PITPNB	Phosphatidylinositol transfer protein beta isoform	PITPNB	NA	0	2	2	8	8	8	0	0	0	0	0	0	0	7	7	7	0	0	2	2	2	0	0	7	7	7	0	0	6	6	6	0	0	10	10	10	0	0	0	0	0	0
P02792	P02792	FRIL_HUMAN	2512	FTL	Ferritin light chain	FTL	NA	0	1	1	4	4	4	0	0	8	8	8	0	0	3	3	3	0	0	9	9	9	0	0	3	3	3	0	0	3	3	3	0	0	26	26	26	0	0	13	13	13	0
Q99497	Q99497	PARK7_HUMAN	11315	PARK7	Protein DJ-1	PARK7	NA	0	1	1	9	9	9	0	0	9	9	9	0	0	10	10	10	0	0	8	8	8	0	0	8	8	8	0	0	8	8	8	0	0	14	14	14	0	0	20	20	20	0
P42785	P42785	PCP_HUMAN	5547	PRCP	Lysosomal Pro-X carboxypeptidase	PRCP,PCP	NA	0	1	1	9	9	9	0	0	8	8	8	0	0	10	10	10	0	0	6	6	6	0	0	7	7	7	0	0	6	6	6	0	0	16	16	16	0	0	17	17	17	0
P0CG38	P0CG38	POTEI_HUMAN	653269	POTEI	POTE ankyrin domain family member I	POTEI	NA	0	1	1	8	8	8	0	0	8	8	8	0	0	7	7	7	0	0	8	8	8	0	0	7	7	7	0	0	8	8	8	0	0	104	104	104	0	0	105	105	105	0
O75351	O75351	VPS4B_HUMAN	9525	VPS4B	Vacuolar protein sorting-associated protein 4B	VPS4B,SKD1,VPS42	NA	0	1	1	4	4	4	0	0	9	9	9	0	0	5	5	5	0	0	4	4	4	0	0	0	0	0	0	0	1	1	1	0	0	6	6	6	0	0	10	10	10	0
Q6IBS0	Q6IBS0	TWF2_HUMAN	11344	TWF2	Twinfilin-2	TWF2,PTK9L	NA	0	1	1	8	8	8	0	0	10	10	10	0	0	7	7	7	0	0	6	6	6	0	0	4	4	4	0	0	4	4	4	0	0	18	18	18	0	0	18	18	18	0
P00915	P00915	CAH1_HUMAN	759	CA1	Carbonic anhydrase 1	CA1	NA	0	1	1	9	9	9	0	0	6	6	6	0	0	9	9	9	0	0	8	8	8	0	0	8	8	8	0	0	9	9	9	0	0	23	23	23	0	0	16	16	16	0
P12724	P12724	ECP_HUMAN	6037	RNASE3	Eosinophil cationic protein	RNASE3,ECP,RNS3	NA	0	1	1	6	6	6	0	0	9	9	9	0	0	10	10	10	0	0	10	10	10	0	0	10	10	10	0	0	10	10	10	0	0	13	13	13	0	0	25	25	25	0
Q562R1	Q562R1	ACTBL_HUMAN	345651	ACTBL2	Beta-actin-like protein 2	ACTBL2	NA	0	1	1	9	9	9	0	0	8	8	8	0	0	9	9	9	0	0	9	9	9	0	0	9	9	9	0	0	8	8	8	0	0	235	235	235	0	0	227	227	227	0
P12236	P12236	ADT3_HUMAN	293	SLC25A6	ADP/ATP translocase 3	SLC25A6,ANT3	NA	0	2	1	9	9	9	0	0	7	7	7	0	0	3	3	3	0	0	0	0	0	0	0	0	0	0	0	0	0	0	0	0	0	20	20	20	0	0	15	15	15	0
P04424	P04424	ARLY_HUMAN	435	ASL	Argininosuccinate lyase	ASL	NA	0	1	1	0	0	0	0	0	7	7	7	0	0	6	6	6	0	0	5	5	5	0	0	2	2	2	0	0	4	4	4	0	0	0	0	0	0	0	8	8	8	0
Q5T1M5-1	Q5T1M5-1	FKB15_HUMAN	23307	FKBP15	FK506-binding protein 15	FKBP15,KIAA0674	NA	0	3	1	4	4	4	0	0	9	9	9	0	0	1	1	1	0	0	0	0	0	0	0	0	0	0	0	0	1	1	1	0	0	6	6	6	0	0	14	14	14	0
P35232	P35232	PHB_HUMAN	5245	PHB	Prohibitin	PHB	NA	0	1	1	4	4	4	0	0	9	9	9	0	0	9	9	9	0	0	3	3	3	0	0	0	0	0	0	0	0	0	0	0	0	7	7	7	0	0	12	12	12	0
B0I1T2-1	B0I1T2-1	MYO1G_HUMAN	64005	MYO1G	Unconventional myosin-Ig	MYO1G,HA2	NA	0	4	1	6	6	6	0	0	8	8	8	0	0	3	3	3	0	0	0	0	0	0	0	0	0	0	0	0	0	0	0	0	0	7	7	7	0	0	9	9	9	0
P84085	P84085	ARF5_HUMAN	381	ARF5	ADP-ribosylation factor 5	ARF5	NA	0	1	1	7	7	7	0	0	6	6	6	0	0	7	7	7	0	0	3	3	3	0	0	5	5	5	0	0	4	4	4	0	0	15	15	15	0	0	10	10	10	0
Q9BXS5-1	Q9BXS5-1	AP1M1_HUMAN	8907	AP1M1	AP-1 complex subunit mu-1	AP1M1,CLTNM	NA	0	4	2	6	6	6	0	0	8	8	8	0	0	8	8	8	0	0	5	5	5	0	0	2	2	2	0	0	2	2	2	0	0	9	9	9	0	0	10	10	10	0
P17612-1	P17612-1	KAPCA_HUMAN	5566	PRKACA	cAMP-dependent protein kinase catalytic subunit alpha	PRKACA,PKACA	NA	0	3	2	4	4	4	0	0	6	6	6	0	0	6	6	6	0	0	2	2	2	0	0	3	3	3	0	0	0	0	0	0	0	4	4	4	0	0	9	9	9	0
P16403	P16403	H12_HUMAN	3006	HIST1H1C	Histone H1.2	HIST1H1C,H1F2	NA	0	1	1	8	8	8	0	0	8	8	8	0	0	10	10	10	0	0	10	10	10	0	0	9	9	9	0	0	9	9	9	0	0	15	15	15	0	0	14	14	14	0
Q96C19	Q96C19	EFHD2_HUMAN	79180	EFHD2	EF-hand domain-containing protein D2	EFHD2,SWS1	NA	0	2	1	5	5	5	0	0	8	8	8	0	0	9	9	9	0	0	8	8	8	0	0	3	3	3	0	0	5	5	5	0	0	5	5	5	0	0	12	12	12	0
P00387-1	P00387-1	NB5R3_HUMAN	1727	CYB5R3	NADH-cytochrome b5 reductase 3	CYB5R3,DIA1	NA	0	3	3	7	7	7	0	0	4	4	4	0	0	7	7	7	0	0	3	3	3	0	0	4	4	4	0	0	5	5	5	0	0	9	9	9	0	0	4	4	4	0
P32121-1	P32121-1	ARRB2_HUMAN	409	ARRB2	Beta-arrestin-2	ARRB2,ARB2,ARR2	NA	0	4	3	8	8	8	0	0	6	6	6	0	0	2	2	2	0	0	4	4	4	0	0	1	1	1	0	0	2	2	2	0	0	15	15	15	0	0	16	16	16	0
Q00169	Q00169	PIPNA_HUMAN	5306	PITPNA	Phosphatidylinositol transfer protein alpha isoform	PITPNA,PITPN	NA	0	1	1	6	6	6	0	0	0	0	0	0	0	7	7	7	0	0	4	4	4	0	0	8	8	8	0	0	5	5	5	0	0	7	7	7	0	0	0	0	0	0
Q15631	Q15631	TSN_HUMAN	7247	TSN	Translin	TSN	NA	0	1	1	5	5	5	0	0	9	9	9	0	0	7	7	7	0	0	6	6	6	0	0	5	5	5	0	0	7	7	7	0	0	8	8	8	0	0	12	12	12	0
Q9Y2Q0-1	Q9Y2Q0-1	AT8A1_HUMAN	10396	ATP8A1	Probable phospholipid-transporting ATPase IA	ATP8A1,ATPIA	NA	0	3	3	1	1	1	0	0	0	0	0	0	0	4	4	4	0	0	2	2	2	0	0	7	7	7	0	0	2	2	2	0	0	2	2	2	0	0	0	0	0	0
Q63HN8-3	Q63HN8-3	RN213_HUMAN	57674	RNF213	E3 ubiquitin-protein ligase RNF213	RNF213,ALO17,C17orf27,KIAA1618,MYSTR,KIAA1554	NA	0	3	2	3	3	3	0	0	9	9	9	0	0	0	0	0	0	0	0	0	0	0	0	0	0	0	0	0	0	0	0	0	0	3	3	3	0	0	10	10	10	0
O00232-1	O00232-1	PSD12_HUMAN	5718	PSMD12	26S proteasome non-ATPase regulatory subunit 12	PSMD12	NA	0	2	2	3	3	3	0	0	10	10	10	0	0	4	4	4	0	0	3	3	3	0	0	3	3	3	0	0	2	2	2	0	0	6	6	6	0	0	16	16	16	0
P61026	P61026	RAB10_HUMAN	10890	RAB10	Ras-related protein Rab-10	RAB10	NA	0	1	1	7	7	7	0	0	8	8	8	0	0	9	9	9	0	0	7	7	7	0	0	7	7	7	0	0	6	6	6	0	0	9	9	9	0	0	12	12	12	0
O60825-1	O60825-1	F262_HUMAN	5208	PFKFB2	6-phosphofructo-2-kinase/fructose-2,6-bisphosphatase 2	PFKFB2	NA	0	3	2	0	0	0	0	0	2	2	2	0	0	7	7	7	0	0	8	8	8	0	0	5	5	5	0	0	6	6	6	0	0	0	0	0	0	0	2	2	2	0
Q29963	Q29963	1C06_HUMAN	NA	HLA-C	HLA class I histocompatibility antigen, Cw-6 alpha chain	HLA-C,HLAC	NA	0	1	1	6	6	6	0	0	8	8	8	0	0	9	9	9	0	0	8	8	8	0	0	7	7	7	0	0	7	7	7	0	0	10	10	10	0	0	19	19	19	0
P60900	P60900	PSA6_HUMAN	5687	PSMA6	Proteasome subunit alpha type-6	PSMA6,PROS27	NA	0	1	1	6	6	6	0	0	8	8	8	0	0	9	9	9	0	0	8	8	8	0	0	4	4	4	0	0	8	8	8	0	0	6	6	6	0	0	15	15	15	0
P62140	P62140	PP1B_HUMAN	5500	PPP1CB	Serine/threonine-protein phosphatase PP1-beta catalytic subunit	PPP1CB	NA	0	1	1	8	8	8	0	0	9	9	9	0	0	4	4	4	0	0	4	4	4	0	0	4	4	4	0	0	3	3	3	0	0	12	12	12	0	0	15	15	15	0
A6NL28-1	A6NL28-1	TPM3L_HUMAN	NA	NA	Putative tropomyosin alpha-3 chain-like protein	NA	NA	0	2	2	9	9	9	0	0	3	3	3	0	0	9	9	9	0	0	6	6	6	0	0	6	6	6	0	0	5	5	5	0	0	20	20	20	0	0	4	4	4	0
Q07960	Q07960	RHG01_HUMAN	392	ARHGAP1	Rho GTPase-activating protein 1	ARHGAP1,CDC42GAP,RHOGAP1	NA	0	1	1	7	7	7	0	0	8	8	8	0	0	8	8	8	0	0	7	7	7	0	0	4	4	4	0	0	7	7	7	0	0	15	15	15	0	0	18	18	18	0
Q8N423-1	Q8N423-1	LIRB2_HUMAN	10288	LILRB2	Leukocyte immunoglobulin-like receptor subfamily B member 2	LILRB2,ILT4,LIR2,MIR10	NA	0	2	2	4	4	4	0	0	4	4	4	0	0	7	7	7	0	0	5	5	5	0	0	3	3	3	0	0	6	6	6	0	0	8	8	8	0	0	11	11	11	0
P32455	P32455	GBP1_HUMAN	2633	GBP1	Interferon-induced guanylate-binding protein 1	GBP1	NA	0	1	1	0	0	0	0	0	9	9	9	0	0	4	4	4	0	0	0	0	0	0	0	0	0	0	0	0	0	0	0	0	0	0	0	0	0	0	9	9	9	0
P21796	P21796	VDAC1_HUMAN	7416	VDAC1	Voltage-dependent anion-selective channel protein 1	VDAC1,VDAC	NA	0	1	1	8	8	8	0	0	5	5	5	0	0	9	9	9	0	0	5	5	5	0	0	4	4	4	0	0	3	3	3	0	0	14	14	14	0	0	14	14	14	0
P62879	P62879	GBB2_HUMAN	2783	GNB2	Guanine nucleotide-binding protein G(I)/G(S)/G(T) subunit beta-2	GNB2	NA	0	2	1	7	7	7	0	0	5	5	5	0	0	9	9	9	0	0	5	5	5	0	0	7	7	7	0	0	8	8	8	0	0	11	11	11	0	0	6	6	6	0
O95336	O95336	6PGL_HUMAN	25796	PGLS	6-phosphogluconolactonase	PGLS	NA	0	1	1	3	3	3	0	0	2	2	2	0	0	8	8	8	0	0	5	5	5	0	0	2	2	2	0	0	3	3	3	0	0	4	4	4	0	0	2	2	2	0
P15153	P15153	RAC2_HUMAN	5880	RAC2	Ras-related C3 botulinum toxin substrate 2	RAC2	NA	0	4	1	8	8	8	0	0	9	9	9	0	0	7	7	7	0	0	8	8	8	0	0	5	5	5	0	0	6	6	6	0	0	22	22	22	0	0	22	22	22	0
P13797	P13797	PLST_HUMAN	5358	PLS3	Plastin-3	PLS3	NA	0	1	1	9	9	9	0	0	9	9	9	0	0	9	9	9	0	0	9	9	9	0	0	8	8	8	0	0	9	9	9	0	0	98	98	98	0	0	114	114	114	0
Q9NTI5-1	Q9NTI5-1	PDS5B_HUMAN	23047	PDS5B	Sister chromatid cohesion protein PDS5 homolog B	PDS5B,AS3,KIAA0979,APRIN	NA	0	3	2	6	6	6	0	0	7	7	7	0	0	5	5	5	0	0	0	0	0	0	0	0	0	0	0	0	0	0	0	0	0	8	8	8	0	0	10	10	10	0
P63244	P63244	GBLP_HUMAN	10399	GNB2L1	Guanine nucleotide-binding protein subunit beta-2-like 1	GNB2L1	NA	0	1	1	9	9	9	0	0	8	8	8	0	0	6	6	6	0	0	5	5	5	0	0	0	0	0	0	0	0	0	0	0	0	13	13	13	0	0	13	13	13	0
Q13509	Q13509	TBB3_HUMAN	10381	TUBB3	Tubulin beta-3 chain	TUBB3,TUBB4	NA	0	1	1	8	8	8	0	0	10	10	10	0	0	7	7	7	0	0	7	7	7	0	0	7	7	7	0	0	6	6	6	0	0	58	58	58	0	0	64	64	64	0
P69905	P69905	HBA_HUMAN	3040,3039	HBA1	Hemoglobin subunit alpha	HBA2,HBA1	NA	0	1	1	8	8	8	0	0	8	8	8	0	0	10	10	10	0	0	9	9	9	0	0	9	9	9	0	0	9	9	9	0	0	105	105	105	0	0	151	151	151	0
O00148	O00148	DX39A_HUMAN	10212	DDX39A	ATP-dependent RNA helicase DDX39A	DDX39A,DDX39	NA	0	1	1	6	6	6	0	0	8	8	8	0	0	3	3	3	0	0	2	2	2	0	0	3	3	3	0	0	2	2	2	0	0	13	13	13	0	0	15	15	15	0
P09651-1	P09651-1	ROA1_HUMAN	3178	HNRNPA1	Heterogeneous nuclear ribonucleoprotein A1	HNRNPA1,HNRPA1	NA	0	4	3	8	8	8	0	0	10	10	10	0	0	6	6	6	0	0	6	6	6	0	0	4	4	4	0	0	4	4	4	0	0	18	18	18	0	0	23	23	23	0
Q9UKG1	Q9UKG1	DP13A_HUMAN	26060	APPL1	DCC-interacting protein 13-alpha	APPL1,KIAA1428,APPL,DIP13A	NA	0	1	1	4	4	4	0	0	8	8	8	0	0	5	5	5	0	0	0	0	0	0	0	1	1	1	0	0	1	1	1	0	0	5	5	5	0	0	11	11	11	0
P84095	P84095	RHOG_HUMAN	391	RHOG	Rho-related GTP-binding protein RhoG	RHOG,ARHG	NA	0	1	1	6	6	6	0	0	6	6	6	0	0	8	8	8	0	0	10	10	10	0	0	6	6	6	0	0	8	8	8	0	0	8	8	8	0	0	14	14	14	0
P60891	P60891	PRPS1_HUMAN	5631	PRPS1	Ribose-phosphate pyrophosphokinase 1	PRPS1	NA	0	1	1	8	8	8	0	0	4	4	4	0	0	8	8	8	0	0	0	0	0	0	0	0	0	0	0	0	0	0	0	0	0	11	11	11	0	0	7	7	7	0
O75367-1	O75367-1	H2AY_HUMAN	9555	H2AFY	Core histone macro-H2A.1	H2AFY,MACROH2A1	NA	0	3	2	6	6	6	0	0	4	4	4	0	0	8	8	8	0	0	5	5	5	0	0	7	7	7	0	0	6	6	6	0	0	13	13	13	0	0	11	11	11	0
Q8TDZ2-1	Q8TDZ2-1	MICA1_HUMAN	64780	MICAL1	Protein-methionine sulfoxide oxidase MICAL1	MICAL1,NICAL,MICAL	NA	0	3	2	6	6	6	0	0	7	7	7	0	0	3	3	3	0	0	5	5	5	0	0	2	2	2	0	0	2	2	2	0	0	11	11	11	0	0	8	8	8	0
P32942	P32942	ICAM3_HUMAN	3385	ICAM3	Intercellular adhesion molecule 3	ICAM3	NA	0	1	1	4	4	4	0	0	9	9	9	0	0	7	7	7	0	0	8	8	8	0	0	8	8	8	0	0	8	8	8	0	0	25	25	25	0	0	37	37	37	0
Q96B97-1	Q96B97-1	SH3K1_HUMAN	30011	SH3KBP1	SH3 domain-containing kinase-binding protein 1	SH3KBP1,CIN85	NA	0	3	2	7	7	7	0	0	8	8	8	0	0	3	3	3	0	0	1	1	1	0	0	0	0	0	0	0	0	0	0	0	0	19	19	19	0	0	27	27	27	0
Q16539-2	Q16539-2	MK14_HUMAN	1432	MAPK14	Mitogen-activated protein kinase 14	MAPK14,CSPB1,CSBP,SAPK2A,CSBP1,MXI2,CSBP2	NA	0	1	1	10	10	10	0	0	9	9	9	0	0	7	7	7	0	0	7	7	7	0	0	7	7	7	0	0	6	6	6	0	0	17	17	17	0	0	16	16	16	0
P22392-2	P22392-2	NDKB_HUMAN	4831,654364	NME2	Nucleoside diphosphate kinase B	NME2,NM23B	NA	0	3	1	4	4	4	0	0	8	8	8	0	0	7	7	7	0	0	7	7	7	0	0	10	10	10	0	0	9	9	9	0	0	4	4	4	0	0	13	13	13	0
Q13510-1	Q13510-1	ASAH1_HUMAN	427	ASAH1	Acid ceramidase	ASAH1,ASAH	NA	0	2	2	10	10	10	0	0	6	6	6	0	0	7	7	7	0	0	5	5	5	0	0	2	2	2	0	0	2	2	2	0	0	16	16	16	0	0	11	11	11	0
P24557	P24557	THAS_HUMAN	6916	TBXAS1	Thromboxane-A synthase	TBXAS1,CYP5,CYP5A1	NA	0	1	1	8	8	8	0	0	6	6	6	0	0	4	4	4	0	0	5	5	5	0	0	9	9	9	0	0	7	7	7	0	0	13	13	13	0	0	17	17	17	0
O14980	O14980	XPO1_HUMAN	7514	XPO1	Exportin-1	XPO1,CRM1	NA	0	1	1	5	5	5	0	0	8	8	8	0	0	0	0	0	0	0	0	0	0	0	0	0	0	0	0	0	0	0	0	0	0	5	5	5	0	0	8	8	8	0
P39656	P39656	OST48_HUMAN	1650	DDOST	Dolichyl-diphosphooligosaccharide--protein glycosyltransferase 48 kDa subunit	DDOST,KIAA0115,OST48	NA	0	1	1	6	6	6	0	0	7	7	7	0	0	5	5	5	0	0	5	5	5	0	0	4	4	4	0	0	6	6	6	0	0	8	8	8	0	0	10	10	10	0
P09467	P09467	F16P1_HUMAN	2203	FBP1	Fructose-1,6-bisphosphatase 1	FBP1,FBP	NA	0	1	1	0	0	0	0	0	5	5	5	0	0	8	8	8	0	0	7	7	7	0	0	1	1	1	0	0	1	1	1	0	0	0	0	0	0	0	7	7	7	0
Q8TCJ2	Q8TCJ2	STT3B_HUMAN	201595	STT3B	Dolichyl-diphosphooligosaccharide--protein glycosyltransferase subunit STT3B	STT3B,SIMP	NA	0	1	1	0	0	0	0	0	8	8	8	0	0	8	8	8	0	0	5	5	5	0	0	3	3	3	0	0	5	5	5	0	0	0	0	0	0	0	15	15	15	0
P07910-1	P07910-1	HNRPC_HUMAN	3183	HNRNPC	Heterogeneous nuclear ribonucleoproteins C1/C2	HNRNPC,HNRPC	NA	0	5	2	9	9	9	0	0	5	5	5	0	0	5	5	5	0	0	2	2	2	0	0	0	0	0	0	0	1	1	1	0	0	10	10	10	0	0	6	6	6	0
Q9Y230	Q9Y230	RUVB2_HUMAN	10856	RUVBL2	RuvB-like 2	RUVBL2,TIP48,TIP49B,INO80J	NA	0	1	1	4	4	4	0	0	10	10	10	0	0	2	2	2	0	0	2	2	2	0	0	0	0	0	0	0	0	0	0	0	0	5	5	5	0	0	16	16	16	0
P35606	P35606	COPB2_HUMAN	9276	COPB2	Coatomer subunit beta'	COPB2	NA	0	1	1	8	8	8	0	0	9	9	9	0	0	3	3	3	0	0	3	3	3	0	0	0	0	0	0	0	0	0	0	0	0	15	15	15	0	0	22	22	22	0
Q9Y265-1	Q9Y265-1	RUVB1_HUMAN	8607	RUVBL1	RuvB-like 1	RUVBL1,TIP49,NMP238,INO80H,TIP49A	NA	0	2	1	9	9	9	0	0	4	4	4	0	0	1	1	1	0	0	1	1	1	0	0	0	0	0	0	0	0	0	0	0	0	11	11	11	0	0	6	6	6	0
Q9NQR4	Q9NQR4	NIT2_HUMAN	56954	NIT2	Omega-amidase NIT2	NIT2	NA	0	1	1	6	6	6	0	0	7	7	7	0	0	5	5	5	0	0	5	5	5	0	0	1	1	1	0	0	1	1	1	0	0	8	8	8	0	0	10	10	10	0
P16402	P16402	H13_HUMAN	3007	HIST1H1D	Histone H1.3	HIST1H1D,H1F3	NA	0	4	1	8	8	8	0	0	8	8	8	0	0	10	10	10	0	0	10	10	10	0	0	9	9	9	0	0	9	9	9	0	0	15	15	15	0	0	14	14	14	0
Q15084-1	Q15084-1	PDIA6_HUMAN	10130	PDIA6	Protein disulfide-isomerase A6	PDIA6,P5,TXNDC7,ERP5	NA	0	2	2	9	9	9	0	0	9	9	9	0	0	9	9	9	0	0	5	5	5	0	0	2	2	2	0	0	2	2	2	0	0	16	16	16	0	0	18	18	18	0
Q13185	Q13185	CBX3_HUMAN	11335	CBX3	Chromobox protein homolog 3	CBX3	NA	0	2	1	5	5	5	0	0	9	9	9	0	0	9	9	9	0	0	6	6	6	0	0	6	6	6	0	0	6	6	6	0	0	5	5	5	0	0	14	14	14	0
P54136-1	P54136-1	SYRC_HUMAN	5917	RARS	Arginine--tRNA ligase, cytoplasmic	RARS	NA	0	2	1	6	6	6	0	0	8	8	8	0	0	3	3	3	0	0	3	3	3	0	0	0	0	0	0	0	0	0	0	0	0	6	6	6	0	0	8	8	8	0
P36873-1	P36873-1	PP1G_HUMAN	5501	PPP1CC	Serine/threonine-protein phosphatase PP1-gamma catalytic subunit	PPP1CC	NA	0	2	2	6	6	6	0	0	8	8	8	0	0	4	4	4	0	0	3	3	3	0	0	4	4	4	0	0	2	2	2	0	0	9	9	9	0	0	11	11	11	0
P43353-1	P43353-1	AL3B1_HUMAN	221	ALDH3B1	Aldehyde dehydrogenase family 3 member B1	ALDH3B1,ALDH7	NA	0	2	1	5	5	5	0	0	7	7	7	0	0	6	6	6	0	0	8	8	8	0	0	5	5	5	0	0	3	3	3	0	0	12	12	12	0	0	18	18	18	0
P50749	P50749	RASF2_HUMAN	9770	RASSF2	Ras association domain-containing protein 2	RASSF2,KIAA0168	NA	0	1	1	8	8	8	0	0	6	6	6	0	0	0	0	0	0	0	2	2	2	0	0	0	0	0	0	0	0	0	0	0	0	12	12	12	0	0	10	10	10	0
P42765	P42765	THIM_HUMAN	10449	ACAA2	3-ketoacyl-CoA thiolase, mitochondrial	ACAA2	NA	0	1	1	9	9	9	0	0	8	8	8	0	0	7	7	7	0	0	8	8	8	0	0	0	0	0	0	0	0	0	0	0	0	16	16	16	0	0	15	15	15	0
O94973-1	O94973-1	AP2A2_HUMAN	161	AP2A2	AP-2 complex subunit alpha-2	AP2A2,KIAA0899,CLAPA2,HYPJ,HIP9,ADTAB	NA	0	3	3	5	5	5	0	0	7	7	7	0	0	4	4	4	0	0	2	2	2	0	0	0	0	0	0	0	0	0	0	0	0	7	7	7	0	0	12	12	12	0
P60660-1	P60660-1	MYL6_HUMAN	4637	MYL6	Myosin light polypeptide 6	MYL6	NA	0	3	2	6	6	6	0	0	7	7	7	0	0	9	9	9	0	0	9	9	9	0	0	6	6	6	0	0	9	9	9	0	0	7	7	7	0	0	11	11	11	0
Q9UI08-1	Q9UI08-1	EVL_HUMAN	51466	EVL	Ena/VASP-like protein	EVL,RNB6	NA	0	2	2	7	7	7	0	0	8	8	8	0	0	5	5	5	0	0	3	3	3	0	0	0	0	0	0	0	0	0	0	0	0	7	7	7	0	0	13	13	13	0
P20810-5	P20810-5	ICAL_HUMAN	831	CAST	Calpastatin	CAST	NA	0	7	3	7	7	7	0	0	7	7	7	0	0	5	5	5	0	0	0	0	0	0	0	0	0	0	0	0	0	0	0	0	0	10	10	10	0	0	19	19	19	0
Q15005	Q15005	SPCS2_HUMAN	9789	SPCS2	Signal peptidase complex subunit 2	SPCS2,KIAA0102,SPC25	NA	0	1	1	5	5	5	0	0	8	8	8	0	0	5	5	5	0	0	3	3	3	0	0	6	6	6	0	0	6	6	6	0	0	7	7	7	0	0	13	13	13	0
P01857	P01857	IGHG1_HUMAN	NA	IGHG1	Ig gamma-1 chain C region	IGHG1	NA	0	1	1	7	7	7	0	0	9	9	9	0	0	8	8	8	0	0	6	6	6	0	0	6	6	6	0	0	5	5	5	0	0	14	14	14	0	0	23	23	23	0
P49721	P49721	PSB2_HUMAN	5690	PSMB2	Proteasome subunit beta type-2	PSMB2	NA	0	1	1	4	4	4	0	0	5	5	5	0	0	6	6	6	0	0	1	1	1	0	0	4	4	4	0	0	6	6	6	0	0	6	6	6	0	0	7	7	7	0
P50502	P50502	F10A1_HUMAN	6767	ST13	Hsc70-interacting protein	ST13,FAM10A1,SNC6,HIP,AAG2	NA	0	3	1	7	7	7	0	0	3	3	3	0	0	6	6	6	0	0	4	4	4	0	0	3	3	3	0	0	5	5	5	0	0	13	13	13	0	0	5	5	5	0
Q15418-1	Q15418-1	KS6A1_HUMAN	6195	RPS6KA1	Ribosomal protein S6 kinase alpha-1	RPS6KA1,MAPKAPK1A,RSK1	NA	0	3	2	7	7	7	0	0	6	6	6	0	0	0	0	0	0	0	0	0	0	0	0	0	0	0	0	0	0	0	0	0	0	9	9	9	0	0	7	7	7	0
Q5TFQ8-1	Q5TFQ8-1	SIRBL_HUMAN	100653194,10326	SIRPB1	Signal-regulatory protein beta-1 isoform 3	SIRPB1	NA	0	1	1	3	3	3	0	0	7	7	7	0	0	6	6	6	0	0	4	4	4	0	0	7	7	7	0	0	8	8	8	0	0	10	10	10	0	0	20	20	20	0
O75368	O75368	SH3L1_HUMAN	6451	SH3BGRL	SH3 domain-binding glutamic acid-rich-like protein	SH3BGRL	NA	0	1	1	7	7	7	0	0	7	7	7	0	0	9	9	9	0	0	4	4	4	0	0	5	5	5	0	0	5	5	5	0	0	8	8	8	0	0	7	7	7	0
Q16891-1	Q16891-1	IMMT_HUMAN	10989	IMMT	Mitochondrial inner membrane protein	IMMT,HMP,MINOS2	NA	0	3	3	5	5	5	0	0	7	7	7	0	0	4	4	4	0	0	0	0	0	0	0	0	0	0	0	0	0	0	0	0	0	6	6	6	0	0	17	17	17	0
O94979-1	O94979-1	SC31A_HUMAN	22872	SEC31A	Protein transport protein Sec31A	SEC31A,KIAA0905,SEC31L1	NA	0	9	7	6	6	6	0	0	6	6	6	0	0	2	2	2	0	0	0	0	0	0	0	0	0	0	0	0	0	0	0	0	0	6	6	6	0	0	7	7	7	0
Q9BY15-1	Q9BY15-1	EMR3_HUMAN	84658	EMR3	EGF-like module-containing mucin-like hormone receptor-like 3	EMR3	NA	0	3	1	1	1	1	0	0	6	6	6	0	0	3	3	3	0	0	1	1	1	0	0	4	4	4	0	0	8	8	8	0	0	4	4	4	0	0	6	6	6	0
P20618	P20618	PSB1_HUMAN	5689	PSMB1	Proteasome subunit beta type-1	PSMB1,PSC5	NA	0	1	1	8	8	8	0	0	9	9	9	0	0	8	8	8	0	0	6	6	6	0	0	7	7	7	0	0	7	7	7	0	0	8	8	8	0	0	17	17	17	0
P25774-1	P25774-1	CATS_HUMAN	1520	CTSS	Cathepsin S	CTSS	NA	0	2	1	2	2	2	0	0	6	6	6	0	0	8	8	8	0	0	4	4	4	0	0	6	6	6	0	0	5	5	5	0	0	4	4	4	0	0	9	9	9	0
P54727	P54727	RD23B_HUMAN	5887	RAD23B	UV excision repair protein RAD23 homolog B	RAD23B	NA	0	1	1	7	7	7	0	0	6	6	6	0	0	6	6	6	0	0	0	0	0	0	0	2	2	2	0	0	1	1	1	0	0	13	13	13	0	0	13	13	13	0
Q99986	Q99986	VRK1_HUMAN	7443	VRK1	Serine/threonine-protein kinase VRK1	VRK1	NA	0	1	1	9	9	9	0	0	8	8	8	0	0	7	7	7	0	0	5	5	5	0	0	6	6	6	0	0	4	4	4	0	0	17	17	17	0	0	12	12	12	0
P22694-1	P22694-1	KAPCB_HUMAN	5567	PRKACB	cAMP-dependent protein kinase catalytic subunit beta	PRKACB	NA	0	8	8	3	3	3	0	0	4	4	4	0	0	5	5	5	0	0	2	2	2	0	0	3	3	3	0	0	0	0	0	0	0	3	3	3	0	0	6	6	6	0
Q9Y394-1	Q9Y394-1	DHRS7_HUMAN	51635	DHRS7	Dehydrogenase/reductase SDR family member 7	DHRS7,DHRS7A,RETSDR4	NA	0	2	2	6	6	6	0	0	5	5	5	0	0	6	6	6	0	0	4	4	4	0	0	5	5	5	0	0	6	6	6	0	0	8	8	8	0	0	6	6	6	0
P30622-1	P30622-1	CLIP1_HUMAN	6249	CLIP1	CAP-Gly domain-containing linker protein 1	CLIP1,RSN,CYLN1	NA	0	3	3	4	4	4	0	0	9	9	9	0	0	2	2	2	0	0	0	0	0	0	0	0	0	0	0	0	2	2	2	0	0	4	4	4	0	0	12	12	12	0
Q08ET2	Q08ET2	SIG14_HUMAN	100049587	SIGLEC14	Sialic acid-binding Ig-like lectin 14	SIGLEC14	NA	0	1	1	0	0	0	0	0	1	1	1	0	0	6	6	6	0	0	4	4	4	0	0	6	6	6	0	0	5	5	5	0	0	0	0	0	0	0	2	2	2	0
P0CG39	P0CG39	POTEJ_HUMAN	653781	POTEJ	POTE ankyrin domain family member J	POTEJ	NA	0	1	1	7	7	7	0	0	8	8	8	0	0	7	7	7	0	0	7	7	7	0	0	7	7	7	0	0	7	7	7	0	0	95	95	95	0	0	95	95	95	0
Q13492-1	Q13492-1	PICAL_HUMAN	8301	PICALM	Phosphatidylinositol-binding clathrin assembly protein	PICALM,CALM	NA	0	7	4	5	5	5	0	0	5	5	5	0	0	2	2	2	0	0	2	2	2	0	0	2	2	2	0	0	2	2	2	0	0	10	10	10	0	0	10	10	10	0
Q14289-1	Q14289-1	FAK2_HUMAN	2185	PTK2B	Protein-tyrosine kinase 2-beta	PTK2B,RAFTK,PYK2,FAK2	NA	0	2	2	4	4	4	0	0	6	6	6	0	0	3	3	3	0	0	2	2	2	0	0	0	0	0	0	0	0	0	0	0	0	7	7	7	0	0	6	6	6	0
Q8NBS9	Q8NBS9	TXND5_HUMAN	81567	TXNDC5	Thioredoxin domain-containing protein 5	TXNDC5,TLP46	NA	0	1	1	3	3	3	0	0	3	3	3	0	0	2	2	2	0	0	3	3	3	0	0	2	2	2	0	0	0	0	0	0	0	4	4	4	0	0	4	4	4	0
P61020	P61020	RAB5B_HUMAN	5869	RAB5B	Ras-related protein Rab-5B	RAB5B	NA	0	1	1	6	6	6	0	0	8	8	8	0	0	8	8	8	0	0	5	5	5	0	0	3	3	3	0	0	7	7	7	0	0	9	9	9	0	0	14	14	14	0
P05556-1	P05556-1	ITB1_HUMAN	3688	ITGB1	Integrin beta-1	ITGB1,MSK12,MDF2,FNRB	NA	0	5	1	3	3	3	0	0	7	7	7	0	0	3	3	3	0	0	2	2	2	0	0	2	2	2	0	0	7	7	7	0	0	3	3	3	0	0	8	8	8	0
Q29865	Q29865	1C18_HUMAN	NA	HLA-C	HLA class I histocompatibility antigen, Cw-18 alpha chain	HLA-C,HLAC	NA	0	1	1	5	5	5	0	0	7	7	7	0	0	7	7	7	0	0	7	7	7	0	0	7	7	7	0	0	7	7	7	0	0	8	8	8	0	0	16	16	16	0
Q9NZN3	Q9NZN3	EHD3_HUMAN	30845	EHD3	EH domain-containing protein 3	EHD3,EHD2,PAST3	NA	0	1	1	6	6	6	0	0	6	6	6	0	0	8	8	8	0	0	7	7	7	0	0	7	7	7	0	0	7	7	7	0	0	21	21	21	0	0	20	20	20	0
P23229-1	P23229-1	ITA6_HUMAN	3655	ITGA6	Integrin alpha-6	ITGA6	NA	0	8	7	3	3	3	0	0	2	2	2	0	0	2	2	2	0	0	4	4	4	0	0	7	7	7	0	0	3	3	3	0	0	3	3	3	0	0	2	2	2	0
P17844	P17844	DDX5_HUMAN	1655	DDX5	Probable ATP-dependent RNA helicase DDX5	DDX5,G17P1,HELR,HLR1	NA	0	1	1	8	8	8	0	0	6	6	6	0	0	3	3	3	0	0	3	3	3	0	0	0	0	0	0	0	0	0	0	0	0	19	19	19	0	0	17	17	17	0
Q15691	Q15691	MARE1_HUMAN	22919	MAPRE1	Microtubule-associated protein RP/EB family member 1	MAPRE1	NA	0	1	1	4	4	4	0	0	6	6	6	0	0	3	3	3	0	0	2	2	2	0	0	3	3	3	0	0	4	4	4	0	0	5	5	5	0	0	8	8	8	0
Q5JTV8-1	Q5JTV8-1	TOIP1_HUMAN	26092	TOR1AIP1	Torsin-1A-interacting protein 1	TOR1AIP1	NA	0	3	1	8	8	8	0	0	8	8	8	0	0	8	8	8	0	0	6	6	6	0	0	5	5	5	0	0	4	4	4	0	0	17	17	17	0	0	18	18	18	0
Q00325-1	Q00325-1	MPCP_HUMAN	5250	SLC25A3	Phosphate carrier protein, mitochondrial	SLC25A3,PHC	NA	0	2	2	5	5	5	0	0	7	7	7	0	0	4	4	4	0	0	0	0	0	0	0	0	0	0	0	0	3	3	3	0	0	5	5	5	0	0	9	9	9	0
Q9P2E9-1	Q9P2E9-1	RRBP1_HUMAN	6238	RRBP1	Ribosome-binding protein 1	RRBP1,KIAA1398	NA	0	3	2	3	3	3	0	0	8	8	8	0	0	2	2	2	0	0	5	5	5	0	0	0	0	0	0	0	0	0	0	0	0	3	3	3	0	0	12	12	12	0
P18463	P18463	1B37_HUMAN	NA	HLA-B	HLA class I histocompatibility antigen, B-37 alpha chain	HLA-B,HLAB	NA	0	3	1	6	6	6	0	0	8	8	8	0	0	7	7	7	0	0	6	6	6	0	0	7	7	7	0	0	7	7	7	0	0	7	7	7	0	0	15	15	15	0
P51148	P51148	RAB5C_HUMAN	5878	RAB5C	Ras-related protein Rab-5C	RAB5C,RABL	NA	0	1	1	6	6	6	0	0	9	9	9	0	0	7	7	7	0	0	6	6	6	0	0	3	3	3	0	0	6	6	6	0	0	9	9	9	0	0	17	17	17	0
O75390	O75390	CISY_HUMAN	1431	CS	Citrate synthase, mitochondrial	CS	NA	0	1	1	5	5	5	0	0	4	4	4	0	0	8	8	8	0	0	4	4	4	0	0	3	3	3	0	0	3	3	3	0	0	9	9	9	0	0	6	6	6	0
P10253	P10253	LYAG_HUMAN	2548	GAA	Lysosomal alpha-glucosidase	GAA	NA	0	1	1	5	5	5	0	0	7	7	7	0	0	5	5	5	0	0	0	0	0	0	0	1	1	1	0	0	7	7	7	0	0	6	6	6	0	0	8	8	8	0
O14672	O14672	ADA10_HUMAN	102	ADAM10	Disintegrin and metalloproteinase domain-containing protein 10	ADAM10,KUZ,MADM	NA	0	1	1	4	4	4	0	0	7	7	7	0	0	5	5	5	0	0	6	6	6	0	0	5	5	5	0	0	3	3	3	0	0	4	4	4	0	0	8	8	8	0
O15389	O15389	SIGL5_HUMAN	8778	SIGLEC5	Sialic acid-binding Ig-like lectin 5	SIGLEC5,CD33L2,OBBP2	NA	0	1	1	3	3	3	0	0	4	4	4	0	0	6	6	6	0	0	5	5	5	0	0	6	6	6	0	0	5	5	5	0	0	4	4	4	0	0	9	9	9	0
Q16531	Q16531	DDB1_HUMAN	1642	DDB1	DNA damage-binding protein 1	DDB1,XAP1	NA	0	1	1	5	5	5	0	0	6	6	6	0	0	1	1	1	0	0	0	0	0	0	0	0	0	0	0	0	0	0	0	0	0	5	5	5	0	0	7	7	7	0
Q12840	Q12840	KIF5A_HUMAN	3798	KIF5A	Kinesin heavy chain isoform 5A	KIF5A,NKHC1	NA	0	1	1	5	5	5	0	0	5	5	5	0	0	2	2	2	0	0	2	2	2	0	0	0	0	0	0	0	2	2	2	0	0	7	7	7	0	0	13	13	13	0
P29466-1	P29466-1	CASP1_HUMAN	834	CASP1	Caspase-1	CASP1,IL1BCE,IL1BC	NA	0	4	2	6	6	6	0	0	5	5	5	0	0	2	2	2	0	0	0	0	0	0	0	0	0	0	0	0	1	1	1	0	0	9	9	9	0	0	6	6	6	0
Q96QH2-1	Q96QH2-1	PRAM_HUMAN	84106	PRAM1	PML-RARA-regulated adapter molecule 1	PRAM1	NA	0	2	2	8	8	8	0	0	7	7	7	0	0	0	0	0	0	0	2	2	2	0	0	0	0	0	0	0	0	0	0	0	0	8	8	8	0	0	8	8	8	0
Q02790	Q02790	FKBP4_HUMAN	2288	FKBP4	Peptidyl-prolyl cis-trans isomerase FKBP4	FKBP4,FKBP52	NA	0	1	1	4	4	4	0	0	4	4	4	0	0	9	9	9	0	0	0	0	0	0	0	0	0	0	0	0	0	0	0	0	0	5	5	5	0	0	4	4	4	0
P29966	P29966	MARCS_HUMAN	4082	MARCKS	Myristoylated alanine-rich C-kinase substrate	MARCKS,PRKCSL,MACS	NA	0	1	1	6	6	6	0	0	6	6	6	0	0	9	9	9	0	0	6	6	6	0	0	2	2	2	0	0	2	2	2	0	0	6	6	6	0	0	10	10	10	0
P11216	P11216	PYGB_HUMAN	5834	PYGB	Glycogen phosphorylase, brain form	PYGB	NA	0	1	1	6	6	6	0	0	7	7	7	0	0	6	6	6	0	0	6	6	6	0	0	5	5	5	0	0	6	6	6	0	0	19	19	19	0	0	30	30	30	0
P62993-2	P62993-2	GRB2_HUMAN	2885	GRB2	Growth factor receptor-bound protein 2	GRB2,ASH	NA	0	1	1	4	4	4	0	0	7	7	7	0	0	5	5	5	0	0	6	6	6	0	0	1	1	1	0	0	3	3	3	0	0	6	6	6	0	0	10	10	10	0
Q31612	Q31612	1B73_HUMAN	NA	HLA-B	HLA class I histocompatibility antigen, B-73 alpha chain	HLA-B,HLAB	NA	0	1	1	5	5	5	0	0	7	7	7	0	0	7	7	7	0	0	5	5	5	0	0	8	8	8	0	0	7	7	7	0	0	8	8	8	0	0	15	15	15	0
Q14568	Q14568	HS902_HUMAN	NA	HSP90AA2	Putative heat shock protein HSP 90-alpha A2	HSP90AA2,HSPCAL3	NA	0	1	1	7	7	7	0	0	6	6	6	0	0	6	6	6	0	0	5	5	5	0	0	6	6	6	0	0	4	4	4	0	0	43	43	43	0	0	46	46	46	0
Q5VW32	Q5VW32	BROX_HUMAN	148362	BROX	BRO1 domain-containing protein BROX	BROX,BROFTI,C1orf58	NA	0	1	1	0	0	0	0	0	4	4	4	0	0	8	8	8	0	0	2	2	2	0	0	5	5	5	0	0	3	3	3	0	0	0	0	0	0	0	4	4	4	0
O60664-1	O60664-1	PLIN3_HUMAN	10226	PLIN3	Perilipin-3	PLIN3,TIP47,M6PRBP1	NA	0	3	1	5	5	5	0	0	6	6	6	0	0	7	7	7	0	0	8	8	8	0	0	2	2	2	0	0	2	2	2	0	0	9	9	9	0	0	11	11	11	0
P62195	P62195	PRS8_HUMAN	5705	PSMC5	26S protease regulatory subunit 8	PSMC5,SUG1	NA	0	1	1	7	7	7	0	0	3	3	3	0	0	4	4	4	0	0	2	2	2	0	0	1	1	1	0	0	0	0	0	0	0	9	9	9	0	0	4	4	4	0
A5A3E0	A5A3E0	POTEF_HUMAN	728378	POTEF	POTE ankyrin domain family member F	POTEF,A26C1B	NA	0	1	1	8	8	8	0	0	9	9	9	0	0	8	8	8	0	0	7	7	7	0	0	7	7	7	0	0	6	6	6	0	0	169	169	169	0	0	175	175	175	0
Q9UBR2	Q9UBR2	CATZ_HUMAN	1522	CTSZ	Cathepsin Z	CTSZ	NA	0	1	1	9	9	9	0	0	2	2	2	0	0	5	5	5	0	0	4	4	4	0	0	1	1	1	0	0	3	3	3	0	0	15	15	15	0	0	2	2	2	0
P05771-1	P05771-1	KPCB_HUMAN	5579	PRKCB	Protein kinase C beta type	PRKCB,PRKCB1,PKCB	NA	0	3	2	6	6	6	0	0	8	8	8	0	0	8	8	8	0	0	4	4	4	0	0	1	1	1	0	0	4	4	4	0	0	9	9	9	0	0	18	18	18	0
Q9UHL4	Q9UHL4	DPP2_HUMAN	29952	DPP7	Dipeptidyl peptidase 2	DPP7,QPP,DPP2	NA	0	1	1	4	4	4	0	0	5	5	5	0	0	6	6	6	0	0	2	2	2	0	0	3	3	3	0	0	2	2	2	0	0	4	4	4	0	0	6	6	6	0
Q15365	Q15365	PCBP1_HUMAN	5093	PCBP1	Poly(rC)-binding protein 1	PCBP1	NA	0	1	1	6	6	6	0	0	7	7	7	0	0	8	8	8	0	0	6	6	6	0	0	5	5	5	0	0	5	5	5	0	0	15	15	15	0	0	17	17	17	0
Q06830	Q06830	PRDX1_HUMAN	5052	PRDX1	Peroxiredoxin-1	PRDX1,PAGB,TDPX2,PAGA	NA	0	2	1	5	5	5	0	0	9	9	9	0	0	7	7	7	0	0	7	7	7	0	0	7	7	7	0	0	8	8	8	0	0	12	12	12	0	0	18	18	18	0
P30459	P30459	1A74_HUMAN	NA	HLA-A	HLA class I histocompatibility antigen, A-74 alpha chain	HLA-A,HLAA	NA	0	2	1	5	5	5	0	0	7	7	7	0	0	8	8	8	0	0	9	9	9	0	0	6	6	6	0	0	7	7	7	0	0	5	5	5	0	0	14	14	14	0
P30453	P30453	1A34_HUMAN	NA	HLA-A	HLA class I histocompatibility antigen, A-34 alpha chain	HLA-A,HLAA	NA	0	7	1	6	6	6	0	0	9	9	9	0	0	8	8	8	0	0	8	8	8	0	0	7	7	7	0	0	8	8	8	0	0	6	6	6	0	0	17	17	17	0
P13693	P13693	TCTP_HUMAN	7178	TPT1	Translationally-controlled tumor protein	TPT1	NA	0	3	1	4	4	4	0	0	3	3	3	0	0	9	9	9	0	0	1	1	1	0	0	2	2	2	0	0	4	4	4	0	0	5	5	5	0	0	4	4	4	0
Q96D96-1	Q96D96-1	HVCN1_HUMAN	84329	HVCN1	Voltage-gated hydrogen channel 1	HVCN1,VSOP	NA	0	3	1	0	0	0	0	0	3	3	3	0	0	9	9	9	0	0	3	3	3	0	0	0	0	0	0	0	3	3	3	0	0	0	0	0	0	0	3	3	3	0
P23396	P23396	RS3_HUMAN	6188	RPS3	40S ribosomal protein S3	RPS3	NA	0	1	1	7	7	7	0	0	8	8	8	0	0	0	0	0	0	0	0	0	0	0	0	0	0	0	0	0	0	0	0	0	0	10	10	10	0	0	11	11	11	0
P45880-1	P45880-1	VDAC2_HUMAN	7417	VDAC2	Voltage-dependent anion-selective channel protein 2	VDAC2	NA	0	3	3	5	5	5	0	0	6	6	6	0	0	4	4	4	0	0	6	6	6	0	0	0	0	0	0	0	3	3	3	0	0	6	6	6	0	0	6	6	6	0
Q4V328-1	Q4V328-1	GRAP1_HUMAN	56850	GRIPAP1	GRIP1-associated protein 1	GRIPAP1,KIAA1167	NA	0	4	1	5	5	5	0	0	6	6	6	0	0	0	0	0	0	0	0	0	0	0	0	0	0	0	0	0	0	0	0	0	0	5	5	5	0	0	9	9	9	0
P36543-1	P36543-1	VATE1_HUMAN	529	ATP6V1E1	V-type proton ATPase subunit E 1	ATP6V1E1,ATP6E,ATP6E2	NA	0	4	1	9	9	9	0	0	1	1	1	0	0	4	4	4	0	0	3	3	3	0	0	2	2	2	0	0	2	2	2	0	0	13	13	13	0	0	2	2	2	0
P11169	P11169	GTR3_HUMAN	6515	SLC2A3	Solute carrier family 2, facilitated glucose transporter member 3	SLC2A3,GLUT3	NA	0	4	1	8	8	8	0	0	9	9	9	0	0	7	7	7	0	0	7	7	7	0	0	6	6	6	0	0	6	6	6	0	0	54	54	54	0	0	68	68	68	0
P39687	P39687	AN32A_HUMAN	8125	ANP32A	Acidic leucine-rich nuclear phosphoprotein 32 family member A	ANP32A,MAPM,PHAP1,LANP,C15orf1	NA	0	3	1	5	5	5	0	0	8	8	8	0	0	5	5	5	0	0	1	1	1	0	0	4	4	4	0	0	4	4	4	0	0	5	5	5	0	0	14	14	14	0
P23246-1	P23246-1	SFPQ_HUMAN	6421	SFPQ	Splicing factor, proline- and glutamine-rich	SFPQ,PSF	NA	0	2	2	3	3	3	0	0	8	8	8	0	0	0	0	0	0	0	0	0	0	0	0	0	0	0	0	0	0	0	0	0	0	5	5	5	0	0	15	15	15	0
Q95604	Q95604	1C17_HUMAN	NA	HLA-C	HLA class I histocompatibility antigen, Cw-17 alpha chain	HLA-C,HLA-JY3,D6S204,HLAC	NA	0	1	1	5	5	5	0	0	6	6	6	0	0	6	6	6	0	0	5	5	5	0	0	8	8	8	0	0	6	6	6	0	0	7	7	7	0	0	13	13	13	0
P10768	P10768	ESTD_HUMAN	2098	ESD	S-formylglutathione hydrolase	ESD	NA	0	1	1	8	8	8	0	0	6	6	6	0	0	8	8	8	0	0	0	0	0	0	0	2	2	2	0	0	3	3	3	0	0	16	16	16	0	0	10	10	10	0
P01024	P01024	CO3_HUMAN	718	C3	Complement C3	C3,CPAMD1	NA	0	1	1	0	0	0	0	0	0	0	0	0	0	6	6	6	0	0	0	0	0	0	0	2	2	2	0	0	5	5	5	0	0	0	0	0	0	0	0	0	0	0
P22695	P22695	QCR2_HUMAN	7385	UQCRC2	Cytochrome b-c1 complex subunit 2, mitochondrial	UQCRC2	NA	0	1	1	6	6	6	0	0	2	2	2	0	0	5	5	5	0	0	3	3	3	0	0	0	0	0	0	0	0	0	0	0	0	10	10	10	0	0	2	2	2	0
P22061-1	P22061-1	PIMT_HUMAN	5110	PCMT1	Protein-L-isoaspartate(D-aspartate) O-methyltransferase	PCMT1	NA	0	2	2	9	9	9	0	0	8	8	8	0	0	6	6	6	0	0	5	5	5	0	0	5	5	5	0	0	5	5	5	0	0	9	9	9	0	0	13	13	13	0
Q7L5N7-1	Q7L5N7-1	PCAT2_HUMAN	54947	LPCAT2	Lysophosphatidylcholine acyltransferase 2	LPCAT2,AYTL1	NA	0	2	1	3	3	3	0	0	4	4	4	0	0	7	7	7	0	0	8	8	8	0	0	0	0	0	0	0	0	0	0	0	0	3	3	3	0	0	6	6	6	0
O60234	O60234	GMFG_HUMAN	9535	GMFG	Glia maturation factor gamma	GMFG	NA	0	1	1	6	6	6	0	0	6	6	6	0	0	7	7	7	0	0	6	6	6	0	0	6	6	6	0	0	7	7	7	0	0	8	8	8	0	0	8	8	8	0
P16278-1	P16278-1	BGAL_HUMAN	2720	GLB1	Beta-galactosidase	GLB1,ELNR1	NA	0	3	2	6	6	6	0	0	4	4	4	0	0	8	8	8	0	0	6	6	6	0	0	3	3	3	0	0	4	4	4	0	0	6	6	6	0	0	6	6	6	0
Q05193-1	Q05193-1	DYN1_HUMAN	1759	DNM1	Dynamin-1	DNM1,DNM	NA	0	5	5	3	3	3	0	0	7	7	7	0	0	6	6	6	0	0	4	4	4	0	0	3	3	3	0	0	0	0	0	0	0	3	3	3	0	0	13	13	13	0
P30460	P30460	1B08_HUMAN	NA	HLA-B	HLA class I histocompatibility antigen, B-8 alpha chain	HLA-B,HLAB	NA	0	2	2	7	7	7	0	0	8	8	8	0	0	8	8	8	0	0	7	7	7	0	0	8	8	8	0	0	7	7	7	0	0	10	10	10	0	0	17	17	17	0
P30504	P30504	1C04_HUMAN	NA	HLA-C	HLA class I histocompatibility antigen, Cw-4 alpha chain	HLA-C,HLAC	NA	0	1	1	5	5	5	0	0	7	7	7	0	0	7	7	7	0	0	6	6	6	0	0	7	7	7	0	0	7	7	7	0	0	8	8	8	0	0	16	16	16	0
Q9UBF2	Q9UBF2	COPG2_HUMAN	26958	COPG2	Coatomer subunit gamma-2	COPG2	NA	0	1	1	6	6	6	0	0	3	3	3	0	0	3	3	3	0	0	2	2	2	0	0	2	2	2	0	0	1	1	1	0	0	13	13	13	0	0	6	6	6	0
Q92688-1	Q92688-1	AN32B_HUMAN	10541	ANP32B	Acidic leucine-rich nuclear phosphoprotein 32 family member B	ANP32B,PHAPI2,APRIL	NA	0	2	2	3	3	3	0	0	7	7	7	0	0	0	0	0	0	0	0	0	0	0	0	0	0	0	0	0	0	0	0	0	0	3	3	3	0	0	12	12	12	0
Q04826	Q04826	1B40_HUMAN	NA	HLA-B	HLA class I histocompatibility antigen, B-40 alpha chain	HLA-B,HLAB	NA	0	2	1	4	4	4	0	0	6	6	6	0	0	8	8	8	0	0	6	6	6	0	0	6	6	6	0	0	7	7	7	0	0	7	7	7	0	0	13	13	13	0
Q9Y5M8	Q9Y5M8	SRPRB_HUMAN	58477	SRPRB	Signal recognition particle receptor subunit beta	SRPRB	NA	0	1	1	3	3	3	0	0	4	4	4	0	0	4	4	4	0	0	5	5	5	0	0	0	0	0	0	0	0	0	0	0	0	3	3	3	0	0	4	4	4	0
P63241-1	P63241-1	IF5A1_HUMAN	1984	EIF5A	Eukaryotic translation initiation factor 5A-1	EIF5A	NA	0	4	2	2	2	2	0	0	8	8	8	0	0	4	4	4	0	0	3	3	3	0	0	1	1	1	0	0	3	3	3	0	0	2	2	2	0	0	8	8	8	0
P53634-1	P53634-1	CATC_HUMAN	1075	CTSC	Dipeptidyl peptidase 1	CTSC,CPPI	NA	0	3	1	4	4	4	0	0	4	4	4	0	0	7	7	7	0	0	0	0	0	0	0	4	4	4	0	0	4	4	4	0	0	4	4	4	0	0	7	7	7	0
Q9UNF0-1	Q9UNF0-1	PACN2_HUMAN	11252	PACSIN2	Protein kinase C and casein kinase substrate in neurons protein 2	PACSIN2	NA	0	2	2	4	4	4	0	0	8	8	8	0	0	5	5	5	0	0	4	4	4	0	0	0	0	0	0	0	1	1	1	0	0	4	4	4	0	0	13	13	13	0
P30491	P30491	1B53_HUMAN	NA	HLA-B	HLA class I histocompatibility antigen, B-53 alpha chain	HLA-B,HLAB	NA	0	2	2	6	6	6	0	0	8	8	8	0	0	6	6	6	0	0	5	5	5	0	0	6	6	6	0	0	5	5	5	0	0	7	7	7	0	0	15	15	15	0
B2RPK0	B2RPK0	HGB1A_HUMAN	NA	HMGB1P1	Putative high mobility group protein B1-like 1	HMGB1P1,HMG1L1,HMGB1L1	NA	0	1	1	8	8	8	0	0	6	6	6	0	0	7	7	7	0	0	6	6	6	0	0	4	4	4	0	0	5	5	5	0	0	36	36	36	0	0	15	15	15	0
P25786-1	P25786-1	PSA1_HUMAN	5682	PSMA1	Proteasome subunit alpha type-1	PSMA1,PSC2,PROS30,NU,HC2	NA	0	2	2	5	5	5	0	0	3	3	3	0	0	1	1	1	0	0	0	0	0	0	0	0	0	0	0	0	0	0	0	0	0	7	7	7	0	0	3	3	3	0
P18031	P18031	PTN1_HUMAN	5770	PTPN1	Tyrosine-protein phosphatase non-receptor type 1	PTPN1,PTP1B	NA	0	1	1	2	2	2	0	0	4	4	4	0	0	5	5	5	0	0	3	3	3	0	0	0	0	0	0	0	0	0	0	0	0	2	2	2	0	0	5	5	5	0
Q14166	Q14166	TTL12_HUMAN	23170	TTLL12	Tubulin--tyrosine ligase-like protein 12	TTLL12,KIAA0153	NA	0	1	1	4	4	4	0	0	6	6	6	0	0	7	7	7	0	0	5	5	5	0	0	2	2	2	0	0	2	2	2	0	0	6	6	6	0	0	14	14	14	0
P62826	P62826	RAN_HUMAN	5901	RAN	GTP-binding nuclear protein Ran	RAN,ARA24	NA	0	1	1	6	6	6	0	0	5	5	5	0	0	6	6	6	0	0	6	6	6	0	0	2	2	2	0	0	6	6	6	0	0	13	13	13	0	0	7	7	7	0
P18085	P18085	ARF4_HUMAN	378	ARF4	ADP-ribosylation factor 4	ARF4,ARF2	NA	0	1	1	4	4	4	0	0	6	6	6	0	0	6	6	6	0	0	4	4	4	0	0	4	4	4	0	0	6	6	6	0	0	9	9	9	0	0	8	8	8	0
P27361-1	P27361-1	MK03_HUMAN	5595	MAPK3	Mitogen-activated protein kinase 3	MAPK3,PRKM3,ERK1	NA	0	3	1	6	6	6	0	0	7	7	7	0	0	6	6	6	0	0	3	3	3	0	0	3	3	3	0	0	5	5	5	0	0	7	7	7	0	0	12	12	12	0
Q9H2G2-1	Q9H2G2-1	SLK_HUMAN	9748	SLK	STE20-like serine/threonine-protein kinase	SLK,KIAA0204,STK2	NA	0	2	2	2	2	2	0	0	8	8	8	0	0	3	3	3	0	0	4	4	4	0	0	0	0	0	0	0	0	0	0	0	0	2	2	2	0	0	8	8	8	0
P01889	P01889	1B07_HUMAN	3106	HLA-B	HLA class I histocompatibility antigen, B-7 alpha chain	HLA-B,HLAB	NA	0	3	1	6	6	6	0	0	7	7	7	0	0	8	8	8	0	0	6	6	6	0	0	8	8	8	0	0	7	7	7	0	0	9	9	9	0	0	15	15	15	0
P14317	P14317	HCLS1_HUMAN	3059	HCLS1	Hematopoietic lineage cell-specific protein	HCLS1,HS1	NA	0	1	1	6	6	6	0	0	7	7	7	0	0	6	6	6	0	0	0	0	0	0	0	0	0	0	0	0	0	0	0	0	0	13	13	13	0	0	12	12	12	0
P52565	P52565	GDIR1_HUMAN	396	ARHGDIA	Rho GDP-dissociation inhibitor 1	ARHGDIA,GDIA1	NA	0	1	1	5	5	5	0	0	7	7	7	0	0	6	6	6	0	0	6	6	6	0	0	5	5	5	0	0	6	6	6	0	0	14	14	14	0	0	23	23	23	0
O75223-1	O75223-1	GGCT_HUMAN	79017	GGCT	Gamma-glutamylcyclotransferase	GGCT,C7orf24,CRF21	NA	0	2	1	3	3	3	0	0	7	7	7	0	0	5	5	5	0	0	3	3	3	0	0	3	3	3	0	0	6	6	6	0	0	3	3	3	0	0	10	10	10	0
Q9UQ16-1	Q9UQ16-1	DYN3_HUMAN	26052	DNM3	Dynamin-3	DNM3,KIAA0820	NA	0	4	4	2	2	2	0	0	5	5	5	0	0	3	3	3	0	0	0	0	0	0	0	0	0	0	0	0	0	0	0	0	0	2	2	2	0	0	7	7	7	0
P24752	P24752	THIL_HUMAN	38	ACAT1	Acetyl-CoA acetyltransferase, mitochondrial	ACAT1,ACAT,MAT	NA	0	1	1	7	7	7	0	0	8	8	8	0	0	5	5	5	0	0	6	6	6	0	0	4	4	4	0	0	2	2	2	0	0	11	11	11	0	0	14	14	14	0
Q92820	Q92820	GGH_HUMAN	8836	GGH	Gamma-glutamyl hydrolase	GGH	NA	0	1	1	5	5	5	0	0	5	5	5	0	0	8	8	8	0	0	4	4	4	0	0	5	5	5	0	0	5	5	5	0	0	8	8	8	0	0	9	9	9	0
P50416-1	P50416-1	CPT1A_HUMAN	1374	CPT1A	Carnitine O-palmitoyltransferase 1, liver isoform	CPT1A,CPT1	NA	0	2	1	3	3	3	0	0	5	5	5	0	0	6	6	6	0	0	3	3	3	0	0	0	0	0	0	0	2	2	2	0	0	5	5	5	0	0	6	6	6	0
Q15435-1	Q15435-1	PP1R7_HUMAN	5510	PPP1R7	Protein phosphatase 1 regulatory subunit 7	PPP1R7,SDS22	NA	0	4	2	8	8	8	0	0	6	6	6	0	0	5	5	5	0	0	1	1	1	0	0	0	0	0	0	0	3	3	3	0	0	14	14	14	0	0	12	12	12	0
Q96FW1-1	Q96FW1-1	OTUB1_HUMAN	55611	OTUB1	Ubiquitin thioesterase OTUB1	OTUB1,OTU1,OTB1	NA	0	2	1	7	7	7	0	0	6	6	6	0	0	6	6	6	0	0	5	5	5	0	0	3	3	3	0	0	5	5	5	0	0	11	11	11	0	0	11	11	11	0
P30505	P30505	1C08_HUMAN	NA	HLA-C	HLA class I histocompatibility antigen, Cw-8 alpha chain	HLA-C,HLAC	NA	0	2	1	5	5	5	0	0	6	6	6	0	0	5	5	5	0	0	6	6	6	0	0	7	7	7	0	0	6	6	6	0	0	9	9	9	0	0	15	15	15	0
P48643	P48643	TCPE_HUMAN	22948	CCT5	T-complex protein 1 subunit epsilon	CCT5,CCTE,KIAA0098	NA	0	1	1	5	5	5	0	0	6	6	6	0	0	3	3	3	0	0	0	0	0	0	0	0	0	0	0	0	1	1	1	0	0	6	6	6	0	0	7	7	7	0
O14727-1	O14727-1	APAF_HUMAN	317	APAF1	Apoptotic protease-activating factor 1	APAF1,KIAA0413	NA	0	6	3	0	0	0	0	0	0	0	0	0	0	4	4	4	0	0	0	0	0	0	0	3	3	3	0	0	3	3	3	0	0	0	0	0	0	0	0	0	0	0
P11908-1	P11908-1	PRPS2_HUMAN	5634	PRPS2	Ribose-phosphate pyrophosphokinase 2	PRPS2	NA	0	2	2	7	7	7	0	0	4	4	4	0	0	6	6	6	0	0	3	3	3	0	0	0	0	0	0	0	0	0	0	0	0	9	9	9	0	0	6	6	6	0
Q93009-1	Q93009-1	UBP7_HUMAN	7874	USP7	Ubiquitin carboxyl-terminal hydrolase 7	USP7,HAUSP	NA	0	1	1	3	3	3	0	0	5	5	5	0	0	0	0	0	0	0	0	0	0	0	0	3	3	3	0	0	0	0	0	0	0	3	3	3	0	0	5	5	5	0
Q8N3U4-1	Q8N3U4-1	STAG2_HUMAN	10735	STAG2	Cohesin subunit SA-2	STAG2,SA2	NA	0	2	2	5	5	5	0	0	6	6	6	0	0	0	0	0	0	0	0	0	0	0	0	0	0	0	0	0	0	0	0	0	0	6	6	6	0	0	10	10	10	0
P32456	P32456	GBP2_HUMAN	2634	GBP2	Interferon-induced guanylate-binding protein 2	GBP2	NA	0	1	1	1	1	1	0	0	8	8	8	0	0	4	4	4	0	0	0	0	0	0	0	0	0	0	0	0	0	0	0	0	0	1	1	1	0	0	8	8	8	0
P54108-1	P54108-1	CRIS3_HUMAN	10321	CRISP3	Cysteine-rich secretory protein 3	CRISP3	NA	0	3	3	2	2	2	0	0	0	0	0	0	0	8	8	8	0	0	6	6	6	0	0	5	5	5	0	0	8	8	8	0	0	2	2	2	0	0	0	0	0	0
P22234-1	P22234-1	PUR6_HUMAN	10606	PAICS	Multifunctional protein ADE2	PAICS,PAIS,ADE2,AIRC	NA	0	2	2	2	2	2	0	0	4	4	4	0	0	5	5	5	0	0	2	2	2	0	0	0	0	0	0	0	0	0	0	0	0	2	2	2	0	0	5	5	5	0
O43586-1	O43586-1	PPIP1_HUMAN	9051	PSTPIP1	Proline-serine-threonine phosphatase-interacting protein 1	PSTPIP1,CD2BP1	NA	0	2	1	5	5	5	0	0	3	3	3	0	0	4	4	4	0	0	2	2	2	0	0	3	3	3	0	0	2	2	2	0	0	5	5	5	0	0	3	3	3	0
P60953-2	P60953-2	CDC42_HUMAN	998	CDC42	Cell division control protein 42 homolog	CDC42	NA	0	2	1	5	5	5	0	0	4	4	4	0	0	6	6	6	0	0	5	5	5	0	0	6	6	6	0	0	6	6	6	0	0	7	7	7	0	0	8	8	8	0
Q9UIA9	Q9UIA9	XPO7_HUMAN	23039	XPO7	Exportin-7	XPO7,RANBP16,KIAA0745	NA	0	1	1	2	2	2	0	0	0	0	0	0	0	5	5	5	0	0	0	0	0	0	0	3	3	3	0	0	3	3	3	0	0	2	2	2	0	0	0	0	0	0
P01859	P01859	IGHG2_HUMAN	NA	IGHG2	Ig gamma-2 chain C region	IGHG2	NA	0	2	1	4	4	4	0	0	7	7	7	0	0	5	5	5	0	0	5	5	5	0	0	5	5	5	0	0	4	4	4	0	0	5	5	5	0	0	10	10	10	0
Q8N6Q3-1	Q8N6Q3-1	CD177_HUMAN	57126	CD177	CD177 antigen	CD177,PRV1,NB1	NA	0	3	1	0	0	0	0	0	0	0	0	0	0	6	6	6	0	0	4	4	4	0	0	3	3	3	0	0	4	4	4	0	0	0	0	0	0	0	0	0	0	0
P46060	P46060	RAGP1_HUMAN	5905	RANGAP1	Ran GTPase-activating protein 1	RANGAP1,KIAA1835,SD	NA	0	1	1	7	7	7	0	0	3	3	3	0	0	0	0	0	0	0	0	0	0	0	0	0	0	0	0	0	0	0	0	0	0	8	8	8	0	0	3	3	3	0
Q9BRR9-1	Q9BRR9-1	RHG09_HUMAN	64333	ARHGAP9	Rho GTPase-activating protein 9	ARHGAP9	NA	0	4	4	3	3	3	0	0	6	6	6	0	0	8	8	8	0	0	6	6	6	0	0	4	4	4	0	0	4	4	4	0	0	5	5	5	0	0	11	11	11	0
Q08209-1	Q08209-1	PP2BA_HUMAN	5530	PPP3CA	Serine/threonine-protein phosphatase 2B catalytic subunit alpha isoform	PPP3CA,CALNA,CNA	NA	0	5	2	4	4	4	0	0	5	5	5	0	0	5	5	5	0	0	4	4	4	0	0	0	0	0	0	0	0	0	0	0	0	7	7	7	0	0	8	8	8	0
P10319	P10319	1B58_HUMAN	NA	HLA-B	HLA class I histocompatibility antigen, B-58 alpha chain	HLA-B,HLAB	NA	0	2	1	5	5	5	0	0	7	7	7	0	0	5	5	5	0	0	5	5	5	0	0	5	5	5	0	0	4	4	4	0	0	6	6	6	0	0	13	13	13	0
P61163	P61163	ACTZ_HUMAN	10121	ACTR1A	Alpha-centractin	ACTR1A,CTRN1	NA	0	1	1	6	6	6	0	0	5	5	5	0	0	3	3	3	0	0	2	2	2	0	0	0	0	0	0	0	0	0	0	0	0	8	8	8	0	0	8	8	8	0
P21291	P21291	CSRP1_HUMAN	1465	CSRP1	Cysteine and glycine-rich protein 1	CSRP1,CYRP,CSRP	NA	0	1	1	4	4	4	0	0	7	7	7	0	0	6	6	6	0	0	1	1	1	0	0	0	0	0	0	0	0	0	0	0	0	6	6	6	0	0	11	11	11	0
Q12905	Q12905	ILF2_HUMAN	3608	ILF2	Interleukin enhancer-binding factor 2	ILF2,NF45	NA	0	1	1	6	6	6	0	0	7	7	7	0	0	8	8	8	0	0	6	6	6	0	0	5	5	5	0	0	6	6	6	0	0	26	26	26	0	0	19	19	19	0
P62158	P62158	CALM_HUMAN	808,805,801	CALM3	Calmodulin	CALM2,CALM1,CALM3,CAMIII,CAM1,CAM,CAM3,CAMC,CAMB,CALM,CAM2,CALML2	NA	0	1	1	2	2	2	0	0	6	6	6	0	0	8	8	8	0	0	6	6	6	0	0	4	4	4	0	0	6	6	6	0	0	3	3	3	0	0	7	7	7	0
P30475	P30475	1B39_HUMAN	NA	HLA-B	HLA class I histocompatibility antigen, B-39 alpha chain	HLA-B,HLAB	NA	0	3	3	5	5	5	0	0	8	8	8	0	0	6	6	6	0	0	5	5	5	0	0	5	5	5	0	0	5	5	5	0	0	6	6	6	0	0	14	14	14	0
P13804-1	P13804-1	ETFA_HUMAN	2108	ETFA	Electron transfer flavoprotein subunit alpha, mitochondrial	ETFA	NA	0	2	1	5	5	5	0	0	4	4	4	0	0	6	6	6	0	0	5	5	5	0	0	4	4	4	0	0	2	2	2	0	0	6	6	6	0	0	5	5	5	0
P00492	P00492	HPRT_HUMAN	3251	HPRT1	Hypoxanthine-guanine phosphoribosyltransferase	HPRT1,HPRT	NA	0	1	1	6	6	6	0	0	8	8	8	0	0	7	7	7	0	0	7	7	7	0	0	4	4	4	0	0	6	6	6	0	0	10	10	10	0	0	13	13	13	0
P08174-1	P08174-1	DAF_HUMAN	1604	CD55	Complement decay-accelerating factor	CD55,DAF,CR	NA	0	2	2	1	1	1	0	0	6	6	6	0	0	6	6	6	0	0	0	0	0	0	0	4	4	4	0	0	4	4	4	0	0	1	1	1	0	0	7	7	7	0
O43776	O43776	SYNC_HUMAN	4677	NARS	Asparagine--tRNA ligase, cytoplasmic	NARS	NA	0	1	1	5	5	5	0	0	7	7	7	0	0	5	5	5	0	0	4	4	4	0	0	2	2	2	0	0	3	3	3	0	0	10	10	10	0	0	8	8	8	0
Q9UHD8-1	Q9UHD8-1	SEPT9_HUMAN	10801	SEPT9	Septin-9	SEPT9,KIAA0991,MSF	NA	0	8	8	6	6	6	0	0	7	7	7	0	0	7	7	7	0	0	5	5	5	0	0	5	5	5	0	0	5	5	5	0	0	9	9	9	0	0	15	15	15	0
Q9HBI0-1	Q9HBI0-1	PARVG_HUMAN	64098	PARVG	Gamma-parvin	PARVG	NA	0	3	1	7	7	7	0	0	7	7	7	0	0	4	4	4	0	0	4	4	4	0	0	2	2	2	0	0	4	4	4	0	0	13	13	13	0	0	10	10	10	0
P30492	P30492	1B54_HUMAN	NA	HLA-B	HLA class I histocompatibility antigen, B-54 alpha chain	HLA-B,HLAB	NA	0	1	1	5	5	5	0	0	7	7	7	0	0	6	6	6	0	0	6	6	6	0	0	5	5	5	0	0	5	5	5	0	0	6	6	6	0	0	13	13	13	0
P11766	P11766	ADHX_HUMAN	128	ADH5	Alcohol dehydrogenase class-3	ADH5,ADHX,FDH	NA	0	1	1	7	7	7	0	0	5	5	5	0	0	7	7	7	0	0	4	4	4	0	0	3	3	3	0	0	3	3	3	0	0	17	17	17	0	0	9	9	9	0
P30483	P30483	1B45_HUMAN	NA	HLA-B	HLA class I histocompatibility antigen, B-45 alpha chain	HLA-B,HLAB	NA	0	3	1	5	5	5	0	0	7	7	7	0	0	5	5	5	0	0	4	4	4	0	0	4	4	4	0	0	4	4	4	0	0	6	6	6	0	0	12	12	12	0
P15531-1	P15531-1	NDKA_HUMAN	4830	NME1	Nucleoside diphosphate kinase A	NME1,NM23,NDPKA	NA	0	2	2	3	3	3	0	0	7	7	7	0	0	6	6	6	0	0	6	6	6	0	0	8	8	8	0	0	7	7	7	0	0	3	3	3	0	0	11	11	11	0
P30493	P30493	1B55_HUMAN	NA	HLA-B	HLA class I histocompatibility antigen, B-55 alpha chain	HLA-B,HLAB	NA	0	2	2	6	6	6	0	0	8	8	8	0	0	7	7	7	0	0	6	6	6	0	0	6	6	6	0	0	6	6	6	0	0	7	7	7	0	0	15	15	15	0
Q07866-1	Q07866-1	KLC1_HUMAN	3831	KLC1	Kinesin light chain 1	KLC1,KNS2,KLC	NA	0	14	9	7	7	7	0	0	6	6	6	0	0	0	0	0	0	0	0	0	0	0	0	0	0	0	0	0	0	0	0	0	0	7	7	7	0	0	8	8	8	0
P16109	P16109	LYAM3_HUMAN	6403	SELP	P-selectin	SELP,GMRP,GRMP	NA	0	1	1	3	3	3	0	0	8	8	8	0	0	4	4	4	0	0	5	5	5	0	0	5	5	5	0	0	7	7	7	0	0	4	4	4	0	0	8	8	8	0
Q16881-1	Q16881-1	TRXR1_HUMAN	7296	TXNRD1	Thioredoxin reductase 1, cytoplasmic	TXNRD1,KDRF,GRIM12	NA	0	6	6	4	4	4	0	0	7	7	7	0	0	7	7	7	0	0	1	1	1	0	0	1	1	1	0	0	2	2	2	0	0	9	9	9	0	0	11	11	11	0
P20339	P20339	RAB5A_HUMAN	5868	RAB5A	Ras-related protein Rab-5A	RAB5A,RAB5	NA	0	1	1	3	3	3	0	0	8	8	8	0	0	5	5	5	0	0	3	3	3	0	0	0	0	0	0	0	3	3	3	0	0	3	3	3	0	0	12	12	12	0
Q15029-1	Q15029-1	U5S1_HUMAN	9343	EFTUD2	116 kDa U5 small nuclear ribonucleoprotein component	EFTUD2,SNRP116,KIAA0031	NA	0	2	2	1	1	1	0	0	8	8	8	0	0	0	0	0	0	0	0	0	0	0	0	0	0	0	0	0	0	0	0	0	0	1	1	1	0	0	10	10	10	0
P30464	P30464	1B15_HUMAN	NA	HLA-B	HLA class I histocompatibility antigen, B-15 alpha chain	HLA-B,HLAB	NA	0	6	2	5	5	5	0	0	8	8	8	0	0	6	6	6	0	0	5	5	5	0	0	5	5	5	0	0	5	5	5	0	0	6	6	6	0	0	14	14	14	0
P00918	P00918	CAH2_HUMAN	760	CA2	Carbonic anhydrase 2	CA2	NA	0	1	1	7	7	7	0	0	7	7	7	0	0	5	5	5	0	0	5	5	5	0	0	6	6	6	0	0	5	5	5	0	0	13	13	13	0	0	10	10	10	0
O00203-1	O00203-1	AP3B1_HUMAN	8546	AP3B1	AP-3 complex subunit beta-1	AP3B1,ADTB3A	NA	0	2	1	3	3	3	0	0	5	5	5	0	0	4	4	4	0	0	3	3	3	0	0	0	0	0	0	0	0	0	0	0	0	3	3	3	0	0	5	5	5	0
P22681	P22681	CBL_HUMAN	867	CBL	E3 ubiquitin-protein ligase CBL	CBL,RNF55,CBL2	NA	0	4	1	4	4	4	0	0	3	3	3	0	0	1	1	1	0	0	4	4	4	0	0	0	0	0	0	0	0	0	0	0	0	6	6	6	0	0	3	3	3	0
Q6P2Q9	Q6P2Q9	PRP8_HUMAN	10594	PRPF8	Pre-mRNA-processing-splicing factor 8	PRPF8,PRPC8	NA	0	1	1	5	5	5	0	0	7	7	7	0	0	0	0	0	0	0	0	0	0	0	0	0	0	0	0	0	0	0	0	0	0	6	6	6	0	0	8	8	8	0
Q9NV96-1	Q9NV96-1	CC50A_HUMAN	55754	TMEM30A	Cell cycle control protein 50A	TMEM30A,C6orf67,CDC50A	NA	0	3	1	3	3	3	0	0	4	4	4	0	0	7	7	7	0	0	1	1	1	0	0	2	2	2	0	0	4	4	4	0	0	5	5	5	0	0	10	10	10	0
O43684-1	O43684-1	BUB3_HUMAN	9184	BUB3	Mitotic checkpoint protein BUB3	BUB3	NA	0	2	2	5	5	5	0	0	6	6	6	0	0	6	6	6	0	0	4	4	4	0	0	0	0	0	0	0	3	3	3	0	0	7	7	7	0	0	6	6	6	0
P52306-1	P52306-1	GDS1_HUMAN	5910	RAP1GDS1	Rap1 GTPase-GDP dissociation stimulator 1	RAP1GDS1	NA	0	3	3	6	6	6	0	0	6	6	6	0	0	0	0	0	0	0	0	0	0	0	0	0	0	0	0	0	0	0	0	0	0	6	6	6	0	0	10	10	10	0
P51858	P51858	HDGF_HUMAN	3068	HDGF	Hepatoma-derived growth factor	HDGF,HMG1L2	NA	0	1	1	6	6	6	0	0	7	7	7	0	0	6	6	6	0	0	5	5	5	0	0	0	0	0	0	0	0	0	0	0	0	9	9	9	0	0	10	10	10	0
P42167-2	P42167-2	LAP2B_HUMAN	7112	TMPO	Lamina-associated polypeptide 2, isoforms beta/gamma	TMPO,LAP2	NA	0	3	1	3	3	3	0	0	3	3	3	0	0	7	7	7	0	0	2	2	2	0	0	0	0	0	0	0	0	0	0	0	0	4	4	4	0	0	3	3	3	0
P36507	P36507	MP2K2_HUMAN	5605	MAP2K2	Dual specificity mitogen-activated protein kinase kinase 2	MAP2K2,MEK2,PRKMK2,MKK2	NA	0	1	1	4	4	4	0	0	6	6	6	0	0	5	5	5	0	0	3	3	3	0	0	0	0	0	0	0	0	0	0	0	0	6	6	6	0	0	7	7	7	0
Q9BRF8-1	Q9BRF8-1	CPPED_HUMAN	55313	CPPED1	Calcineurin-like phosphoesterase domain-containing protein 1	CPPED1,CSTP1	NA	0	2	1	7	7	7	0	0	6	6	6	0	0	6	6	6	0	0	7	7	7	0	0	8	8	8	0	0	6	6	6	0	0	8	8	8	0	0	8	8	8	0
P07205	P07205	PGK2_HUMAN	5232	PGK2	Phosphoglycerate kinase 2	PGK2,PGKB	NA	0	1	1	6	6	6	0	0	5	5	5	0	0	7	7	7	0	0	4	4	4	0	0	6	6	6	0	0	5	5	5	0	0	45	45	45	0	0	33	33	33	0
P48047	P48047	ATPO_HUMAN	539	ATP5O	ATP synthase subunit O, mitochondrial	ATP5O,ATPO	NA	0	1	1	6	6	6	0	0	8	8	8	0	0	8	8	8	0	0	7	7	7	0	0	4	4	4	0	0	5	5	5	0	0	7	7	7	0	0	16	16	16	0
Q9HBI1-1	Q9HBI1-1	PARVB_HUMAN	29780	PARVB	Beta-parvin	PARVB	NA	0	3	2	2	2	2	0	0	3	3	3	0	0	5	5	5	0	0	4	4	4	0	0	3	3	3	0	0	5	5	5	0	0	3	3	3	0	0	4	4	4	0
P35613-1	P35613-1	BASI_HUMAN	682	BSG	Basigin	BSG	NA	0	4	2	4	4	4	0	0	7	7	7	0	0	5	5	5	0	0	3	3	3	0	0	4	4	4	0	0	3	3	3	0	0	6	6	6	0	0	12	12	12	0
P07814	P07814	SYEP_HUMAN	2058	EPRS	Bifunctional glutamate/proline--tRNA ligase	EPRS,QARS,QPRS,GLNS,PARS	NA	0	1	1	3	3	3	0	0	4	4	4	0	0	6	6	6	0	0	5	5	5	0	0	0	0	0	0	0	2	2	2	0	0	3	3	3	0	0	5	5	5	0
Q9NTK5-1	Q9NTK5-1	OLA1_HUMAN	29789	OLA1	Obg-like ATPase 1	OLA1,GTPBP9	NA	0	3	1	7	7	7	0	0	7	7	7	0	0	4	4	4	0	0	3	3	3	0	0	3	3	3	0	0	4	4	4	0	0	9	9	9	0	0	11	11	11	0
P30086	P30086	PEBP1_HUMAN	5037	PEBP1	Phosphatidylethanolamine-binding protein 1	PEBP1,PEBP,PBP	NA	0	1	1	6	6	6	0	0	7	7	7	0	0	8	8	8	0	0	7	7	7	0	0	6	6	6	0	0	7	7	7	0	0	9	9	9	0	0	13	13	13	0
P30501	P30501	1C02_HUMAN	NA	HLA-C	HLA class I histocompatibility antigen, Cw-2 alpha chain	HLA-C,HLAC	NA	0	1	1	5	5	5	0	0	6	6	6	0	0	7	7	7	0	0	4	4	4	0	0	7	7	7	0	0	5	5	5	0	0	9	9	9	0	0	15	15	15	0
Q99523	Q99523	SORT_HUMAN	6272	SORT1	Sortilin	SORT1	NA	0	1	1	5	5	5	0	0	7	7	7	0	0	3	3	3	0	0	1	1	1	0	0	0	0	0	0	0	0	0	0	0	0	14	14	14	0	0	20	20	20	0
P27986-1	P27986-1	P85A_HUMAN	5295	PIK3R1	Phosphatidylinositol 3-kinase regulatory subunit alpha	PIK3R1,GRB1	NA	0	4	4	6	6	6	0	0	5	5	5	0	0	5	5	5	0	0	0	0	0	0	0	1	1	1	0	0	2	2	2	0	0	8	8	8	0	0	8	8	8	0
P53990-1	P53990-1	IST1_HUMAN	9798	IST1	IST1 homolog	IST1,KIAA0174	NA	0	4	4	5	5	5	0	0	5	5	5	0	0	6	6	6	0	0	0	0	0	0	0	4	4	4	0	0	0	0	0	0	0	6	6	6	0	0	9	9	9	0
P14222	P14222	PERF_HUMAN	5551	PRF1	Perforin-1	PRF1,PFP	NA	0	1	1	5	5	5	0	0	2	2	2	0	0	7	7	7	0	0	4	4	4	0	0	0	0	0	0	0	0	0	0	0	0	5	5	5	0	0	2	2	2	0
Q6IA69	Q6IA69	NADE_HUMAN	55191	NADSYN1	Glutamine-dependent NAD(+) synthetase	NADSYN1	NA	0	1	1	3	3	3	0	0	5	5	5	0	0	6	6	6	0	0	2	2	2	0	0	3	3	3	0	0	4	4	4	0	0	7	7	7	0	0	10	10	10	0
Q12965	Q12965	MYO1E_HUMAN	4643	MYO1E	Unconventional myosin-Ie	MYO1E,MYO1C	NA	0	1	1	6	6	6	0	0	6	6	6	0	0	8	8	8	0	0	4	4	4	0	0	4	4	4	0	0	3	3	3	0	0	18	18	18	0	0	22	22	22	0
Q07812-1	Q07812-1	BAX_HUMAN	581	BAX	Apoptosis regulator BAX	BAX,BCL2L4	NA	0	7	4	7	7	7	0	0	7	7	7	0	0	4	4	4	0	0	5	5	5	0	0	5	5	5	0	0	4	4	4	0	0	8	8	8	0	0	9	9	9	0
Q15008	Q15008	PSMD6_HUMAN	9861	PSMD6	26S proteasome non-ATPase regulatory subunit 6	PSMD6,PFAAP4,KIAA0107	NA	0	1	1	1	1	1	0	0	7	7	7	0	0	4	4	4	0	0	2	2	2	0	0	0	0	0	0	0	0	0	0	0	0	2	2	2	0	0	11	11	11	0
Q96CW1-1	Q96CW1-1	AP2M1_HUMAN	1173	AP2M1	AP-2 complex subunit mu	AP2M1,CLAPM1,KIAA0109	NA	0	2	2	4	4	4	0	0	6	6	6	0	0	2	2	2	0	0	0	0	0	0	0	0	0	0	0	0	0	0	0	0	0	5	5	5	0	0	10	10	10	0
P30479	P30479	1B41_HUMAN	NA	HLA-B	HLA class I histocompatibility antigen, B-41 alpha chain	HLA-B,HLAB	NA	0	1	1	5	5	5	0	0	7	7	7	0	0	7	7	7	0	0	6	6	6	0	0	6	6	6	0	0	6	6	6	0	0	8	8	8	0	0	14	14	14	0
136429	136429	136429	NA	NA	trypsin [Sus scrofa]	NA	NA	0	1	1	6	6	6	0	0	6	6	6	0	0	7	7	7	0	0	7	7	7	0	0	6	6	6	0	0	6	6	6	0	0	383	383	383	0	0	446	446	446	0
Q13867	Q13867	BLMH_HUMAN	642	BLMH	Bleomycin hydrolase	BLMH	NA	0	1	1	6	6	6	0	0	7	7	7	0	0	6	6	6	0	0	5	5	5	0	0	6	6	6	0	0	6	6	6	0	0	7	7	7	0	0	11	11	11	0
O75396	O75396	SC22B_HUMAN	9554	SEC22B	Vesicle-trafficking protein SEC22b	SEC22B,SEC22L1	NA	0	1	1	5	5	5	0	0	6	6	6	0	0	5	5	5	0	0	4	4	4	0	0	3	3	3	0	0	4	4	4	0	0	5	5	5	0	0	10	10	10	0
Q14344	Q14344	GNA13_HUMAN	10672	GNA13	Guanine nucleotide-binding protein subunit alpha-13	GNA13	NA	0	2	1	2	2	2	0	0	5	5	5	0	0	6	6	6	0	0	6	6	6	0	0	7	7	7	0	0	4	4	4	0	0	5	5	5	0	0	13	13	13	0
Q8N163-1	Q8N163-1	K1967_HUMAN	57805	KIAA1967	DBIRD complex subunit KIAA1967	KIAA1967,DBC1	NA	0	2	2	7	7	7	0	0	7	7	7	0	0	3	3	3	0	0	4	4	4	0	0	0	0	0	0	0	0	0	0	0	0	9	9	9	0	0	11	11	11	0
Q8IZ07	Q8IZ07	AN13A_HUMAN	88455	ANKRD13A	Ankyrin repeat domain-containing protein 13A	ANKRD13A,ANKRD13	NA	0	1	1	2	2	2	0	0	5	5	5	0	0	3	3	3	0	0	0	0	0	0	0	3	3	3	0	0	0	0	0	0	0	2	2	2	0	0	6	6	6	0
Q02750-1	Q02750-1	MP2K1_HUMAN	5604	MAP2K1	Dual specificity mitogen-activated protein kinase kinase 1	MAP2K1,PRKMK1,MEK1	NA	0	2	1	2	2	2	0	0	7	7	7	0	0	6	6	6	0	0	2	2	2	0	0	2	2	2	0	0	0	0	0	0	0	2	2	2	0	0	7	7	7	0
P42768	P42768	WASP_HUMAN	7454	WAS	Wiskott-Aldrich syndrome protein	WAS,IMD2	NA	0	1	1	3	3	3	0	0	5	5	5	0	0	7	7	7	0	0	1	1	1	0	0	0	0	0	0	0	2	2	2	0	0	4	4	4	0	0	8	8	8	0
P62873	P62873	GBB1_HUMAN	2782	GNB1	Guanine nucleotide-binding protein G(I)/G(S)/G(T) subunit beta-1	GNB1	NA	0	1	1	7	7	7	0	0	6	6	6	0	0	8	8	8	0	0	4	4	4	0	0	4	4	4	0	0	5	5	5	0	0	12	12	12	0	0	7	7	7	0
P48426	P48426	PI42A_HUMAN	5305	PIP4K2A	Phosphatidylinositol 5-phosphate 4-kinase type-2 alpha	PIP4K2A,PIP5K2,PIP5K2A	NA	0	1	1	7	7	7	0	0	6	6	6	0	0	6	6	6	0	0	5	5	5	0	0	0	0	0	0	0	3	3	3	0	0	10	10	10	0	0	10	10	10	0
P04632	P04632	CPNS1_HUMAN	826	CAPNS1	Calpain small subunit 1	CAPNS1,CAPNS,CAPN4	NA	0	2	1	5	5	5	0	0	7	7	7	0	0	7	7	7	0	0	6	6	6	0	0	4	4	4	0	0	6	6	6	0	0	8	8	8	0	0	17	17	17	0
P16188	P16188	1A30_HUMAN	NA	HLA-A	HLA class I histocompatibility antigen, A-30 alpha chain	HLA-A,HLAA	NA	0	1	1	6	6	6	0	0	8	8	8	0	0	8	8	8	0	0	8	8	8	0	0	7	7	7	0	0	8	8	8	0	0	9	9	9	0	0	19	19	19	0
P21283	P21283	VATC1_HUMAN	528	ATP6V1C1	V-type proton ATPase subunit C 1	ATP6V1C1,ATP6D,ATP6C,VATC	NA	0	1	1	4	4	4	0	0	6	6	6	0	0	4	4	4	0	0	2	2	2	0	0	4	4	4	0	0	0	0	0	0	0	4	4	4	0	0	11	11	11	0
Q9UNZ2-1	Q9UNZ2-1	NSF1C_HUMAN	55968	NSFL1C	NSFL1 cofactor p47	NSFL1C,UBXN2C	NA	0	4	2	6	6	6	0	0	8	8	8	0	0	4	4	4	0	0	1	1	1	0	0	0	0	0	0	0	0	0	0	0	0	8	8	8	0	0	9	9	9	0
P05120	P05120	PAI2_HUMAN	5055	SERPINB2	Plasminogen activator inhibitor 2	SERPINB2,PLANH2,PAI2	NA	0	1	1	0	0	0	0	0	0	0	0	0	0	3	3	3	0	0	5	5	5	0	0	4	4	4	0	0	4	4	4	0	0	0	0	0	0	0	0	0	0	0
P01876	P01876	IGHA1_HUMAN	NA	IGHA1	Ig alpha-1 chain C region	IGHA1	NA	0	2	1	3	3	3	0	0	4	4	4	0	0	5	5	5	0	0	3	3	3	0	0	4	4	4	0	0	5	5	5	0	0	5	5	5	0	0	7	7	7	0
O75533	O75533	SF3B1_HUMAN	23451	SF3B1	Splicing factor 3B subunit 1	SF3B1,SAP155	NA	0	1	1	5	5	5	0	0	7	7	7	0	0	0	0	0	0	0	0	0	0	0	0	0	0	0	0	0	0	0	0	0	0	5	5	5	0	0	12	12	12	0
P30499	P30499	1C01_HUMAN	NA	HLA-C	HLA class I histocompatibility antigen, Cw-1 alpha chain	HLA-C,HLAC	NA	0	1	1	4	4	4	0	0	5	5	5	0	0	5	5	5	0	0	6	6	6	0	0	5	5	5	0	0	4	4	4	0	0	5	5	5	0	0	11	11	11	0
Q8NBQ5	Q8NBQ5	DHB11_HUMAN	51170	HSD17B11	Estradiol 17-beta-dehydrogenase 11	HSD17B11,PAN1B,DHRS8	NA	0	1	1	5	5	5	0	0	4	4	4	0	0	5	5	5	0	0	2	2	2	0	0	1	1	1	0	0	1	1	1	0	0	9	9	9	0	0	5	5	5	0
Q13277-1	Q13277-1	STX3_HUMAN	6809	STX3	Syntaxin-3	STX3,STX3A	NA	0	3	3	1	1	1	0	0	1	1	1	0	0	6	6	6	0	0	4	4	4	0	0	0	0	0	0	0	0	0	0	0	0	1	1	1	0	0	1	1	1	0
O95573	O95573	ACSL3_HUMAN	2181	ACSL3	Long-chain-fatty-acid--CoA ligase 3	ACSL3,FACL3,LACS3,ACS3	NA	0	1	1	1	1	1	0	0	7	7	7	0	0	0	0	0	0	0	1	1	1	0	0	0	0	0	0	0	0	0	0	0	0	1	1	1	0	0	8	8	8	0
P31949	P31949	S10AB_HUMAN	6282	S100A11	Protein S100-A11	S100A11,MLN70,S100C	NA	0	1	1	6	6	6	0	0	4	4	4	0	0	7	7	7	0	0	6	6	6	0	0	5	5	5	0	0	5	5	5	0	0	17	17	17	0	0	6	6	6	0
Q09028-1	Q09028-1	RBBP4_HUMAN	5928	RBBP4	Histone-binding protein RBBP4	RBBP4,RBAP48	NA	0	6	2	4	4	4	0	0	6	6	6	0	0	1	1	1	0	0	3	3	3	0	0	2	2	2	0	0	0	0	0	0	0	5	5	5	0	0	8	8	8	0
Q01459	Q01459	DIAC_HUMAN	1486	CTBS	Di-N-acetylchitobiase	CTBS,CTB	NA	0	1	1	4	4	4	0	0	5	5	5	0	0	4	4	4	0	0	3	3	3	0	0	2	2	2	0	0	2	2	2	0	0	7	7	7	0	0	7	7	7	0
Q92928	Q92928	RAB1C_HUMAN	NA	RAB1C	Putative Ras-related protein Rab-1C	RAB1C	NA	0	1	1	5	5	5	0	0	3	3	3	0	0	4	4	4	0	0	3	3	3	0	0	3	3	3	0	0	0	0	0	0	0	7	7	7	0	0	4	4	4	0
O43399-1	O43399-1	TPD54_HUMAN	7165	TPD52L2	Tumor protein D54	TPD52L2	NA	0	5	2	4	4	4	0	0	6	6	6	0	0	0	0	0	0	0	2	2	2	0	0	0	0	0	0	0	0	0	0	0	0	4	4	4	0	0	9	9	9	0
Q9NX63	Q9NX63	CHCH3_HUMAN	54927	CHCHD3	Coiled-coil-helix-coiled-coil-helix domain-containing protein 3, mitochondrial	CHCHD3,MINOS3	NA	0	1	1	1	1	1	0	0	7	7	7	0	0	0	0	0	0	0	2	2	2	0	0	0	0	0	0	0	0	0	0	0	0	1	1	1	0	0	7	7	7	0
P61916	P61916	NPC2_HUMAN	10577	NPC2	Epididymal secretory protein E1	NPC2,HE1	NA	0	1	1	5	5	5	0	0	5	5	5	0	0	4	4	4	0	0	4	4	4	0	0	6	6	6	0	0	6	6	6	0	0	6	6	6	0	0	7	7	7	0
Q8TD55-1	Q8TD55-1	PKHO2_HUMAN	80301	PLEKHO2	Pleckstrin homology domain-containing family O member 2	PLEKHO2,PLEKHQ1	NA	0	2	1	6	6	6	0	0	3	3	3	0	0	2	2	2	0	0	0	0	0	0	0	2	2	2	0	0	4	4	4	0	0	12	12	12	0	0	4	4	4	0
P04844-1	P04844-1	RPN2_HUMAN	6185	RPN2	Dolichyl-diphosphooligosaccharide--protein glycosyltransferase subunit 2	RPN2	NA	0	2	2	5	5	5	0	0	5	5	5	0	0	7	7	7	0	0	4	4	4	0	0	4	4	4	0	0	4	4	4	0	0	13	13	13	0	0	20	20	20	0
Q9BUF5	Q9BUF5	TBB6_HUMAN	84617	TUBB6	Tubulin beta-6 chain	TUBB6	NA	0	1	1	5	5	5	0	0	6	6	6	0	0	3	3	3	0	0	3	3	3	0	0	4	4	4	0	0	3	3	3	0	0	34	34	34	0	0	34	34	34	0
P12081	P12081	SYHC_HUMAN	3035	HARS	Histidine--tRNA ligase, cytoplasmic	HARS,HRS	NA	0	2	1	2	2	2	0	0	5	5	5	0	0	4	4	4	0	0	2	2	2	0	0	0	0	0	0	0	0	0	0	0	0	3	3	3	0	0	6	6	6	0
P62269	P62269	RS18_HUMAN	6222	RPS18	40S ribosomal protein S18	RPS18,D6S218E	NA	0	1	1	5	5	5	0	0	7	7	7	0	0	0	0	0	0	0	0	0	0	0	0	0	0	0	0	0	0	0	0	0	0	5	5	5	0	0	7	7	7	0
Q6ZQN7	Q6ZQN7	SO4C1_HUMAN	353189	SLCO4C1	Solute carrier organic anion transporter family member 4C1	SLCO4C1,OATP4C1,OATPX,SLC21A20	NA	0	1	1	5	5	5	0	0	4	4	4	0	0	3	3	3	0	0	4	4	4	0	0	2	2	2	0	0	4	4	4	0	0	6	6	6	0	0	10	10	10	0
P62249	P62249	RS16_HUMAN	6217	RPS16	40S ribosomal protein S16	RPS16	NA	0	1	1	4	4	4	0	0	7	7	7	0	0	0	0	0	0	0	0	0	0	0	0	0	0	0	0	0	0	0	0	0	0	4	4	4	0	0	8	8	8	0
Q13011	Q13011	ECH1_HUMAN	1891	ECH1	Delta(3,5)-Delta(2,4)-dienoyl-CoA isomerase, mitochondrial	ECH1	NA	0	1	1	5	5	5	0	0	6	6	6	0	0	0	0	0	0	0	2	2	2	0	0	0	0	0	0	0	0	0	0	0	0	8	8	8	0	0	6	6	6	0
P07359	P07359	GP1BA_HUMAN	NA	GP1BA	Platelet glycoprotein Ib alpha chain	GP1BA	NA	0	1	1	0	0	0	0	0	2	2	2	0	0	3	3	3	0	0	2	2	2	0	0	3	3	3	0	0	7	7	7	0	0	0	0	0	0	0	2	2	2	0
Q15052-1	Q15052-1	ARHG6_HUMAN	9459	ARHGEF6	Rho guanine nucleotide exchange factor 6	ARHGEF6,PIXA,KIAA0006,COOL2	NA	0	8	2	7	7	7	0	0	6	6	6	0	0	2	2	2	0	0	2	2	2	0	0	0	0	0	0	0	0	0	0	0	0	13	13	13	0	0	12	12	12	0
P13807-1	P13807-1	GYS1_HUMAN	2997	GYS1	Glycogen [starch] synthase, muscle	GYS1,GYS	NA	0	2	2	0	0	0	0	0	0	0	0	0	0	0	0	0	0	0	0	0	0	0	0	7	7	7	0	0	3	3	3	0	0	0	0	0	0	0	0	0	0	0
Q9NYL9	Q9NYL9	TMOD3_HUMAN	29766	TMOD3	Tropomodulin-3	TMOD3	NA	0	1	1	2	2	2	0	0	6	6	6	0	0	5	5	5	0	0	3	3	3	0	0	4	4	4	0	0	5	5	5	0	0	3	3	3	0	0	9	9	9	0
Q8IZ83-1	Q8IZ83-1	A16A1_HUMAN	126133	ALDH16A1	Aldehyde dehydrogenase family 16 member A1	ALDH16A1	NA	0	2	2	0	0	0	0	0	2	2	2	0	0	5	5	5	0	0	2	2	2	0	0	2	2	2	0	0	0	0	0	0	0	0	0	0	0	0	2	2	2	0
O75935-1	O75935-1	DCTN3_HUMAN	11258	DCTN3	Dynactin subunit 3	DCTN3,DCTN22	NA	0	3	1	6	6	6	0	0	5	5	5	0	0	3	3	3	0	0	0	0	0	0	0	0	0	0	0	0	0	0	0	0	0	6	6	6	0	0	5	5	5	0
Q15942	Q15942	ZYX_HUMAN	7791	ZYX	Zyxin	ZYX	NA	0	1	1	5	5	5	0	0	3	3	3	0	0	4	4	4	0	0	1	1	1	0	0	0	0	0	0	0	0	0	0	0	0	7	7	7	0	0	4	4	4	0
P62495	P62495	ERF1_HUMAN	2107	ETF1	Eukaryotic peptide chain release factor subunit 1	ETF1,ERF1,RF1,SUP45L1	NA	0	1	1	2	2	2	0	0	6	6	6	0	0	3	3	3	0	0	1	1	1	0	0	0	0	0	0	0	0	0	0	0	0	2	2	2	0	0	6	6	6	0
Q9ULZ3-1	Q9ULZ3-1	ASC_HUMAN	29108	PYCARD	Apoptosis-associated speck-like protein containing a CARD	PYCARD,ASC,CARD5,TMS1	NA	0	3	2	4	4	4	0	0	5	5	5	0	0	4	4	4	0	0	3	3	3	0	0	5	5	5	0	0	3	3	3	0	0	6	6	6	0	0	9	9	9	0
P30040	P30040	ERP29_HUMAN	10961	ERP29	Endoplasmic reticulum resident protein 29	ERP29,ERP28,C12orf8	NA	0	1	1	6	6	6	0	0	4	4	4	0	0	7	7	7	0	0	5	5	5	0	0	3	3	3	0	0	3	3	3	0	0	7	7	7	0	0	7	7	7	0
Q8TD19	Q8TD19	NEK9_HUMAN	91754	NEK9	Serine/threonine-protein kinase Nek9	NEK9,NERCC,KIAA1995,NEK8	NA	0	1	1	3	3	3	0	0	7	7	7	0	0	0	0	0	0	0	0	0	0	0	0	1	1	1	0	0	0	0	0	0	0	6	6	6	0	0	13	13	13	0
O00241-1	O00241-1	SIRB1_HUMAN	10326	SIRPB1	Signal-regulatory protein beta-1	SIRPB1	NA	0	1	1	0	0	0	0	0	5	5	5	0	0	5	5	5	0	0	4	4	4	0	0	4	4	4	0	0	4	4	4	0	0	0	0	0	0	0	8	8	8	0
O75695	O75695	XRP2_HUMAN	6102	RP2	Protein XRP2	RP2	NA	0	1	1	4	4	4	0	0	4	4	4	0	0	4	4	4	0	0	3	3	3	0	0	2	2	2	0	0	3	3	3	0	0	5	5	5	0	0	7	7	7	0
P36542-1	P36542-1	ATPG_HUMAN	509	ATP5C1	ATP synthase subunit gamma, mitochondrial	ATP5C1,ATP5C,ATP5CL1	NA	0	2	1	7	7	7	0	0	3	3	3	0	0	2	2	2	0	0	1	1	1	0	0	0	0	0	0	0	0	0	0	0	0	8	8	8	0	0	5	5	5	0
Q9P258	Q9P258	RCC2_HUMAN	55920	RCC2	Protein RCC2	RCC2,TD60,KIAA1470	NA	0	1	1	6	6	6	0	0	4	4	4	0	0	2	2	2	0	0	0	0	0	0	0	0	0	0	0	0	0	0	0	0	0	8	8	8	0	0	5	5	5	0
Q15019-1	Q15019-1	SEPT2_HUMAN	4735	SEPT2	Septin-2	SEPT2,KIAA0158,NEDD5,DIFF6	NA	0	2	2	4	4	4	0	0	5	5	5	0	0	5	5	5	0	0	6	6	6	0	0	4	4	4	0	0	6	6	6	0	0	6	6	6	0	0	11	11	11	0
P68400-1	P68400-1	CSK21_HUMAN	1457	CSNK2A1	Casein kinase II subunit alpha	CSNK2A1,CK2A1	NA	0	2	1	1	1	1	0	0	6	6	6	0	0	0	0	0	0	0	0	0	0	0	0	0	0	0	0	0	0	0	0	0	0	1	1	1	0	0	6	6	6	0
P27918	P27918	PROP_HUMAN	5199	CFP	Properdin	CFP,PFC	NA	0	1	1	3	3	3	0	0	0	0	0	0	0	2	2	2	0	0	6	6	6	0	0	5	5	5	0	0	3	3	3	0	0	3	3	3	0	0	0	0	0	0
P30512	P30512	1A29_HUMAN	NA	HLA-A	HLA class I histocompatibility antigen, A-29 alpha chain	HLA-A,HLAA	NA	0	1	1	4	4	4	0	0	6	6	6	0	0	6	6	6	0	0	7	7	7	0	0	5	5	5	0	0	6	6	6	0	0	4	4	4	0	0	12	12	12	0
P59998	P59998	ARPC4_HUMAN	10093	ARPC4	Actin-related protein 2/3 complex subunit 4	ARPC4,ARC20	NA	0	1	1	5	5	5	0	0	6	6	6	0	0	5	5	5	0	0	5	5	5	0	0	5	5	5	0	0	5	5	5	0	0	11	11	11	0	0	14	14	14	0
P05534	P05534	1A24_HUMAN	NA	HLA-A	HLA class I histocompatibility antigen, A-24 alpha chain	HLA-A,HLAA	NA	0	2	1	5	5	5	0	0	6	6	6	0	0	6	6	6	0	0	6	6	6	0	0	6	6	6	0	0	6	6	6	0	0	9	9	9	0	0	14	14	14	0
Q15366-3	Q15366-3	PCBP2_HUMAN	5094	PCBP2	Poly(rC)-binding protein 2	PCBP2	NA	0	11	3	5	5	5	0	0	6	6	6	0	0	5	5	5	0	0	6	6	6	0	0	5	5	5	0	0	4	4	4	0	0	11	11	11	0	0	14	14	14	0
P37108	P37108	SRP14_HUMAN	6727	SRP14	Signal recognition particle 14 kDa protein	SRP14	NA	0	1	1	3	3	3	0	0	6	6	6	0	0	6	6	6	0	0	5	5	5	0	0	2	2	2	0	0	5	5	5	0	0	4	4	4	0	0	7	7	7	0
Q9HAV0	Q9HAV0	GBB4_HUMAN	59345	GNB4	Guanine nucleotide-binding protein subunit beta-4	GNB4	NA	0	1	1	5	5	5	0	0	3	3	3	0	0	4	4	4	0	0	2	2	2	0	0	3	3	3	0	0	5	5	5	0	0	7	7	7	0	0	4	4	4	0
P26447	P26447	S10A4_HUMAN	6275	S100A4	Protein S100-A4	S100A4,MTS1,CAPL	NA	0	1	1	6	6	6	0	0	0	0	0	0	0	6	6	6	0	0	5	5	5	0	0	3	3	3	0	0	2	2	2	0	0	13	13	13	0	0	0	0	0	0
Q8WYA6-1	Q8WYA6-1	CTBL1_HUMAN	56259	CTNNBL1	Beta-catenin-like protein 1	CTNNBL1,C20orf33	NA	0	3	1	7	7	7	0	0	2	2	2	0	0	0	0	0	0	0	0	0	0	0	0	0	0	0	0	0	0	0	0	0	0	7	7	7	0	0	2	2	2	0
P49720	P49720	PSB3_HUMAN	5691	PSMB3	Proteasome subunit beta type-3	PSMB3	NA	0	1	1	2	2	2	0	0	3	3	3	0	0	5	5	5	0	0	3	3	3	0	0	3	3	3	0	0	3	3	3	0	0	2	2	2	0	0	6	6	6	0
Q96KP4-1	Q96KP4-1	CNDP2_HUMAN	55748	CNDP2	Cytosolic non-specific dipeptidase	CNDP2,CPGL,CN2,PEPA	NA	0	2	1	6	6	6	0	0	6	6	6	0	0	3	3	3	0	0	3	3	3	0	0	2	2	2	0	0	0	0	0	0	0	8	8	8	0	0	12	12	12	0
P30043	P30043	BLVRB_HUMAN	645	BLVRB	Flavin reductase (NADPH)	BLVRB,FLR	NA	0	1	1	4	4	4	0	0	4	4	4	0	0	6	6	6	0	0	4	4	4	0	0	6	6	6	0	0	6	6	6	0	0	7	7	7	0	0	10	10	10	0
Q15027	Q15027	ACAP1_HUMAN	9744	ACAP1	Arf-GAP with coiled-coil, ANK repeat and PH domain-containing protein 1	ACAP1,CENTB1,KIAA0050	NA	0	1	1	6	6	6	0	0	3	3	3	0	0	0	0	0	0	0	1	1	1	0	0	0	0	0	0	0	0	0	0	0	0	7	7	7	0	0	4	4	4	0
P30481	P30481	1B44_HUMAN	NA	HLA-B	HLA class I histocompatibility antigen, B-44 alpha chain	HLA-B,HLAB	NA	0	1	1	4	4	4	0	0	6	6	6	0	0	5	5	5	0	0	4	4	4	0	0	3	3	3	0	0	4	4	4	0	0	5	5	5	0	0	10	10	10	0
P17174	P17174	AATC_HUMAN	2805	GOT1	Aspartate aminotransferase, cytoplasmic	GOT1	NA	0	1	1	1	1	1	0	0	4	4	4	0	0	4	4	4	0	0	3	3	3	0	0	4	4	4	0	0	4	4	4	0	0	2	2	2	0	0	4	4	4	0
P31040	P31040	DHSA_HUMAN	6389	SDHA	Succinate dehydrogenase [ubiquinone] flavoprotein subunit, mitochondrial	SDHA,SDH2,SDHF	NA	0	1	1	0	0	0	0	0	6	6	6	0	0	5	5	5	0	0	2	2	2	0	0	0	0	0	0	0	3	3	3	0	0	0	0	0	0	0	7	7	7	0
P51692	P51692	STA5B_HUMAN	6777	STAT5B	Signal transducer and activator of transcription 5B	STAT5B	NA	0	2	1	5	5	5	0	0	7	7	7	0	0	6	6	6	0	0	5	5	5	0	0	2	2	2	0	0	0	0	0	0	0	5	5	5	0	0	9	9	9	0
P00505	P00505	AATM_HUMAN	2806	GOT2	Aspartate aminotransferase, mitochondrial	GOT2	NA	0	1	1	5	5	5	0	0	4	4	4	0	0	4	4	4	0	0	2	2	2	0	0	1	1	1	0	0	1	1	1	0	0	7	7	7	0	0	6	6	6	0
O00571-1	O00571-1	DDX3X_HUMAN	1654	DDX3X	ATP-dependent RNA helicase DDX3X	DDX3X,DDX3,DBX	NA	0	5	2	5	5	5	0	0	5	5	5	0	0	1	1	1	0	0	0	0	0	0	0	0	0	0	0	0	0	0	0	0	0	8	8	8	0	0	9	9	9	0
Q10588	Q10588	BST1_HUMAN	683	BST1	ADP-ribosyl cyclase 2	BST1	NA	0	1	1	4	4	4	0	0	6	6	6	0	0	3	3	3	0	0	0	0	0	0	0	7	7	7	0	0	4	4	4	0	0	7	7	7	0	0	12	12	12	0
Q9H4B7	Q9H4B7	TBB1_HUMAN	81027	TUBB1	Tubulin beta-1 chain	TUBB1	NA	0	1	1	3	3	3	0	0	6	6	6	0	0	4	4	4	0	0	3	3	3	0	0	4	4	4	0	0	5	5	5	0	0	24	24	24	0	0	28	28	28	0
P30626	P30626	SORCN_HUMAN	6717	SRI	Sorcin	SRI	NA	0	1	1	4	4	4	0	0	6	6	6	0	0	2	2	2	0	0	0	0	0	0	0	4	4	4	0	0	3	3	3	0	0	6	6	6	0	0	7	7	7	0
P55060-1	P55060-1	XPO2_HUMAN	1434	CSE1L	Exportin-2	CSE1L,CAS,XPO2	NA	0	3	2	4	4	4	0	0	4	4	4	0	0	6	6	6	0	0	0	0	0	0	0	0	0	0	0	0	0	0	0	0	0	6	6	6	0	0	10	10	10	0
P55263-1	P55263-1	ADK_HUMAN	132	ADK	Adenosine kinase	ADK	NA	0	3	3	2	2	2	0	0	4	4	4	0	0	6	6	6	0	0	0	0	0	0	0	0	0	0	0	0	0	0	0	0	0	2	2	2	0	0	4	4	4	0
P02763	P02763	A1AG1_HUMAN	5004	ORM1	Alpha-1-acid glycoprotein 1	ORM1,AGP1	NA	0	1	1	0	0	0	0	0	0	0	0	0	0	5	5	5	0	0	3	3	3	0	0	6	6	6	0	0	7	7	7	0	0	0	0	0	0	0	0	0	0	0
P11387	P11387	TOP1_HUMAN	7150	TOP1	DNA topoisomerase 1	TOP1	NA	0	1	1	4	4	4	0	0	7	7	7	0	0	3	3	3	0	0	2	2	2	0	0	0	0	0	0	0	0	0	0	0	0	5	5	5	0	0	9	9	9	0
P10599	P10599	THIO_HUMAN	7295	TXN	Thioredoxin	TXN,TRDX,TRX,TRX1	NA	0	1	1	6	6	6	0	0	3	3	3	0	0	7	7	7	0	0	6	6	6	0	0	6	6	6	0	0	5	5	5	0	0	7	7	7	0	0	3	3	3	0
Q9UI12-1	Q9UI12-1	VATH_HUMAN	51606	ATP6V1H	V-type proton ATPase subunit H	ATP6V1H	NA	0	2	2	7	7	7	0	0	2	2	2	0	0	2	2	2	0	0	2	2	2	0	0	0	0	0	0	0	0	0	0	0	0	8	8	8	0	0	3	3	3	0
P51648-1	P51648-1	AL3A2_HUMAN	224	ALDH3A2	Fatty aldehyde dehydrogenase	ALDH3A2,FALDH,ALDH10	NA	0	2	2	2	2	2	0	0	5	5	5	0	0	2	2	2	0	0	0	0	0	0	0	2	2	2	0	0	2	2	2	0	0	2	2	2	0	0	5	5	5	0
Q9Y315	Q9Y315	DEOC_HUMAN	51071	DERA	Putative deoxyribose-phosphate aldolase	DERA	NA	0	1	1	4	4	4	0	0	4	4	4	0	0	3	3	3	0	0	3	3	3	0	0	1	1	1	0	0	0	0	0	0	0	4	4	4	0	0	5	5	5	0
P02751-1	P02751-1	FINC_HUMAN	2335	FN1	Fibronectin	FN1,FN	NA	0	14	10	0	0	0	0	0	3	3	3	0	0	5	5	5	0	0	2	2	2	0	0	0	0	0	0	0	0	0	0	0	0	0	0	0	0	0	3	3	3	0
P13073	P13073	COX41_HUMAN	1327	COX4I1	Cytochrome c oxidase subunit 4 isoform 1, mitochondrial	COX4I1,COX4	NA	0	1	1	0	0	0	0	0	3	3	3	0	0	3	3	3	0	0	5	5	5	0	0	2	2	2	0	0	2	2	2	0	0	0	0	0	0	0	3	3	3	0
Q13637	Q13637	RAB32_HUMAN	10981	RAB32	Ras-related protein Rab-32	RAB32	NA	0	3	1	2	2	2	0	0	7	7	7	0	0	3	3	3	0	0	3	3	3	0	0	0	0	0	0	0	0	0	0	0	0	2	2	2	0	0	7	7	7	0
P62333	P62333	PRS10_HUMAN	5706	PSMC6	26S protease regulatory subunit 10B	PSMC6,SUG2	NA	0	1	1	4	4	4	0	0	5	5	5	0	0	4	4	4	0	0	1	1	1	0	0	0	0	0	0	0	0	0	0	0	0	4	4	4	0	0	5	5	5	0
P31997	P31997	CEAM8_HUMAN	1088	CEACAM8	Carcinoembryonic antigen-related cell adhesion molecule 8	CEACAM8,CGM6	NA	0	1	1	5	5	5	0	0	6	6	6	0	0	6	6	6	0	0	6	6	6	0	0	5	5	5	0	0	7	7	7	0	0	18	18	18	0	0	24	24	24	0
P29692-1	P29692-1	EF1D_HUMAN	1936	EEF1D	Elongation factor 1-delta	EEF1D,EF1D	NA	0	3	2	6	6	6	0	0	3	3	3	0	0	2	2	2	0	0	0	0	0	0	0	0	0	0	0	0	0	0	0	0	0	8	8	8	0	0	5	5	5	0
O14974-1	O14974-1	MYPT1_HUMAN	4659	PPP1R12A	Protein phosphatase 1 regulatory subunit 12A	PPP1R12A,MBS,MYPT1	NA	0	4	2	1	1	1	0	0	4	4	4	0	0	2	2	2	0	0	2	2	2	0	0	0	0	0	0	0	0	0	0	0	0	1	1	1	0	0	4	4	4	0
Q96AX2-1	Q96AX2-1	RAB37_HUMAN	326624	RAB37	Ras-related protein Rab-37	RAB37	NA	0	4	2	2	2	2	0	0	3	3	3	0	0	6	6	6	0	0	4	4	4	0	0	2	2	2	0	0	2	2	2	0	0	3	3	3	0	0	3	3	3	0
P11234	P11234	RALB_HUMAN	5899	RALB	Ras-related protein Ral-B	RALB	NA	0	1	1	4	4	4	0	0	3	3	3	0	0	5	5	5	0	0	6	6	6	0	0	4	4	4	0	0	6	6	6	0	0	4	4	4	0	0	4	4	4	0
Q9HB90	Q9HB90	RRAGC_HUMAN	64121	RRAGC	Ras-related GTP-binding protein C	RRAGC	NA	0	3	1	7	7	7	0	0	6	6	6	0	0	0	0	0	0	0	0	0	0	0	0	1	1	1	0	0	1	1	1	0	0	12	12	12	0	0	7	7	7	0
P61201-1	P61201-1	CSN2_HUMAN	9318	COPS2	COP9 signalosome complex subunit 2	COPS2,CSN2,TRIP15	NA	0	2	2	4	4	4	0	0	4	4	4	0	0	2	2	2	0	0	0	0	0	0	0	0	0	0	0	0	0	0	0	0	0	4	4	4	0	0	4	4	4	0
P16671	P16671	CD36_HUMAN	948	CD36	Platelet glycoprotein 4	CD36,GP4,GP3B	NA	0	1	1	4	4	4	0	0	5	5	5	0	0	6	6	6	0	0	4	4	4	0	0	6	6	6	0	0	7	7	7	0	0	6	6	6	0	0	6	6	6	0
O95747	O95747	OXSR1_HUMAN	9943	OXSR1	Serine/threonine-protein kinase OSR1	OXSR1,KIAA1101,OSR1	NA	0	1	1	3	3	3	0	0	4	4	4	0	0	6	6	6	0	0	2	2	2	0	0	1	1	1	0	0	3	3	3	0	0	4	4	4	0	0	6	6	6	0
O14983-1	O14983-1	AT2A1_HUMAN	487	ATP2A1	Sarcoplasmic/endoplasmic reticulum calcium ATPase 1	ATP2A1	NA	0	2	2	3	3	3	0	0	1	1	1	0	0	7	7	7	0	0	5	5	5	0	0	4	4	4	0	0	4	4	4	0	0	3	3	3	0	0	1	1	1	0
Q8WVT3	Q8WVT3	TPC12_HUMAN	51112	TRAPPC12	Trafficking protein particle complex subunit 12	TRAPPC12,TTC15	NA	0	1	1	6	6	6	0	0	4	4	4	0	0	3	3	3	0	0	1	1	1	0	0	0	0	0	0	0	1	1	1	0	0	6	6	6	0	0	4	4	4	0
P41091	P41091	IF2G_HUMAN	1968	EIF2S3	Eukaryotic translation initiation factor 2 subunit 3	EIF2S3,EIF2G	NA	0	3	1	4	4	4	0	0	6	6	6	0	0	3	3	3	0	0	3	3	3	0	0	1	1	1	0	0	2	2	2	0	0	5	5	5	0	0	12	12	12	0
Q92526-1	Q92526-1	TCPW_HUMAN	10693	CCT6B	T-complex protein 1 subunit zeta-2	CCT6B	NA	0	2	1	3	3	3	0	0	4	4	4	0	0	2	2	2	0	0	5	5	5	0	0	0	0	0	0	0	0	0	0	0	0	3	3	3	0	0	5	5	5	0
O14617-1	O14617-1	AP3D1_HUMAN	8943	AP3D1	AP-3 complex subunit delta-1	AP3D1	NA	0	5	5	7	7	7	0	0	7	7	7	0	0	2	2	2	0	0	0	0	0	0	0	2	2	2	0	0	0	0	0	0	0	10	10	10	0	0	12	12	12	0
Q15286-1	Q15286-1	RAB35_HUMAN	11021	RAB35	Ras-related protein Rab-35	RAB35,RAY,RAB1C	NA	0	2	1	2	2	2	0	0	3	3	3	0	0	7	7	7	0	0	3	3	3	0	0	2	2	2	0	0	2	2	2	0	0	4	4	4	0	0	4	4	4	0
P30466	P30466	1B18_HUMAN	NA	HLA-B	HLA class I histocompatibility antigen, B-18 alpha chain	HLA-B,HLAB	NA	0	1	1	5	5	5	0	0	7	7	7	0	0	5	5	5	0	0	4	4	4	0	0	5	5	5	0	0	4	4	4	0	0	6	6	6	0	0	12	12	12	0
Q9BS26	Q9BS26	ERP44_HUMAN	23071	ERP44	Endoplasmic reticulum resident protein 44	ERP44,TXNDC4,KIAA0573	NA	0	1	1	5	5	5	0	0	5	5	5	0	0	4	4	4	0	0	5	5	5	0	0	3	3	3	0	0	3	3	3	0	0	9	9	9	0	0	6	6	6	0
Q9UL25	Q9UL25	RAB21_HUMAN	23011	RAB21	Ras-related protein Rab-21	RAB21,KIAA0118	NA	0	1	1	3	3	3	0	0	3	3	3	0	0	5	5	5	0	0	6	6	6	0	0	5	5	5	0	0	4	4	4	0	0	5	5	5	0	0	3	3	3	0
Q13404-1	Q13404-1	UB2V1_HUMAN	387522,7335	UBE2V1	Ubiquitin-conjugating enzyme E2 variant 1	UBE2V1,CROC1,UBE2V,UEV1	NA	0	5	4	2	2	2	0	0	5	5	5	0	0	3	3	3	0	0	5	5	5	0	0	3	3	3	0	0	3	3	3	0	0	2	2	2	0	0	7	7	7	0
P30485	P30485	1B47_HUMAN	NA	HLA-B	HLA class I histocompatibility antigen, B-47 alpha chain	HLA-B,HLAB	NA	0	1	1	3	3	3	0	0	4	4	4	0	0	7	7	7	0	0	4	4	4	0	0	4	4	4	0	0	5	5	5	0	0	4	4	4	0	0	8	8	8	0
O00410-1	O00410-1	IPO5_HUMAN	3843	IPO5	Importin-5	IPO5,KPNB3,RANBP5	NA	0	3	2	2	2	2	0	0	4	4	4	0	0	4	4	4	0	0	4	4	4	0	0	1	1	1	0	0	2	2	2	0	0	3	3	3	0	0	4	4	4	0
O14950	O14950	ML12B_HUMAN	103910	MYL12B	Myosin regulatory light chain 12B	MYL12B,MYLC2B,MRLC2	NA	0	4	2	5	5	5	0	0	6	6	6	0	0	5	5	5	0	0	5	5	5	0	0	5	5	5	0	0	4	4	4	0	0	13	13	13	0	0	10	10	10	0
P12004	P12004	PCNA_HUMAN	5111	PCNA	Proliferating cell nuclear antigen	PCNA	NA	0	1	1	7	7	7	0	0	1	1	1	0	0	4	4	4	0	0	4	4	4	0	0	0	0	0	0	0	1	1	1	0	0	8	8	8	0	0	1	1	1	0
O00764-1	O00764-1	PDXK_HUMAN	8566	PDXK	Pyridoxal kinase	PDXK,PNK,PKH,C21orf97,C21orf124	NA	0	3	1	4	4	4	0	0	5	5	5	0	0	5	5	5	0	0	0	0	0	0	0	2	2	2	0	0	4	4	4	0	0	8	8	8	0	0	7	7	7	0
Q92882	Q92882	OSTF1_HUMAN	26578	OSTF1	Osteoclast-stimulating factor 1	OSTF1	NA	0	1	1	2	2	2	0	0	7	7	7	0	0	5	5	5	0	0	6	6	6	0	0	3	3	3	0	0	4	4	4	0	0	3	3	3	0	0	12	12	12	0
P78325	P78325	ADAM8_HUMAN	101	ADAM8	Disintegrin and metalloproteinase domain-containing protein 8	ADAM8,MS2	NA	0	1	1	0	0	0	0	0	2	2	2	0	0	6	6	6	0	0	4	4	4	0	0	3	3	3	0	0	3	3	3	0	0	0	0	0	0	0	2	2	2	0
O00231-1	O00231-1	PSD11_HUMAN	5717	PSMD11	26S proteasome non-ATPase regulatory subunit 11	PSMD11	NA	0	2	2	4	4	4	0	0	6	6	6	0	0	6	6	6	0	0	4	4	4	0	0	3	3	3	0	0	2	2	2	0	0	4	4	4	0	0	6	6	6	0
Q15257-1	Q15257-1	PTPA_HUMAN	5524	PPP2R4	Serine/threonine-protein phosphatase 2A activator	PPP2R4,PTPA	NA	0	4	2	7	7	7	0	0	5	5	5	0	0	6	6	6	0	0	6	6	6	0	0	6	6	6	0	0	6	6	6	0	0	11	11	11	0	0	6	6	6	0
O95861-1	O95861-1	BPNT1_HUMAN	10380	BPNT1	3'(2'),5'-bisphosphate nucleotidase 1	BPNT1	NA	0	2	2	5	5	5	0	0	5	5	5	0	0	2	2	2	0	0	3	3	3	0	0	2	2	2	0	0	2	2	2	0	0	7	7	7	0	0	7	7	7	0
P20933	P20933	ASPG_HUMAN	175	AGA	N(4)-(beta-N-acetylglucosaminyl)-L-asparaginase	AGA	NA	0	1	1	2	2	2	0	0	5	5	5	0	0	3	3	3	0	0	4	4	4	0	0	2	2	2	0	0	5	5	5	0	0	2	2	2	0	0	6	6	6	0
Q96JJ3	Q96JJ3	ELMO2_HUMAN	63916	ELMO2	Engulfment and cell motility protein 2	ELMO2,CED12A,KIAA1834	NA	0	1	1	7	7	7	0	0	5	5	5	0	0	4	4	4	0	0	0	0	0	0	0	0	0	0	0	0	0	0	0	0	0	7	7	7	0	0	9	9	9	0
P14927	P14927	QCR7_HUMAN	7381	UQCRB	Cytochrome b-c1 complex subunit 7	UQCRB,UQBP	NA	0	1	1	4	4	4	0	0	0	0	0	0	0	4	4	4	0	0	0	0	0	0	0	0	0	0	0	0	0	0	0	0	0	4	4	4	0	0	0	0	0	0
P10619	P10619	PPGB_HUMAN	5476	CTSA	Lysosomal protective protein	CTSA,PPGB	NA	0	1	1	2	2	2	0	0	2	2	2	0	0	4	4	4	0	0	2	2	2	0	0	4	4	4	0	0	4	4	4	0	0	4	4	4	0	0	4	4	4	0
P46977	P46977	STT3A_HUMAN	3703	STT3A	Dolichyl-diphosphooligosaccharide--protein glycosyltransferase subunit STT3A	STT3A,TMC,ITM1	NA	0	1	1	2	2	2	0	0	2	2	2	0	0	4	4	4	0	0	4	4	4	0	0	6	6	6	0	0	4	4	4	0	0	3	3	3	0	0	2	2	2	0
P20336	P20336	RAB3A_HUMAN	5864	RAB3A	Ras-related protein Rab-3A	RAB3A	NA	0	1	1	6	6	6	0	0	7	7	7	0	0	5	5	5	0	0	6	6	6	0	0	0	0	0	0	0	2	2	2	0	0	8	8	8	0	0	8	8	8	0
Q9UKK9	Q9UKK9	NUDT5_HUMAN	11164	NUDT5	ADP-sugar pyrophosphatase	NUDT5	NA	0	1	1	7	7	7	0	0	2	2	2	0	0	2	2	2	0	0	1	1	1	0	0	0	0	0	0	0	0	0	0	0	0	11	11	11	0	0	2	2	2	0
O14818-1	O14818-1	PSA7_HUMAN	5688	PSMA7	Proteasome subunit alpha type-7	PSMA7,HSPC	NA	0	5	2	4	4	4	0	0	6	6	6	0	0	6	6	6	0	0	5	5	5	0	0	4	4	4	0	0	5	5	5	0	0	6	6	6	0	0	10	10	10	0
P11166	P11166	GTR1_HUMAN	6513	SLC2A1	Solute carrier family 2, facilitated glucose transporter member 1	SLC2A1,GLUT1	NA	0	1	1	4	4	4	0	0	6	6	6	0	0	6	6	6	0	0	2	2	2	0	0	4	4	4	0	0	4	4	4	0	0	14	14	14	0	0	25	25	25	0
O95379-1	O95379-1	TFIP8_HUMAN	25816	TNFAIP8	Tumor necrosis factor alpha-induced protein 8	TNFAIP8	NA	0	3	3	2	2	2	0	0	6	6	6	0	0	4	4	4	0	0	4	4	4	0	0	3	3	3	0	0	4	4	4	0	0	2	2	2	0	0	7	7	7	0
Q01469	Q01469	FABP5_HUMAN	2171	FABP5	Fatty acid-binding protein, epidermal	FABP5	NA	0	2	1	3	3	3	0	0	4	4	4	0	0	6	6	6	0	0	5	5	5	0	0	2	2	2	0	0	3	3	3	0	0	4	4	4	0	0	4	4	4	0
Q5QGZ9-1	Q5QGZ9-1	CL12A_HUMAN	160364	CLEC12A	C-type lectin domain family 12 member A	CLEC12A,CLL1,DCAL2,MICL	NA	0	4	3	3	3	3	0	0	2	2	2	0	0	5	5	5	0	0	4	4	4	0	0	7	7	7	0	0	7	7	7	0	0	4	4	4	0	0	2	2	2	0
Q13153-1	Q13153-1	PAK1_HUMAN	5058	PAK1	Serine/threonine-protein kinase PAK 1	PAK1	NA	0	2	2	5	5	5	0	0	5	5	5	0	0	3	3	3	0	0	3	3	3	0	0	0	0	0	0	0	0	0	0	0	0	6	6	6	0	0	5	5	5	0
O43772	O43772	MCAT_HUMAN	788	SLC25A20	Mitochondrial carnitine/acylcarnitine carrier protein	SLC25A20,CACT,CAC	NA	0	1	1	6	6	6	0	0	0	0	0	0	0	4	4	4	0	0	0	0	0	0	0	0	0	0	0	0	0	0	0	0	0	6	6	6	0	0	0	0	0	0
P61225	P61225	RAP2B_HUMAN	5912	RAP2B	Ras-related protein Rap-2b	RAP2B	NA	0	2	1	5	5	5	0	0	6	6	6	0	0	5	5	5	0	0	3	3	3	0	0	3	3	3	0	0	6	6	6	0	0	6	6	6	0	0	6	6	6	0
P61247	P61247	RS3A_HUMAN	6189	RPS3A	40S ribosomal protein S3a	RPS3A,FTE1,MFTL	NA	0	1	1	2	2	2	0	0	6	6	6	0	0	0	0	0	0	0	0	0	0	0	0	0	0	0	0	0	0	0	0	0	0	3	3	3	0	0	8	8	8	0
P53041	P53041	PPP5_HUMAN	5536	PPP5C	Serine/threonine-protein phosphatase 5	PPP5C,PPP5	NA	0	2	1	4	4	4	0	0	4	4	4	0	0	0	0	0	0	0	0	0	0	0	0	0	0	0	0	0	0	0	0	0	0	6	6	6	0	0	4	4	4	0
P05198	P05198	IF2A_HUMAN	1965	EIF2S1	Eukaryotic translation initiation factor 2 subunit 1	EIF2S1,EIF2A	NA	0	1	1	6	6	6	0	0	4	4	4	0	0	4	4	4	0	0	3	3	3	0	0	2	2	2	0	0	2	2	2	0	0	8	8	8	0	0	5	5	5	0
Q04760-1	Q04760-1	LGUL_HUMAN	2739	GLO1	Lactoylglutathione lyase	GLO1	NA	0	2	2	3	3	3	0	0	5	5	5	0	0	4	4	4	0	0	4	4	4	0	0	3	3	3	0	0	3	3	3	0	0	3	3	3	0	0	9	9	9	0
P40306	P40306	PSB10_HUMAN	5699	PSMB10	Proteasome subunit beta type-10	PSMB10,MECL1,LMP10	NA	0	1	1	0	0	0	0	0	5	5	5	0	0	4	4	4	0	0	1	1	1	0	0	0	0	0	0	0	0	0	0	0	0	0	0	0	0	0	6	6	6	0
P25787	P25787	PSA2_HUMAN	5683	PSMA2	Proteasome subunit alpha type-2	PSMA2,PSC3,HC3	NA	0	1	1	2	2	2	0	0	5	5	5	0	0	4	4	4	0	0	4	4	4	0	0	3	3	3	0	0	2	2	2	0	0	2	2	2	0	0	9	9	9	0
P28331-1	P28331-1	NDUS1_HUMAN	4719	NDUFS1	NADH-ubiquinone oxidoreductase 75 kDa subunit, mitochondrial	NDUFS1	NA	0	4	3	0	0	0	0	0	5	5	5	0	0	2	2	2	0	0	2	2	2	0	0	0	0	0	0	0	0	0	0	0	0	0	0	0	0	0	7	7	7	0
O75563	O75563	SKAP2_HUMAN	8935	SKAP2	Src kinase-associated phosphoprotein 2	SKAP2,SAPS,PRAP,SCAP2,RA70,SKAP55R	NA	0	1	1	3	3	3	0	0	4	4	4	0	0	4	4	4	0	0	2	2	2	0	0	0	0	0	0	0	0	0	0	0	0	3	3	3	0	0	4	4	4	0
P01137	P01137	TGFB1_HUMAN	7040	TGFB1	Transforming growth factor beta-1	TGFB1,TGFB	NA	0	1	1	2	2	2	0	0	2	2	2	0	0	5	5	5	0	0	3	3	3	0	0	3	3	3	0	0	3	3	3	0	0	2	2	2	0	0	2	2	2	0
P61088	P61088	UBE2N_HUMAN	7334	UBE2N	Ubiquitin-conjugating enzyme E2 N	UBE2N,BLU	NA	0	2	1	3	3	3	0	0	6	6	6	0	0	5	5	5	0	0	5	5	5	0	0	3	3	3	0	0	4	4	4	0	0	6	6	6	0	0	12	12	12	0
Q4G0F5	Q4G0F5	VP26B_HUMAN	112936	VPS26B	Vacuolar protein sorting-associated protein 26B	VPS26B	NA	0	1	1	5	5	5	0	0	5	5	5	0	0	4	4	4	0	0	2	2	2	0	0	1	1	1	0	0	0	0	0	0	0	5	5	5	0	0	6	6	6	0
Q92542-1	Q92542-1	NICA_HUMAN	23385	NCSTN	Nicastrin	NCSTN,KIAA0253	NA	0	2	2	0	0	0	0	0	5	5	5	0	0	3	3	3	0	0	2	2	2	0	0	4	4	4	0	0	2	2	2	0	0	0	0	0	0	0	7	7	7	0
Q13349	Q13349	ITAD_HUMAN	3681	ITGAD	Integrin alpha-D	ITGAD	NA	0	1	1	3	3	3	0	0	3	3	3	0	0	2	2	2	0	0	2	2	2	0	0	4	4	4	0	0	5	5	5	0	0	12	12	12	0	0	16	16	16	0
P16070-1	P16070-1	CD44_HUMAN	960	CD44	CD44 antigen	CD44,LHR,MDU2,MIC4,MDU3	NA	0	17	15	6	6	6	0	0	6	6	6	0	0	4	4	4	0	0	3	3	3	0	0	3	3	3	0	0	4	4	4	0	0	8	8	8	0	0	14	14	14	0
P61604	P61604	CH10_HUMAN	3336	HSPE1	10 kDa heat shock protein, mitochondrial	HSPE1	NA	0	1	1	3	3	3	0	0	0	0	0	0	0	5	5	5	0	0	2	2	2	0	0	1	1	1	0	0	0	0	0	0	0	4	4	4	0	0	0	0	0	0
P02647	P02647	APOA1_HUMAN	335	APOA1	Apolipoprotein A-I	APOA1	NA	0	1	1	0	0	0	0	0	0	0	0	0	0	2	2	2	0	0	4	4	4	0	0	3	3	3	0	0	4	4	4	0	0	0	0	0	0	0	0	0	0	0
Q99460-1	Q99460-1	PSMD1_HUMAN	5707	PSMD1	26S proteasome non-ATPase regulatory subunit 1	PSMD1	NA	0	2	2	3	3	3	0	0	4	4	4	0	0	2	2	2	0	0	0	0	0	0	0	0	0	0	0	0	0	0	0	0	0	5	5	5	0	0	5	5	5	0
P28066	P28066	PSA5_HUMAN	5686	PSMA5	Proteasome subunit alpha type-5	PSMA5	NA	0	1	1	2	2	2	0	0	6	6	6	0	0	5	5	5	0	0	5	5	5	0	0	2	2	2	0	0	2	2	2	0	0	2	2	2	0	0	7	7	7	0
Q96N66-1	Q96N66-1	MBOA7_HUMAN	79143	MBOAT7	Lysophospholipid acyltransferase 7	MBOAT7,OACT7,BB1,LENG4	NA	0	3	2	3	3	3	0	0	4	4	4	0	0	5	5	5	0	0	4	4	4	0	0	4	4	4	0	0	3	3	3	0	0	7	7	7	0	0	9	9	9	0
Q9H939-1	Q9H939-1	PPIP2_HUMAN	9050	PSTPIP2	Proline-serine-threonine phosphatase-interacting protein 2	PSTPIP2	NA	0	2	1	1	1	1	0	0	0	0	0	0	0	4	4	4	0	0	1	1	1	0	0	2	2	2	0	0	1	1	1	0	0	3	3	3	0	0	0	0	0	0
Q5VTR2	Q5VTR2	BRE1A_HUMAN	56254	RNF20	E3 ubiquitin-protein ligase BRE1A	RNF20,BRE1A	NA	0	1	1	4	4	4	0	0	4	4	4	0	0	2	2	2	0	0	0	0	0	0	0	0	0	0	0	0	0	0	0	0	0	4	4	4	0	0	7	7	7	0
Q14C86-1	Q14C86-1	GAPD1_HUMAN	26130	GAPVD1	GTPase-activating protein and VPS9 domain-containing protein 1	GAPVD1,RAP6,GAPEX5,KIAA1521	NA	0	6	6	3	3	3	0	0	6	6	6	0	0	0	0	0	0	0	0	0	0	0	0	0	0	0	0	0	0	0	0	0	0	3	3	3	0	0	6	6	6	0
Q9UPT5-1	Q9UPT5-1	EXOC7_HUMAN	23265	EXOC7	Exocyst complex component 7	EXOC7,EXO70,KIAA1067	NA	0	6	5	2	2	2	0	0	5	5	5	0	0	4	4	4	0	0	0	0	0	0	0	0	0	0	0	0	0	0	0	0	0	3	3	3	0	0	7	7	7	0
Q13043-1	Q13043-1	STK4_HUMAN	6789	STK4	Serine/threonine-protein kinase 4	STK4,KRS2,MST1	NA	0	3	2	1	1	1	0	0	4	4	4	0	0	5	5	5	0	0	1	1	1	0	0	0	0	0	0	0	0	0	0	0	0	1	1	1	0	0	7	7	7	0
O15020-1	O15020-1	SPTN2_HUMAN	6712	SPTBN2	Spectrin beta chain, non-erythrocytic 2	SPTBN2,SCA5,KIAA0302	NA	0	2	2	0	0	0	0	0	4	4	4	0	0	2	2	2	0	0	0	0	0	0	0	3	3	3	0	0	0	0	0	0	0	0	0	0	0	0	4	4	4	0
Q9BZK7	Q9BZK7	TBL1R_HUMAN	79718	TBL1XR1	F-box-like/WD repeat-containing protein TBL1XR1	TBL1XR1,TBLR1,IRA1	NA	0	4	1	2	2	2	0	0	6	6	6	0	0	0	0	0	0	0	0	0	0	0	0	0	0	0	0	0	0	0	0	0	0	2	2	2	0	0	6	6	6	0
P0CG47	P0CG47	UBB_HUMAN	7314	UBB	Polyubiquitin-B	UBB	NA	0	4	4	5	5	5	0	0	5	5	5	0	0	6	6	6	0	0	5	5	5	0	0	5	5	5	0	0	5	5	5	0	0	29	29	29	0	0	46	46	46	0
P20592	P20592	MX2_HUMAN	4600	MX2	Interferon-induced GTP-binding protein Mx2	MX2	NA	0	1	1	0	0	0	0	0	6	6	6	0	0	0	0	0	0	0	0	0	0	0	0	0	0	0	0	0	0	0	0	0	0	0	0	0	0	0	6	6	6	0
P03989	P03989	1B27_HUMAN	NA	HLA-B	HLA class I histocompatibility antigen, B-27 alpha chain	HLA-B,HLAB	NA	0	1	1	4	4	4	0	0	5	5	5	0	0	6	6	6	0	0	4	4	4	0	0	5	5	5	0	0	5	5	5	0	0	5	5	5	0	0	10	10	10	0
P67775-1	P67775-1	PP2AA_HUMAN	5515	PPP2CA	Serine/threonine-protein phosphatase 2A catalytic subunit alpha isoform	PPP2CA	NA	0	3	2	5	5	5	0	0	5	5	5	0	0	4	4	4	0	0	3	3	3	0	0	0	0	0	0	0	1	1	1	0	0	8	8	8	0	0	8	8	8	0
Q9H1U4	Q9H1U4	MEGF9_HUMAN	1955	MEGF9	Multiple epidermal growth factor-like domains protein 9	MEGF9,EGFL5,KIAA0818	NA	0	1	1	2	2	2	0	0	3	3	3	0	0	0	0	0	0	0	1	1	1	0	0	5	5	5	0	0	1	1	1	0	0	2	2	2	0	0	4	4	4	0
Q9H257-1	Q9H257-1	CARD9_HUMAN	64170	CARD9	Caspase recruitment domain-containing protein 9	CARD9	NA	0	3	2	2	2	2	0	0	6	6	6	0	0	0	0	0	0	0	0	0	0	0	0	0	0	0	0	0	0	0	0	0	0	2	2	2	0	0	6	6	6	0
P14324	P14324	FPPS_HUMAN	2224	FDPS	Farnesyl pyrophosphate synthase	FDPS,FPS,KIAA1293	NA	0	1	1	5	5	5	0	0	5	5	5	0	0	6	6	6	0	0	2	2	2	0	0	0	0	0	0	0	2	2	2	0	0	6	6	6	0	0	6	6	6	0
Q9Y2Y8	Q9Y2Y8	PRG3_HUMAN	10394	PRG3	Proteoglycan 3	PRG3,MBPH	NA	0	1	1	0	0	0	0	0	0	0	0	0	0	5	5	5	0	0	4	4	4	0	0	4	4	4	0	0	3	3	3	0	0	0	0	0	0	0	0	0	0	0
O14579-1	O14579-1	COPE_HUMAN	11316	COPE	Coatomer subunit epsilon	COPE	NA	0	2	2	4	4	4	0	0	2	2	2	0	0	3	3	3	0	0	2	2	2	0	0	0	0	0	0	0	0	0	0	0	0	4	4	4	0	0	2	2	2	0
P04080	P04080	CYTB_HUMAN	1476	CSTB	Cystatin-B	CSTB,CST6,STFB	NA	0	1	1	4	4	4	0	0	3	3	3	0	0	4	4	4	0	0	2	2	2	0	0	0	0	0	0	0	0	0	0	0	0	4	4	4	0	0	3	3	3	0
P07738	P07738	PMGE_HUMAN	669	BPGM	Bisphosphoglycerate mutase	BPGM	NA	0	1	1	0	0	0	0	0	0	0	0	0	0	4	4	4	0	0	4	4	4	0	0	2	2	2	0	0	5	5	5	0	0	0	0	0	0	0	0	0	0	0
Q02224-1	Q02224-1	CENPE_HUMAN	1062	CENPE	Centromere-associated protein E	CENPE	NA	0	3	3	0	0	0	0	0	0	0	0	0	0	0	0	0	0	0	0	0	0	0	0	3	3	3	0	0	5	5	5	0	0	0	0	0	0	0	0	0	0	0
Q9HC35	Q9HC35	EMAL4_HUMAN	27436	EML4	Echinoderm microtubule-associated protein-like 4	EML4,EMAPL4,C2orf2	NA	0	1	1	0	0	0	0	0	5	5	5	0	0	3	3	3	0	0	0	0	0	0	0	0	0	0	0	0	4	4	4	0	0	0	0	0	0	0	9	9	9	0
P13473-2	P13473-2	LAMP2_HUMAN	3920	LAMP2	Lysosome-associated membrane glycoprotein 2	LAMP2	NA	0	3	1	2	2	2	0	0	4	4	4	0	0	5	5	5	0	0	3	3	3	0	0	5	5	5	0	0	4	4	4	0	0	4	4	4	0	0	19	19	19	0
P16930	P16930	FAAA_HUMAN	2184	FAH	Fumarylacetoacetase	FAH	NA	0	1	1	5	5	5	0	0	5	5	5	0	0	6	6	6	0	0	5	5	5	0	0	4	4	4	0	0	6	6	6	0	0	5	5	5	0	0	5	5	5	0
P11279	P11279	LAMP1_HUMAN	3916	LAMP1	Lysosome-associated membrane glycoprotein 1	LAMP1	NA	0	1	1	5	5	5	0	0	6	6	6	0	0	5	5	5	0	0	5	5	5	0	0	5	5	5	0	0	5	5	5	0	0	11	11	11	0	0	18	18	18	0
P14151-1	P14151-1	LYAM1_HUMAN	6402	SELL	L-selectin	SELL,LNHR,LYAM1	NA	0	2	2	2	2	2	0	0	6	6	6	0	0	3	3	3	0	0	3	3	3	0	0	4	4	4	0	0	6	6	6	0	0	4	4	4	0	0	9	9	9	0
Q13564-1	Q13564-1	ULA1_HUMAN	8883	NAE1	NEDD8-activating enzyme E1 regulatory subunit	NAE1,APPBP1	NA	0	2	2	4	4	4	0	0	5	5	5	0	0	5	5	5	0	0	3	3	3	0	0	2	2	2	0	0	1	1	1	0	0	8	8	8	0	0	9	9	9	0
P07947	P07947	YES_HUMAN	7525	YES1	Tyrosine-protein kinase Yes	YES1,YES	NA	0	3	1	4	4	4	0	0	3	3	3	0	0	2	2	2	0	0	1	1	1	0	0	0	0	0	0	0	0	0	0	0	0	5	5	5	0	0	3	3	3	0
O43516-1	O43516-1	WIPF1_HUMAN	7456	WIPF1	WAS/WASL-interacting protein family member 1	WIPF1,WIP,WASPIP	NA	0	4	1	4	4	4	0	0	5	5	5	0	0	3	3	3	0	0	2	2	2	0	0	0	0	0	0	0	0	0	0	0	0	7	7	7	0	0	9	9	9	0
Q49A26-1	Q49A26-1	GLYR1_HUMAN	84656	GLYR1	Putative oxidoreductase GLYR1	GLYR1,HIBDL,NP60	NA	0	5	4	5	5	5	0	0	1	1	1	0	0	3	3	3	0	0	2	2	2	0	0	0	0	0	0	0	0	0	0	0	0	6	6	6	0	0	2	2	2	0
P11171-1	P11171-1	41_HUMAN	2035	EPB41	Protein 4.1	EPB41,E41P	NA	0	7	5	1	1	1	0	0	1	1	1	0	0	4	4	4	0	0	3	3	3	0	0	2	2	2	0	0	3	3	3	0	0	1	1	1	0	0	1	1	1	0
P43034-1	P43034-1	LIS1_HUMAN	5048	PAFAH1B1	Platelet-activating factor acetylhydrolase IB subunit alpha	PAFAH1B1,MDS,MDCR,PAFAHA,LIS1	NA	0	1	1	3	3	3	0	0	3	3	3	0	0	3	3	3	0	0	0	0	0	0	0	0	0	0	0	0	1	1	1	0	0	4	4	4	0	0	3	3	3	0
P69849	P69849	NOMO3_HUMAN	408050	NOMO3	Nodal modulator 3	NOMO3	NA	0	4	4	2	2	2	0	0	6	6	6	0	0	2	2	2	0	0	0	0	0	0	0	0	0	0	0	0	0	0	0	0	0	2	2	2	0	0	6	6	6	0
P63092-1	P63092-1	GNAS2_HUMAN	2778	GNAS	Guanine nucleotide-binding protein G(s) subunit alpha isoforms short	GNAS,GNAS1,GSP	NA	0	5	5	3	3	3	0	0	4	4	4	0	0	5	5	5	0	0	3	3	3	0	0	2	2	2	0	0	3	3	3	0	0	5	5	5	0	0	10	10	10	0
P38919	P38919	IF4A3_HUMAN	9775	EIF4A3	Eukaryotic initiation factor 4A-III	EIF4A3,KIAA0111,DDX48	NA	0	1	1	5	5	5	0	0	3	3	3	0	0	0	0	0	0	0	0	0	0	0	0	0	0	0	0	0	0	0	0	0	0	12	12	12	0	0	10	10	10	0
Q99426	Q99426	TBCB_HUMAN	1155	TBCB	Tubulin-folding cofactor B	TBCB,CKAP1,CG22	NA	0	1	1	5	5	5	0	0	2	2	2	0	0	5	5	5	0	0	2	2	2	0	0	0	0	0	0	0	0	0	0	0	0	7	7	7	0	0	2	2	2	0
Q9NVJ2	Q9NVJ2	ARL8B_HUMAN	55207	ARL8B	ADP-ribosylation factor-like protein 8B	ARL8B,GIE1,ARL10C	NA	0	1	1	3	3	3	0	0	6	6	6	0	0	3	3	3	0	0	2	2	2	0	0	0	0	0	0	0	0	0	0	0	0	3	3	3	0	0	7	7	7	0
Q14790-1	Q14790-1	CASP8_HUMAN	841	CASP8	Caspase-8	CASP8,MCH5	NA	0	9	9	1	1	1	0	0	6	6	6	0	0	2	2	2	0	0	0	0	0	0	0	2	2	2	0	0	2	2	2	0	0	1	1	1	0	0	7	7	7	0
Q92974-1	Q92974-1	ARHG2_HUMAN	9181	ARHGEF2	Rho guanine nucleotide exchange factor 2	ARHGEF2,LFP40,KIAA0651	NA	0	3	3	3	3	3	0	0	6	6	6	0	0	0	0	0	0	0	0	0	0	0	0	0	0	0	0	0	0	0	0	0	0	5	5	5	0	0	7	7	7	0
P49961-1	P49961-1	ENTP1_HUMAN	953	ENTPD1	Ectonucleoside triphosphate diphosphohydrolase 1	ENTPD1,CD39	NA	0	5	2	3	3	3	0	0	6	6	6	0	0	3	3	3	0	0	2	2	2	0	0	0	0	0	0	0	4	4	4	0	0	5	5	5	0	0	8	8	8	0
Q9UNM6-1	Q9UNM6-1	PSD13_HUMAN	5719	PSMD13	26S proteasome non-ATPase regulatory subunit 13	PSMD13	NA	0	2	2	4	4	4	0	0	5	5	5	0	0	5	5	5	0	0	1	1	1	0	0	0	0	0	0	0	3	3	3	0	0	4	4	4	0	0	8	8	8	0
Q9Y277-1	Q9Y277-1	VDAC3_HUMAN	7419	VDAC3	Voltage-dependent anion-selective channel protein 3	VDAC3	NA	0	2	2	5	5	5	0	0	5	5	5	0	0	4	4	4	0	0	2	2	2	0	0	2	2	2	0	0	3	3	3	0	0	12	12	12	0	0	10	10	10	0
P08567	P08567	PLEK_HUMAN	5341	PLEK	Pleckstrin	PLEK,P47	NA	0	1	1	2	2	2	0	0	4	4	4	0	0	3	3	3	0	0	4	4	4	0	0	2	2	2	0	0	3	3	3	0	0	2	2	2	0	0	8	8	8	0
P60228	P60228	EIF3E_HUMAN	3646	EIF3E	Eukaryotic translation initiation factor 3 subunit E	EIF3E,EIF3S6,INT6	NA	0	1	1	3	3	3	0	0	4	4	4	0	0	0	0	0	0	0	0	0	0	0	0	0	0	0	0	0	0	0	0	0	0	3	3	3	0	0	6	6	6	0
Q9NRV9	Q9NRV9	HEBP1_HUMAN	50865	HEBP1	Heme-binding protein 1	HEBP1,HBP	NA	0	1	1	5	5	5	0	0	4	4	4	0	0	3	3	3	0	0	0	0	0	0	0	0	0	0	0	0	0	0	0	0	0	6	6	6	0	0	6	6	6	0
P24539	P24539	AT5F1_HUMAN	515	ATP5F1	ATP synthase subunit b, mitochondrial	ATP5F1	NA	0	1	1	3	3	3	0	0	5	5	5	0	0	5	5	5	0	0	0	0	0	0	0	0	0	0	0	0	0	0	0	0	0	4	4	4	0	0	7	7	7	0
Q00722-1	Q00722-1	PLCB2_HUMAN	5330	PLCB2	1-phosphatidylinositol 4,5-bisphosphate phosphodiesterase beta-2	PLCB2	NA	0	2	2	6	6	6	0	0	2	2	2	0	0	2	2	2	0	0	3	3	3	0	0	0	0	0	0	0	0	0	0	0	0	7	7	7	0	0	2	2	2	0
P63000-1	P63000-1	RAC1_HUMAN	5879	RAC1	Ras-related C3 botulinum toxin substrate 1	RAC1,TC25	NA	0	3	2	6	6	6	0	0	6	6	6	0	0	4	4	4	0	0	4	4	4	0	0	3	3	3	0	0	4	4	4	0	0	12	12	12	0	0	15	15	15	0
P07741	P07741	APT_HUMAN	353	APRT	Adenine phosphoribosyltransferase	APRT	NA	0	1	1	3	3	3	0	0	5	5	5	0	0	6	6	6	0	0	2	2	2	0	0	3	3	3	0	0	3	3	3	0	0	7	7	7	0	0	6	6	6	0
P49257	P49257	LMAN1_HUMAN	3998	LMAN1	Protein ERGIC-53	LMAN1,ERGIC53,F5F8D	NA	0	1	1	0	0	0	0	0	3	3	3	0	0	6	6	6	0	0	4	4	4	0	0	0	0	0	0	0	0	0	0	0	0	0	0	0	0	0	3	3	3	0
P49591	P49591	SYSC_HUMAN	6301	SARS	Serine--tRNA ligase, cytoplasmic	SARS,SERS	NA	0	1	1	5	5	5	0	0	3	3	3	0	0	3	3	3	0	0	0	0	0	0	0	0	0	0	0	0	0	0	0	0	0	5	5	5	0	0	5	5	5	0
Q9NQC3-3	Q9NQC3-3	RTN4_HUMAN	57142	RTN4	Reticulon-4	RTN4,KIAA0886,NOGO	NA	0	1	1	4	4	4	0	0	3	3	3	0	0	3	3	3	0	0	2	2	2	0	0	4	4	4	0	0	5	5	5	0	0	5	5	5	0	0	3	3	3	0
P61019-1	P61019-1	RAB2A_HUMAN	5862	RAB2A	Ras-related protein Rab-2A	RAB2A,RAB2	NA	0	3	1	5	5	5	0	0	4	4	4	0	0	6	6	6	0	0	4	4	4	0	0	0	0	0	0	0	2	2	2	0	0	6	6	6	0	0	6	6	6	0
P23469-1	P23469-1	PTPRE_HUMAN	5791	PTPRE	Receptor-type tyrosine-protein phosphatase epsilon	PTPRE	NA	0	3	3	3	3	3	0	0	3	3	3	0	0	4	4	4	0	0	2	2	2	0	0	0	0	0	0	0	0	0	0	0	0	4	4	4	0	0	3	3	3	0
P00746	P00746	CFAD_HUMAN	1675	CFD	Complement factor D	CFD,DF,PFD	NA	0	1	1	2	2	2	0	0	6	6	6	0	0	2	2	2	0	0	0	0	0	0	0	0	0	0	0	0	0	0	0	0	0	2	2	2	0	0	6	6	6	0
P32320	P32320	CDD_HUMAN	978	CDA	Cytidine deaminase	CDA,CDD	NA	0	1	1	3	3	3	0	0	3	3	3	0	0	4	4	4	0	0	2	2	2	0	0	5	5	5	0	0	5	5	5	0	0	3	3	3	0	0	4	4	4	0
A0FGR8-1	A0FGR8-1	ESYT2_HUMAN	57488	ESYT2	Extended synaptotagmin-2	ESYT2,KIAA1228,FAM62B	NA	0	5	3	4	4	4	0	0	4	4	4	0	0	1	1	1	0	0	1	1	1	0	0	2	2	2	0	0	2	2	2	0	0	5	5	5	0	0	7	7	7	0
P13727	P13727	PRG2_HUMAN	5553	PRG2	Bone marrow proteoglycan	PRG2,MBP	NA	0	1	1	0	0	0	0	0	0	0	0	0	0	6	6	6	0	0	4	4	4	0	0	0	0	0	0	0	0	0	0	0	0	0	0	0	0	0	0	0	0	0
Q9UBQ0-1	Q9UBQ0-1	VPS29_HUMAN	51699	VPS29	Vacuolar protein sorting-associated protein 29	VPS29	NA	0	2	2	4	4	4	0	0	5	5	5	0	0	5	5	5	0	0	4	4	4	0	0	6	6	6	0	0	6	6	6	0	0	6	6	6	0	0	5	5	5	0
Q86VS8	Q86VS8	HOOK3_HUMAN	84376	HOOK3	Protein Hook homolog 3	HOOK3	NA	0	1	1	2	2	2	0	0	5	5	5	0	0	0	0	0	0	0	0	0	0	0	0	0	0	0	0	0	0	0	0	0	0	2	2	2	0	0	7	7	7	0
P01011-1	P01011-1	AACT_HUMAN	12	SERPINA3	Alpha-1-antichymotrypsin	SERPINA3,AACT	NA	0	1	1	5	5	5	0	0	6	6	6	0	0	5	5	5	0	0	2	2	2	0	0	4	4	4	0	0	3	3	3	0	0	11	11	11	0	0	10	10	10	0
P04179-1	P04179-1	SODM_HUMAN	6648	SOD2	Superoxide dismutase [Mn], mitochondrial	SOD2	NA	0	2	1	5	5	5	0	0	6	6	6	0	0	5	5	5	0	0	3	3	3	0	0	5	5	5	0	0	5	5	5	0	0	5	5	5	0	0	15	15	15	0
P30046	P30046	DOPD_HUMAN	1652	DDT	D-dopachrome decarboxylase	DDT	NA	0	2	1	3	3	3	0	0	0	0	0	0	0	6	6	6	0	0	0	0	0	0	0	0	0	0	0	0	1	1	1	0	0	3	3	3	0	0	0	0	0	0
Q9UBQ7	Q9UBQ7	GRHPR_HUMAN	9380	GRHPR	Glyoxylate reductase/hydroxypyruvate reductase	GRHPR,GLXR	NA	0	1	1	4	4	4	0	0	2	2	2	0	0	4	4	4	0	0	0	0	0	0	0	2	2	2	0	0	0	0	0	0	0	5	5	5	0	0	2	2	2	0
P23368-1	P23368-1	MAOM_HUMAN	4200	ME2	NAD-dependent malic enzyme, mitochondrial	ME2	NA	0	2	1	5	5	5	0	0	4	4	4	0	0	4	4	4	0	0	2	2	2	0	0	3	3	3	0	0	3	3	3	0	0	5	5	5	0	0	4	4	4	0
Q01813	Q01813	K6PP_HUMAN	5214	PFKP	6-phosphofructokinase type C	PFKP,PFKF	NA	0	1	1	2	2	2	0	0	2	2	2	0	0	3	3	3	0	0	2	2	2	0	0	1	1	1	0	0	1	1	1	0	0	3	3	3	0	0	4	4	4	0
O00743-1	O00743-1	PPP6_HUMAN	5537	PPP6C	Serine/threonine-protein phosphatase 6 catalytic subunit	PPP6C,PPP6	NA	0	3	2	6	6	6	0	0	1	1	1	0	0	0	0	0	0	0	0	0	0	0	0	0	0	0	0	0	0	0	0	0	0	7	7	7	0	0	2	2	2	0
Q9UMS4	Q9UMS4	PRP19_HUMAN	27339	PRPF19	Pre-mRNA-processing factor 19	PRPF19,SNEV,PRP19,NMP200	NA	0	1	1	4	4	4	0	0	5	5	5	0	0	3	3	3	0	0	0	0	0	0	0	0	0	0	0	0	0	0	0	0	0	8	8	8	0	0	7	7	7	0
Q14554	Q14554	PDIA5_HUMAN	10954	PDIA5	Protein disulfide-isomerase A5	PDIA5,PDIR	NA	0	1	1	3	3	3	0	0	3	3	3	0	0	4	4	4	0	0	2	2	2	0	0	0	0	0	0	0	4	4	4	0	0	3	3	3	0	0	3	3	3	0
Q8IYJ3-1	Q8IYJ3-1	SYTL1_HUMAN	84958	SYTL1	Synaptotagmin-like protein 1	SYTL1,SLP1	NA	0	2	2	2	2	2	0	0	5	5	5	0	0	3	3	3	0	0	0	0	0	0	0	3	3	3	0	0	3	3	3	0	0	2	2	2	0	0	6	6	6	0
P01860	P01860	IGHG3_HUMAN	NA	IGHG3	Ig gamma-3 chain C region	IGHG3	NA	0	1	1	4	4	4	0	0	5	5	5	0	0	4	4	4	0	0	4	4	4	0	0	5	5	5	0	0	4	4	4	0	0	8	8	8	0	0	13	13	13	0
Q9BZZ5-2	Q9BZZ5-2	API5_HUMAN	8539	API5	Apoptosis inhibitor 5	API5	NA	0	5	2	5	5	5	0	0	6	6	6	0	0	0	0	0	0	0	0	0	0	0	0	0	0	0	0	0	0	0	0	0	0	8	8	8	0	0	10	10	10	0
Q96C86	Q96C86	DCPS_HUMAN	28960	DCPS	m7GpppX diphosphatase	DCPS,DCS1,HINT5	NA	0	1	1	4	4	4	0	0	2	2	2	0	0	4	4	4	0	0	0	0	0	0	0	0	0	0	0	0	0	0	0	0	0	4	4	4	0	0	3	3	3	0
P20042	P20042	IF2B_HUMAN	8894	EIF2S2	Eukaryotic translation initiation factor 2 subunit 2	EIF2S2,EIF2B	NA	0	1	1	0	0	0	0	0	4	4	4	0	0	2	2	2	0	0	0	0	0	0	0	0	0	0	0	0	0	0	0	0	0	0	0	0	0	0	5	5	5	0
Q03405-1	Q03405-1	UPAR_HUMAN	5329	PLAUR	Urokinase plasminogen activator surface receptor	PLAUR,UPAR,MO3	NA	0	3	1	5	5	5	0	0	5	5	5	0	0	6	6	6	0	0	1	1	1	0	0	2	2	2	0	0	4	4	4	0	0	8	8	8	0	0	6	6	6	0
P09382	P09382	LEG1_HUMAN	3956	LGALS1	Galectin-1	LGALS1	NA	0	1	1	5	5	5	0	0	0	0	0	0	0	4	4	4	0	0	0	0	0	0	0	0	0	0	0	0	0	0	0	0	0	5	5	5	0	0	0	0	0	0
P49189	P49189	AL9A1_HUMAN	223	ALDH9A1	4-trimethylaminobutyraldehyde dehydrogenase	ALDH9A1,ALDH4,ALDH9,ALDH7	NA	0	1	1	0	0	0	0	0	3	3	3	0	0	4	4	4	0	0	5	5	5	0	0	0	0	0	0	0	0	0	0	0	0	0	0	0	0	0	3	3	3	0
Q9NQC3-1	Q9NQC3-1	RTN4_HUMAN	57142	RTN4	Reticulon-4	RTN4,KIAA0886,NOGO	NA	0	5	3	5	5	5	0	0	3	3	3	0	0	4	4	4	0	0	2	2	2	0	0	4	4	4	0	0	4	4	4	0	0	6	6	6	0	0	3	3	3	0
P31947-1	P31947-1	1433S_HUMAN	2810	SFN	14-3-3 protein sigma	SFN,HME1	NA	0	2	2	5	5	5	0	0	6	6	6	0	0	5	5	5	0	0	6	6	6	0	0	3	3	3	0	0	3	3	3	0	0	29	29	29	0	0	23	23	23	0
Q66K74	Q66K74	MAP1S_HUMAN	55201	MAP1S	Microtubule-associated protein 1S	MAP1S,MAP8,BPY2IP1,C19orf5,VCY2IP1	NA	0	1	1	2	2	2	0	0	5	5	5	0	0	3	3	3	0	0	0	0	0	0	0	0	0	0	0	0	0	0	0	0	0	2	2	2	0	0	6	6	6	0
Q9P107	Q9P107	GMIP_HUMAN	51291	GMIP	GEM-interacting protein	GMIP	NA	0	1	1	3	3	3	0	0	4	4	4	0	0	2	2	2	0	0	1	1	1	0	0	1	1	1	0	0	4	4	4	0	0	4	4	4	0	0	6	6	6	0
P04222	P04222	1C03_HUMAN	NA	HLA-C	HLA class I histocompatibility antigen, Cw-3 alpha chain	HLA-C,HLAC	NA	0	1	1	3	3	3	0	0	5	5	5	0	0	4	4	4	0	0	4	4	4	0	0	4	4	4	0	0	3	3	3	0	0	6	6	6	0	0	11	11	11	0
P35659-1	P35659-1	DEK_HUMAN	7913	DEK	Protein DEK	DEK	NA	0	2	1	4	4	4	0	0	3	3	3	0	0	2	2	2	0	0	0	0	0	0	0	0	0	0	0	0	0	0	0	0	0	7	7	7	0	0	6	6	6	0
Q9H0U3	Q9H0U3	MAGT1_HUMAN	84061	MAGT1	Magnesium transporter protein 1	MAGT1,IAG2	NA	0	1	1	5	5	5	0	0	0	0	0	0	0	2	2	2	0	0	0	0	0	0	0	0	0	0	0	0	0	0	0	0	0	5	5	5	0	0	0	0	0	0
P16035	P16035	TIMP2_HUMAN	7077	TIMP2	Metalloproteinase inhibitor 2	TIMP2	NA	0	1	1	0	0	0	0	0	0	0	0	0	0	5	5	5	0	0	0	0	0	0	0	0	0	0	0	0	3	3	3	0	0	0	0	0	0	0	0	0	0	0
P01893	P01893	HLAH_HUMAN	NA	HLA-H	Putative HLA class I histocompatibility antigen, alpha chain H	HLA-H,HLAH	NA	0	1	1	4	4	4	0	0	6	6	6	0	0	6	6	6	0	0	6	6	6	0	0	5	5	5	0	0	6	6	6	0	0	8	8	8	0	0	16	16	16	0
Q13435	Q13435	SF3B2_HUMAN	10992	SF3B2	Splicing factor 3B subunit 2	SF3B2,SAP145	NA	0	1	1	0	0	0	0	0	6	6	6	0	0	0	0	0	0	0	0	0	0	0	0	0	0	0	0	0	0	0	0	0	0	0	0	0	0	0	8	8	8	0
P16152	P16152	CBR1_HUMAN	873	CBR1	Carbonyl reductase [NADPH] 1	CBR1,CBR,CRN	NA	0	1	1	3	3	3	0	0	3	3	3	0	0	2	2	2	0	0	4	4	4	0	0	2	2	2	0	0	1	1	1	0	0	3	3	3	0	0	3	3	3	0
Q9Y2G3	Q9Y2G3	AT11B_HUMAN	23200	ATP11B	Probable phospholipid-transporting ATPase IF	ATP11B,ATPIR,KIAA0956,ATPIF	NA	0	1	1	1	1	1	0	0	4	4	4	0	0	4	4	4	0	0	0	0	0	0	0	0	0	0	0	0	2	2	2	0	0	4	4	4	0	0	7	7	7	0
O75594	O75594	PGRP1_HUMAN	8993	PGLYRP1	Peptidoglycan recognition protein 1	PGLYRP1,PGLYRP,PGRP,TNFSF3L	NA	0	1	1	1	1	1	0	0	3	3	3	0	0	6	6	6	0	0	5	5	5	0	0	5	5	5	0	0	6	6	6	0	0	1	1	1	0	0	3	3	3	0
P52597	P52597	HNRPF_HUMAN	3185	HNRNPF	Heterogeneous nuclear ribonucleoprotein F	HNRNPF,HNRPF	NA	0	1	1	6	6	6	0	0	4	4	4	0	0	2	2	2	0	0	3	3	3	0	0	0	0	0	0	0	0	0	0	0	0	6	6	6	0	0	6	6	6	0
P50225-1	P50225-1	ST1A1_HUMAN	6817	SULT1A1	Sulfotransferase 1A1	SULT1A1,STP1,STP	NA	0	4	1	4	4	4	0	0	4	4	4	0	0	5	5	5	0	0	2	2	2	0	0	0	0	0	0	0	2	2	2	0	0	6	6	6	0	0	7	7	7	0
P01116-2	P01116-2	RASK_HUMAN	3845	KRAS	GTPase KRas	KRAS,RASK2,KRAS2	NA	0	3	1	0	0	0	0	0	5	5	5	0	0	4	4	4	0	0	0	0	0	0	0	0	0	0	0	0	0	0	0	0	0	0	0	0	0	0	5	5	5	0
P07332-1	P07332-1	FES_HUMAN	2242	FES	Tyrosine-protein kinase Fes/Fps	FES,FPS	NA	0	4	2	4	4	4	0	0	5	5	5	0	0	2	2	2	0	0	3	3	3	0	0	2	2	2	0	0	0	0	0	0	0	6	6	6	0	0	9	9	9	0
P11177-1	P11177-1	ODPB_HUMAN	5162	PDHB	Pyruvate dehydrogenase E1 component subunit beta, mitochondrial	PDHB,PHE1B	NA	0	3	2	3	3	3	0	0	4	4	4	0	0	4	4	4	0	0	3	3	3	0	0	0	0	0	0	0	0	0	0	0	0	4	4	4	0	0	5	5	5	0
O15400-1	O15400-1	STX7_HUMAN	8417	STX7	Syntaxin-7	STX7	NA	0	2	2	5	5	5	0	0	3	3	3	0	0	5	5	5	0	0	4	4	4	0	0	2	2	2	0	0	3	3	3	0	0	5	5	5	0	0	7	7	7	0
P57764	P57764	GSDMD_HUMAN	79792	GSDMD	Gasdermin-D	GSDMD,GSDMDC1,DFNA5L	NA	0	1	1	1	1	1	0	0	6	6	6	0	0	2	2	2	0	0	2	2	2	0	0	0	0	0	0	0	0	0	0	0	0	1	1	1	0	0	7	7	7	0
Q13201-1	Q13201-1	MMRN1_HUMAN	22915	MMRN1	Multimerin-1	MMRN1,EMILIN4,ECM,MMRN,GPIA*	NA	0	1	1	2	2	2	0	0	4	4	4	0	0	3	3	3	0	0	4	4	4	0	0	3	3	3	0	0	4	4	4	0	0	2	2	2	0	0	7	7	7	0
Q15819	Q15819	UB2V2_HUMAN	7336	UBE2V2	Ubiquitin-conjugating enzyme E2 variant 2	UBE2V2,UEV2,MMS2	NA	0	1	1	2	2	2	0	0	3	3	3	0	0	3	3	3	0	0	5	5	5	0	0	0	0	0	0	0	3	3	3	0	0	2	2	2	0	0	4	4	4	0
Q8N6C8	Q8N6C8	LIRA3_HUMAN	11026	LILRA3	Leukocyte immunoglobulin-like receptor subfamily A member 3	LILRA3,ILT6,LIR4	NA	0	2	1	0	0	0	0	0	0	0	0	0	0	5	5	5	0	0	1	1	1	0	0	2	2	2	0	0	1	1	1	0	0	0	0	0	0	0	0	0	0	0
Q13217	Q13217	DNJC3_HUMAN	5611	DNAJC3	DnaJ homolog subfamily C member 3	DNAJC3,PRKRI,P58IPK	NA	0	1	1	4	4	4	0	0	4	4	4	0	0	4	4	4	0	0	0	0	0	0	0	0	0	0	0	0	0	0	0	0	0	4	4	4	0	0	5	5	5	0
P63151-1	P63151-1	2ABA_HUMAN	5520	PPP2R2A	Serine/threonine-protein phosphatase 2A 55 kDa regulatory subunit B alpha isoform	PPP2R2A	NA	0	6	2	2	2	2	0	0	5	5	5	0	0	3	3	3	0	0	2	2	2	0	0	1	1	1	0	0	1	1	1	0	0	2	2	2	0	0	8	8	8	0
Q00765	Q00765	REEP5_HUMAN	7905	REEP5	Receptor expression-enhancing protein 5	REEP5,C5orf18,TB2,DP1	NA	0	1	1	2	2	2	0	0	3	3	3	0	0	4	4	4	0	0	3	3	3	0	0	3	3	3	0	0	4	4	4	0	0	2	2	2	0	0	5	5	5	0
Q9NZL9-1	Q9NZL9-1	MAT2B_HUMAN	27430	MAT2B	Methionine adenosyltransferase 2 subunit beta	MAT2B,TGR	NA	0	5	3	3	3	3	0	0	6	6	6	0	0	3	3	3	0	0	3	3	3	0	0	3	3	3	0	0	3	3	3	0	0	4	4	4	0	0	7	7	7	0
P42226-1	P42226-1	STAT6_HUMAN	6778	STAT6	Signal transducer and activator of transcription 6	STAT6	NA	0	2	2	0	0	0	0	0	5	5	5	0	0	1	1	1	0	0	0	0	0	0	0	1	1	1	0	0	0	0	0	0	0	0	0	0	0	0	6	6	6	0
Q9P2J5	Q9P2J5	SYLC_HUMAN	51520	LARS	Leucine--tRNA ligase, cytoplasmic	LARS,KIAA1352	NA	0	1	1	0	0	0	0	0	2	2	2	0	0	4	4	4	0	0	0	0	0	0	0	0	0	0	0	0	0	0	0	0	0	0	0	0	0	0	2	2	2	0
P50148	P50148	GNAQ_HUMAN	2776	GNAQ	Guanine nucleotide-binding protein G(q) subunit alpha	GNAQ,GAQ	NA	0	1	1	3	3	3	0	0	3	3	3	0	0	4	4	4	0	0	2	2	2	0	0	3	3	3	0	0	2	2	2	0	0	4	4	4	0	0	5	5	5	0
Q9NQW7-1	Q9NQW7-1	XPP1_HUMAN	7511	XPNPEP1	Xaa-Pro aminopeptidase 1	XPNPEP1,XPNPEPL,XPNPEPL1	NA	0	2	1	3	3	3	0	0	5	5	5	0	0	1	1	1	0	0	3	3	3	0	0	3	3	3	0	0	2	2	2	0	0	3	3	3	0	0	6	6	6	0
P06241-1	P06241-1	FYN_HUMAN	2534	FYN	Tyrosine-protein kinase Fyn	FYN	NA	0	5	3	3	3	3	0	0	4	4	4	0	0	0	0	0	0	0	1	1	1	0	0	0	0	0	0	0	0	0	0	0	0	4	4	4	0	0	6	6	6	0
Q08722-1	Q08722-1	CD47_HUMAN	961	CD47	Leukocyte surface antigen CD47	CD47,MER6	NA	0	4	3	4	4	4	0	0	4	4	4	0	0	3	3	3	0	0	3	3	3	0	0	3	3	3	0	0	3	3	3	0	0	6	6	6	0	0	13	13	13	0
P00403	P00403	COX2_HUMAN	4513	MT-CO2	Cytochrome c oxidase subunit 2	MT-CO2,MTCO2,COXII,COII	NA	0	1	1	5	5	5	0	0	4	4	4	0	0	5	5	5	0	0	5	5	5	0	0	2	2	2	0	0	2	2	2	0	0	9	9	9	0	0	6	6	6	0
P00441	P00441	SODC_HUMAN	6647	SOD1	Superoxide dismutase [Cu-Zn]	SOD1	NA	0	1	1	0	0	0	0	0	2	2	2	0	0	3	3	3	0	0	3	3	3	0	0	0	0	0	0	0	2	2	2	0	0	0	0	0	0	0	2	2	2	0
Q96IU4-1	Q96IU4-1	ABHEB_HUMAN	84836	ABHD14B	Alpha/beta hydrolase domain-containing protein 14B	ABHD14B,CIB	NA	0	2	1	3	3	3	0	0	4	4	4	0	0	3	3	3	0	0	1	1	1	0	0	2	2	2	0	0	4	4	4	0	0	3	3	3	0	0	6	6	6	0
Q9H3K2	Q9H3K2	GHITM_HUMAN	27069	GHITM	Growth hormone-inducible transmembrane protein	GHITM,MICS1,TMBIM5,DERP2	NA	0	1	1	3	3	3	0	0	5	5	5	0	0	2	2	2	0	0	0	0	0	0	0	3	3	3	0	0	0	0	0	0	0	3	3	3	0	0	13	13	13	0
Q92522	Q92522	H1X_HUMAN	8971	H1FX	Histone H1x	H1FX	NA	0	1	1	2	2	2	0	0	3	3	3	0	0	4	4	4	0	0	2	2	2	0	0	2	2	2	0	0	2	2	2	0	0	2	2	2	0	0	3	3	3	0
Q6NUK1-1	Q6NUK1-1	SCMC1_HUMAN	29957	SLC25A24	Calcium-binding mitochondrial carrier protein SCaMC-1	SLC25A24,APC1,SCAMC1,MCSC1	NA	0	2	1	4	4	4	0	0	1	1	1	0	0	2	2	2	0	0	2	2	2	0	0	1	1	1	0	0	0	0	0	0	0	4	4	4	0	0	1	1	1	0
O60496	O60496	DOK2_HUMAN	9046	DOK2	Docking protein 2	DOK2	NA	0	1	1	3	3	3	0	0	3	3	3	0	0	1	1	1	0	0	1	1	1	0	0	0	0	0	0	0	0	0	0	0	0	4	4	4	0	0	3	3	3	0
Q04837	Q04837	SSBP_HUMAN	6742	SSBP1	Single-stranded DNA-binding protein, mitochondrial	SSBP1,SSBP	NA	0	1	1	4	4	4	0	0	2	2	2	0	0	1	1	1	0	0	0	0	0	0	0	0	0	0	0	0	0	0	0	0	0	5	5	5	0	0	2	2	2	0
P30613-1	P30613-1	KPYR_HUMAN	5313	PKLR	Pyruvate kinase isozymes R/L	PKLR,PKL,PK1	NA	0	2	2	3	3	3	0	0	3	3	3	0	0	4	4	4	0	0	3	3	3	0	0	2	2	2	0	0	2	2	2	0	0	26	26	26	0	0	19	19	19	0
P84090	P84090	ERH_HUMAN	2079	ERH	Enhancer of rudimentary homolog	ERH	NA	0	1	1	4	4	4	0	0	0	0	0	0	0	3	3	3	0	0	0	0	0	0	0	0	0	0	0	0	0	0	0	0	0	6	6	6	0	0	0	0	0	0
Q9Y285	Q9Y285	SYFA_HUMAN	2193	FARSA	Phenylalanine--tRNA ligase alpha subunit	FARSA,FARS,FARSL,FARSLA	NA	0	1	1	4	4	4	0	0	4	4	4	0	0	0	0	0	0	0	0	0	0	0	0	0	0	0	0	0	0	0	0	0	0	5	5	5	0	0	4	4	4	0
Q7L014	Q7L014	DDX46_HUMAN	9879	DDX46	Probable ATP-dependent RNA helicase DDX46	DDX46,KIAA0801	NA	0	1	1	2	2	2	0	0	3	3	3	0	0	5	5	5	0	0	2	2	2	0	0	2	2	2	0	0	2	2	2	0	0	2	2	2	0	0	5	5	5	0
O00429-1	O00429-1	DNM1L_HUMAN	10059	DNM1L	Dynamin-1-like protein	DNM1L,DLP1,DRP1	NA	0	6	6	0	0	0	0	0	3	3	3	0	0	2	2	2	0	0	0	0	0	0	0	1	1	1	0	0	1	1	1	0	0	0	0	0	0	0	3	3	3	0
P15289	P15289	ARSA_HUMAN	410	ARSA	Arylsulfatase A	ARSA	NA	0	1	1	4	4	4	0	0	4	4	4	0	0	3	3	3	0	0	3	3	3	0	0	2	2	2	0	0	2	2	2	0	0	4	4	4	0	0	4	4	4	0
Q9P0L0-1	Q9P0L0-1	VAPA_HUMAN	9218	VAPA	Vesicle-associated membrane protein-associated protein A	VAPA,VAP33	NA	0	2	2	2	2	2	0	0	0	0	0	0	0	4	4	4	0	0	2	2	2	0	0	1	1	1	0	0	1	1	1	0	0	4	4	4	0	0	0	0	0	0
Q15102	Q15102	PA1B3_HUMAN	5050	PAFAH1B3	Platelet-activating factor acetylhydrolase IB subunit gamma	PAFAH1B3,PAFAHG	NA	0	1	1	1	1	1	0	0	5	5	5	0	0	3	3	3	0	0	2	2	2	0	0	1	1	1	0	0	4	4	4	0	0	1	1	1	0	0	5	5	5	0
P59665	P59665	DEF1_HUMAN	728358,1667	DEFA1B	Neutrophil defensin 1	DEFA1,DEFA1B,DEFA2,DEF1,MRS	NA	0	2	2	2	2	2	0	0	2	2	2	0	0	5	5	5	0	0	4	4	4	0	0	4	4	4	0	0	5	5	5	0	0	2	2	2	0	0	4	4	4	0
Q8IZ81	Q8IZ81	ELMD2_HUMAN	255520	ELMOD2	ELMO domain-containing protein 2	ELMOD2	NA	0	1	1	5	5	5	0	0	0	0	0	0	0	4	4	4	0	0	0	0	0	0	0	0	0	0	0	0	0	0	0	0	0	5	5	5	0	0	0	0	0	0
Q9BRG1	Q9BRG1	VPS25_HUMAN	84313	VPS25	Vacuolar protein-sorting-associated protein 25	VPS25,DERP9,EAP20	NA	0	1	1	3	3	3	0	0	5	5	5	0	0	1	1	1	0	0	0	0	0	0	0	0	0	0	0	0	0	0	0	0	0	3	3	3	0	0	6	6	6	0
Q6PI48	Q6PI48	SYDM_HUMAN	55157	DARS2	Aspartate--tRNA ligase, mitochondrial	DARS2	NA	0	1	1	1	1	1	0	0	4	4	4	0	0	0	0	0	0	0	0	0	0	0	0	0	0	0	0	0	0	0	0	0	0	1	1	1	0	0	4	4	4	0
O00116	O00116	ADAS_HUMAN	8540	AGPS	Alkyldihydroxyacetonephosphate synthase, peroxisomal	AGPS	NA	0	1	1	2	2	2	0	0	2	2	2	0	0	4	4	4	0	0	0	0	0	0	0	2	2	2	0	0	2	2	2	0	0	2	2	2	0	0	2	2	2	0
P51153	P51153	RAB13_HUMAN	5872	RAB13	Ras-related protein Rab-13	RAB13	NA	0	1	1	2	2	2	0	0	2	2	2	0	0	5	5	5	0	0	3	3	3	0	0	2	2	2	0	0	2	2	2	0	0	4	4	4	0	0	2	2	2	0
O95834-2	O95834-2	EMAL2_HUMAN	24139	EML2	Echinoderm microtubule-associated protein-like 2	EML2,EMAP2,EMAPL2	NA	0	2	1	4	4	4	0	0	2	2	2	0	0	3	3	3	0	0	1	1	1	0	0	2	2	2	0	0	1	1	1	0	0	6	6	6	0	0	5	5	5	0
Q99714-1	Q99714-1	HCD2_HUMAN	3028	HSD17B10	3-hydroxyacyl-CoA dehydrogenase type-2	HSD17B10,XH98G2,MRPP2,ERAB,SCHAD,HADH2	NA	0	2	1	0	0	0	0	0	4	4	4	0	0	1	1	1	0	0	1	1	1	0	0	0	0	0	0	0	0	0	0	0	0	0	0	0	0	0	8	8	8	0
O00505	O00505	IMA3_HUMAN	3839	KPNA3	Importin subunit alpha-3	KPNA3,QIP2	NA	0	1	1	3	3	3	0	0	5	5	5	0	0	0	0	0	0	0	0	0	0	0	0	0	0	0	0	0	0	0	0	0	0	4	4	4	0	0	6	6	6	0
P07858	P07858	CATB_HUMAN	1508	CTSB	Cathepsin B	CTSB,CPSB	NA	0	1	1	5	5	5	0	0	4	4	4	0	0	0	0	0	0	0	0	0	0	0	0	0	0	0	0	0	0	0	0	0	0	6	6	6	0	0	4	4	4	0
Q07955-1	Q07955-1	SRSF1_HUMAN	6426	SRSF1	Serine/arginine-rich splicing factor 1	SRSF1,SF2,SFRS1,SF2P33,ASF	NA	0	3	1	5	5	5	0	0	0	0	0	0	0	0	0	0	0	0	0	0	0	0	0	0	0	0	0	0	0	0	0	0	0	5	5	5	0	0	0	0	0	0
O43765	O43765	SGTA_HUMAN	6449	SGTA	Small glutamine-rich tetratricopeptide repeat-containing protein alpha	SGTA,SGT1,SGT	NA	0	1	1	0	0	0	0	0	0	0	0	0	0	4	4	4	0	0	2	2	2	0	0	0	0	0	0	0	0	0	0	0	0	0	0	0	0	0	0	0	0	0
O75955	O75955	FLOT1_HUMAN	10211	FLOT1	Flotillin-1	FLOT1	NA	0	1	1	0	0	0	0	0	0	0	0	0	0	0	0	0	0	0	0	0	0	0	0	5	5	5	0	0	0	0	0	0	0	0	0	0	0	0	0	0	0	0
Q9H4A3-1	Q9H4A3-1	WNK1_HUMAN	65125	WNK1	Serine/threonine-protein kinase WNK1	WNK1,KDP,HSN2,PRKWNK1,KIAA0344	NA	0	8	4	2	2	2	0	0	4	4	4	0	0	0	0	0	0	0	0	0	0	0	0	0	0	0	0	0	0	0	0	0	0	3	3	3	0	0	6	6	6	0
P57772	P57772	SELB_HUMAN	60678	EEFSEC	Selenocysteine-specific elongation factor	EEFSEC,SELB	NA	0	1	1	0	0	0	0	0	5	5	5	0	0	0	0	0	0	0	0	0	0	0	0	0	0	0	0	0	0	0	0	0	0	0	0	0	0	0	5	5	5	0
P26368-1	P26368-1	U2AF2_HUMAN	11338	U2AF2	Splicing factor U2AF 65 kDa subunit	U2AF2,U2AF65	NA	0	2	2	2	2	2	0	0	3	3	3	0	0	2	2	2	0	0	0	0	0	0	0	0	0	0	0	0	0	0	0	0	0	2	2	2	0	0	3	3	3	0
O43396	O43396	TXNL1_HUMAN	9352	TXNL1	Thioredoxin-like protein 1	TXNL1,TXNL,TXL,TRP32	NA	0	1	1	4	4	4	0	0	0	0	0	0	0	4	4	4	0	0	5	5	5	0	0	3	3	3	0	0	1	1	1	0	0	4	4	4	0	0	0	0	0	0
P06748-1	P06748-1	NPM_HUMAN	4869	NPM1	Nucleophosmin	NPM1,NPM	NA	0	3	3	2	2	2	0	0	5	5	5	0	0	0	0	0	0	0	0	0	0	0	0	0	0	0	0	0	0	0	0	0	0	3	3	3	0	0	5	5	5	0
P49755	P49755	TMEDA_HUMAN	10972	TMED10	Transmembrane emp24 domain-containing protein 10	TMED10,TMP21	NA	0	1	1	2	2	2	0	0	3	3	3	0	0	5	5	5	0	0	4	4	4	0	0	0	0	0	0	0	3	3	3	0	0	3	3	3	0	0	3	3	3	0
P28065-1	P28065-1	PSB9_HUMAN	5698	PSMB9	Proteasome subunit beta type-9	PSMB9,LMP2,RING12,PSMB6i	NA	0	2	2	4	4	4	0	0	3	3	3	0	0	3	3	3	0	0	4	4	4	0	0	4	4	4	0	0	5	5	5	0	0	5	5	5	0	0	3	3	3	0
A6NDG6	A6NDG6	PGP_HUMAN	283871	PGP	Phosphoglycolate phosphatase	PGP	NA	0	1	1	1	1	1	0	0	5	5	5	0	0	3	3	3	0	0	2	2	2	0	0	0	0	0	0	0	0	0	0	0	0	1	1	1	0	0	5	5	5	0
P30084	P30084	ECHM_HUMAN	1892	ECHS1	Enoyl-CoA hydratase, mitochondrial	ECHS1	NA	0	1	1	3	3	3	0	0	3	3	3	0	0	4	4	4	0	0	4	4	4	0	0	0	0	0	0	0	0	0	0	0	0	4	4	4	0	0	4	4	4	0
Q99598	Q99598	TSNAX_HUMAN	7257	TSNAX	Translin-associated protein X	TSNAX,TRAX	NA	0	1	1	5	5	5	0	0	2	2	2	0	0	4	4	4	0	0	2	2	2	0	0	1	1	1	0	0	1	1	1	0	0	7	7	7	0	0	3	3	3	0
O75475-1	O75475-1	PSIP1_HUMAN	11168	PSIP1	PC4 and SFRS1-interacting protein	PSIP1,DFS70,LEDGF,PSIP2	NA	0	3	1	3	3	3	0	0	4	4	4	0	0	2	2	2	0	0	0	0	0	0	0	0	0	0	0	0	0	0	0	0	0	4	4	4	0	0	5	5	5	0
P21912	P21912	DHSB_HUMAN	6390	SDHB	Succinate dehydrogenase [ubiquinone] iron-sulfur subunit, mitochondrial	SDHB,SDH,SDH1	NA	0	1	1	2	2	2	0	0	2	2	2	0	0	3	3	3	0	0	2	2	2	0	0	0	0	0	0	0	0	0	0	0	0	2	2	2	0	0	2	2	2	0
Q9GZP4-1	Q9GZP4-1	PITH1_HUMAN	57095	PITHD1	PITH domain-containing protein 1	PITHD1,C1orf128	NA	0	2	2	3	3	3	0	0	5	5	5	0	0	4	4	4	0	0	4	4	4	0	0	2	2	2	0	0	4	4	4	0	0	3	3	3	0	0	5	5	5	0
Q04206-1	Q04206-1	TF65_HUMAN	5970	RELA	Transcription factor p65	RELA,NFKB3	NA	0	4	3	5	5	5	0	0	0	0	0	0	0	0	0	0	0	0	0	0	0	0	0	0	0	0	0	0	0	0	0	0	0	5	5	5	0	0	0	0	0	0
Q9Y2Q3-1	Q9Y2Q3-1	GSTK1_HUMAN	373156	GSTK1	Glutathione S-transferase kappa 1	GSTK1	NA	0	4	1	4	4	4	0	0	5	5	5	0	0	3	3	3	0	0	3	3	3	0	0	2	2	2	0	0	2	2	2	0	0	7	7	7	0	0	10	10	10	0
O75915	O75915	PRAF3_HUMAN	10550	ARL6IP5	PRA1 family protein 3	ARL6IP5,DERP11,JWA,PRA2,PRAF3	NA	0	1	1	2	2	2	0	0	3	3	3	0	0	4	4	4	0	0	2	2	2	0	0	3	3	3	0	0	3	3	3	0	0	4	4	4	0	0	15	15	15	0
Q7L591-1	Q7L591-1	DOK3_HUMAN	79930	DOK3	Docking protein 3	DOK3	NA	0	4	1	4	4	4	0	0	5	5	5	0	0	2	2	2	0	0	0	0	0	0	0	1	1	1	0	0	1	1	1	0	0	6	6	6	0	0	10	10	10	0
P36776	P36776	LONM_HUMAN	9361	LONP1	Lon protease homolog, mitochondrial	LONP1,PRSS15	NA	0	1	1	4	4	4	0	0	0	0	0	0	0	2	2	2	0	0	0	0	0	0	0	0	0	0	0	0	0	0	0	0	0	4	4	4	0	0	0	0	0	0
P01834	P01834	IGKC_HUMAN	NA	IGKC	Ig kappa chain C region	IGKC	NA	0	1	1	5	5	5	0	0	4	4	4	0	0	5	5	5	0	0	5	5	5	0	0	4	4	4	0	0	4	4	4	0	0	10	10	10	0	0	7	7	7	0
P02776	P02776	PLF4_HUMAN	5196	PF4	Platelet factor 4	PF4,CXCL4,SCYB4	NA	0	2	1	4	4	4	0	0	0	0	0	0	0	3	3	3	0	0	3	3	3	0	0	3	3	3	0	0	2	2	2	0	0	5	5	5	0	0	0	0	0	0
Q9H444	Q9H444	CHM4B_HUMAN	128866	CHMP4B	Charged multivesicular body protein 4b	CHMP4B,SHAX1,C20orf178	NA	0	1	1	0	0	0	0	0	3	3	3	0	0	4	4	4	0	0	0	0	0	0	0	0	0	0	0	0	0	0	0	0	0	0	0	0	0	0	4	4	4	0
P49773	P49773	HINT1_HUMAN	3094	HINT1	Histidine triad nucleotide-binding protein 1	HINT1,PKCI1,HINT,PRKCNH1	NA	0	1	1	0	0	0	0	0	2	2	2	0	0	4	4	4	0	0	2	2	2	0	0	0	0	0	0	0	2	2	2	0	0	0	0	0	0	0	2	2	2	0
P13224-1	P13224-1	GP1BB_HUMAN	2812	GP1BB	Platelet glycoprotein Ib beta chain	GP1BB	NA	0	2	2	0	0	0	0	0	0	0	0	0	0	3	3	3	0	0	3	3	3	0	0	3	3	3	0	0	4	4	4	0	0	0	0	0	0	0	0	0	0	0
Q99719-2	Q99719-2	SEPT5_HUMAN	5413	SEPT5	Septin-5	SEPT5,PNUTL1	NA	0	2	1	3	3	3	0	0	3	3	3	0	0	5	5	5	0	0	3	3	3	0	0	0	0	0	0	0	2	2	2	0	0	4	4	4	0	0	3	3	3	0
P46926	P46926	GNPI1_HUMAN	10007	GNPDA1	Glucosamine-6-phosphate isomerase 1	GNPDA1,HLN,GNPI,KIAA0060	NA	0	4	1	5	5	5	0	0	2	2	2	0	0	3	3	3	0	0	3	3	3	0	0	1	1	1	0	0	4	4	4	0	0	8	8	8	0	0	4	4	4	0
Q9UFN0	Q9UFN0	NPS3A_HUMAN	25934	NIPSNAP3A	Protein NipSnap homolog 3A	NIPSNAP3A,NIPSNAP4	NA	0	1	1	1	1	1	0	0	4	4	4	0	0	3	3	3	0	0	2	2	2	0	0	0	0	0	0	0	2	2	2	0	0	1	1	1	0	0	4	4	4	0
Q9UKM9-1	Q9UKM9-1	RALY_HUMAN	22913	RALY	RNA-binding protein Raly	RALY,P542,HNRPCL2	NA	0	2	2	3	3	3	0	0	4	4	4	0	0	0	0	0	0	0	0	0	0	0	0	0	0	0	0	0	0	0	0	0	0	3	3	3	0	0	4	4	4	0
Q9UBT2	Q9UBT2	SAE2_HUMAN	10054	UBA2	SUMO-activating enzyme subunit 2	UBA2,SAE2,UBLE1B	NA	0	1	1	3	3	3	0	0	2	2	2	0	0	0	0	0	0	0	0	0	0	0	0	0	0	0	0	0	0	0	0	0	0	3	3	3	0	0	3	3	3	0
P38159-1	P38159-1	RBMX_HUMAN	27316	RBMX	RNA-binding motif protein, X chromosome	RBMX,HNRPG,RBMXP1	NA	0	6	1	3	3	3	0	0	4	4	4	0	0	2	2	2	0	0	3	3	3	0	0	3	3	3	0	0	1	1	1	0	0	3	3	3	0	0	5	5	5	0
Q96I99-1	Q96I99-1	SUCB2_HUMAN	8801	SUCLG2	Succinyl-CoA ligase [GDP-forming] subunit beta, mitochondrial	SUCLG2	NA	0	2	2	3	3	3	0	0	4	4	4	0	0	5	5	5	0	0	2	2	2	0	0	0	0	0	0	0	0	0	0	0	0	6	6	6	0	0	9	9	9	0
O60264	O60264	SMCA5_HUMAN	8467	SMARCA5	SWI/SNF-related matrix-associated actin-dependent regulator of chromatin subfamily A member 5	SMARCA5,SNF2H,WCRF135	NA	0	1	1	2	2	2	0	0	5	5	5	0	0	0	0	0	0	0	0	0	0	0	0	0	0	0	0	0	0	0	0	0	0	4	4	4	0	0	9	9	9	0
Q9NT62-1	Q9NT62-1	ATG3_HUMAN	64422	ATG3	Ubiquitin-like-conjugating enzyme ATG3	ATG3,APG3L,APG3	NA	0	2	1	2	2	2	0	0	3	3	3	0	0	3	3	3	0	0	2	2	2	0	0	2	2	2	0	0	0	0	0	0	0	2	2	2	0	0	3	3	3	0
O43488	O43488	ARK72_HUMAN	8574	AKR7A2	Aflatoxin B1 aldehyde reductase member 2	AKR7A2,AFAR1,AFAR,AKR7	NA	0	2	1	4	4	4	0	0	3	3	3	0	0	4	4	4	0	0	3	3	3	0	0	3	3	3	0	0	4	4	4	0	0	7	7	7	0	0	4	4	4	0
P61769	P61769	B2MG_HUMAN	567	B2M	Beta-2-microglobulin	B2M	NA	0	1	1	3	3	3	0	0	0	0	0	0	0	4	4	4	0	0	3	3	3	0	0	0	0	0	0	0	3	3	3	0	0	7	7	7	0	0	0	0	0	0
P61086-1	P61086-1	UBE2K_HUMAN	3093	UBE2K	Ubiquitin-conjugating enzyme E2 K	UBE2K,LIG,HIP2	NA	0	1	1	3	3	3	0	0	3	3	3	0	0	3	3	3	0	0	2	2	2	0	0	1	1	1	0	0	4	4	4	0	0	3	3	3	0	0	3	3	3	0
Q6ZNJ1-1	Q6ZNJ1-1	NBEL2_HUMAN	23218	NBEAL2	Neurobeachin-like protein 2	NBEAL2,KIAA0540	NA	0	3	3	2	2	2	0	0	5	5	5	0	0	3	3	3	0	0	0	0	0	0	0	0	0	0	0	0	0	0	0	0	0	2	2	2	0	0	10	10	10	0
P48556	P48556	PSMD8_HUMAN	5714	PSMD8	26S proteasome non-ATPase regulatory subunit 8	PSMD8	NA	0	1	1	4	4	4	0	0	0	0	0	0	0	2	2	2	0	0	2	2	2	0	0	0	0	0	0	0	0	0	0	0	0	4	4	4	0	0	0	0	0	0
P80511	P80511	S10AC_HUMAN	6283	S100A12	Protein S100-A12	S100A12	NA	0	1	1	0	0	0	0	0	0	0	0	0	0	5	5	5	0	0	3	3	3	0	0	5	5	5	0	0	5	5	5	0	0	0	0	0	0	0	0	0	0	0
P40763-1	P40763-1	STAT3_HUMAN	6774	STAT3	Signal transducer and activator of transcription 3	STAT3,APRF	NA	0	2	2	4	4	4	0	0	3	3	3	0	0	5	5	5	0	0	3	3	3	0	0	3	3	3	0	0	2	2	2	0	0	9	9	9	0	0	6	6	6	0
P02775	P02775	CXCL7_HUMAN	5473	PPBP	Platelet basic protein	PPBP,CXCL7,CTAP3,SCYB7,THBGB1,TGB1	NA	0	1	1	4	4	4	0	0	0	0	0	0	0	4	4	4	0	0	4	4	4	0	0	2	2	2	0	0	2	2	2	0	0	4	4	4	0	0	0	0	0	0
P62316	P62316	SMD2_HUMAN	6633	SNRPD2	Small nuclear ribonucleoprotein Sm D2	SNRPD2,SNRPD1	NA	0	1	1	4	4	4	0	0	5	5	5	0	0	1	1	1	0	0	0	0	0	0	0	0	0	0	0	0	0	0	0	0	0	4	4	4	0	0	5	5	5	0
Q99729-2	Q99729-2	ROAA_HUMAN	3182	HNRNPAB	Heterogeneous nuclear ribonucleoprotein A/B	HNRNPAB,HNRPAB,ABBP1	NA	0	4	2	4	4	4	0	0	5	5	5	0	0	1	1	1	0	0	3	3	3	0	0	0	0	0	0	0	0	0	0	0	0	10	10	10	0	0	12	12	12	0
O75947-1	O75947-1	ATP5H_HUMAN	10476	ATP5H	ATP synthase subunit d, mitochondrial	ATP5H	NA	0	2	1	4	4	4	0	0	2	2	2	0	0	2	2	2	0	0	0	0	0	0	0	2	2	2	0	0	0	0	0	0	0	4	4	4	0	0	2	2	2	0
O95758-1	O95758-1	PTBP3_HUMAN	9991	PTBP3	Polypyrimidine tract-binding protein 3	PTBP3,ROD1	NA	0	6	6	2	2	2	0	0	5	5	5	0	0	0	0	0	0	0	2	2	2	0	0	0	0	0	0	0	1	1	1	0	0	2	2	2	0	0	6	6	6	0
O00329-1	O00329-1	PK3CD_HUMAN	5293	PIK3CD	Phosphatidylinositol 4,5-bisphosphate 3-kinase catalytic subunit delta isoform	PIK3CD	NA	0	2	1	0	0	0	0	0	3	3	3	0	0	3	3	3	0	0	0	0	0	0	0	1	1	1	0	0	0	0	0	0	0	0	0	0	0	0	3	3	3	0
Q8TCT9-1	Q8TCT9-1	HM13_HUMAN	81502	HM13	Minor histocompatibility antigen H13	HM13,SPP,IMP1,PSL3,H13	NA	0	4	2	0	0	0	0	0	4	4	4	0	0	0	0	0	0	0	0	0	0	0	0	4	4	4	0	0	0	0	0	0	0	0	0	0	0	0	4	4	4	0
P41250	P41250	SYG_HUMAN	2617	GARS	Glycine--tRNA ligase	GARS	NA	0	1	1	0	0	0	0	0	4	4	4	0	0	2	2	2	0	0	0	0	0	0	0	0	0	0	0	0	1	1	1	0	0	0	0	0	0	0	5	5	5	0
Q02413	Q02413	DSG1_HUMAN	1828	DSG1	Desmoglein-1	DSG1,CDHF4	NA	0	1	1	0	0	0	0	0	0	0	0	0	0	2	2	2	0	0	0	0	0	0	0	3	3	3	0	0	2	2	2	0	0	0	0	0	0	0	0	0	0	0
P40199	P40199	CEAM6_HUMAN	4680	CEACAM6	Carcinoembryonic antigen-related cell adhesion molecule 6	CEACAM6,NCA	NA	0	1	1	4	4	4	0	0	4	4	4	0	0	4	4	4	0	0	4	4	4	0	0	4	4	4	0	0	5	5	5	0	0	11	11	11	0	0	10	10	10	0
P08865	P08865	RSSA_HUMAN	3921	RPSA	40S ribosomal protein SA	RPSA,LAMBR,LAMR1	NA	0	1	1	3	3	3	0	0	5	5	5	0	0	0	0	0	0	0	0	0	0	0	0	0	0	0	0	0	0	0	0	0	0	5	5	5	0	0	9	9	9	0
P54802	P54802	ANAG_HUMAN	4669	NAGLU	Alpha-N-acetylglucosaminidase	NAGLU,UFHSD1	NA	0	1	1	4	4	4	0	0	4	4	4	0	0	1	1	1	0	0	0	0	0	0	0	0	0	0	0	0	0	0	0	0	0	4	4	4	0	0	8	8	8	0
Q9UHQ9	Q9UHQ9	NB5R1_HUMAN	51706	CYB5R1	NADH-cytochrome b5 reductase 1	CYB5R1,NQO3A2	NA	0	1	1	5	5	5	0	0	2	2	2	0	0	1	1	1	0	0	1	1	1	0	0	1	1	1	0	0	0	0	0	0	0	5	5	5	0	0	2	2	2	0
O95544	O95544	NADK_HUMAN	65220	NADK	NAD kinase	NADK	NA	0	1	1	0	0	0	0	0	4	4	4	0	0	2	2	2	0	0	1	1	1	0	0	1	1	1	0	0	3	3	3	0	0	0	0	0	0	0	6	6	6	0
P30050-1	P30050-1	RL12_HUMAN	6136	RPL12	60S ribosomal protein L12	RPL12	NA	0	2	1	4	4	4	0	0	5	5	5	0	0	0	0	0	0	0	0	0	0	0	0	0	0	0	0	0	0	0	0	0	0	4	4	4	0	0	5	5	5	0
P07305-1	P07305-1	H10_HUMAN	3005	H1F0	Histone H1.0	H1F0,H1FV	NA	0	2	1	4	4	4	0	0	4	4	4	0	0	5	5	5	0	0	4	4	4	0	0	3	3	3	0	0	5	5	5	0	0	4	4	4	0	0	5	5	5	0
Q8N1F7-1	Q8N1F7-1	NUP93_HUMAN	9688	NUP93	Nuclear pore complex protein Nup93	NUP93,KIAA0095	NA	0	2	2	2	2	2	0	0	4	4	4	0	0	0	0	0	0	0	0	0	0	0	0	0	0	0	0	0	0	0	0	0	0	2	2	2	0	0	5	5	5	0
Q86VB7-1	Q86VB7-1	C163A_HUMAN	9332	CD163	Scavenger receptor cysteine-rich type 1 protein M130	CD163,M130	NA	0	4	4	0	0	0	0	0	5	5	5	0	0	0	0	0	0	0	0	0	0	0	0	0	0	0	0	0	0	0	0	0	0	0	0	0	0	0	5	5	5	0
Q9NZK5-1	Q9NZK5-1	CECR1_HUMAN	51816	CECR1	Adenosine deaminase CECR1	CECR1,IDGFL,ADGF,ADA2	NA	0	2	1	0	0	0	0	0	0	0	0	0	0	5	5	5	0	0	0	0	0	0	0	0	0	0	0	0	0	0	0	0	0	0	0	0	0	0	0	0	0	0
O43813	O43813	LANC1_HUMAN	10314	LANCL1	LanC-like protein 1	LANCL1,GPR69A	NA	0	1	1	5	5	5	0	0	2	2	2	0	0	2	2	2	0	0	1	1	1	0	0	1	1	1	0	0	0	0	0	0	0	7	7	7	0	0	3	3	3	0
Q96FN4	Q96FN4	CPNE2_HUMAN	221184	CPNE2	Copine-2	CPNE2	NA	0	1	1	0	0	0	0	0	2	2	2	0	0	5	5	5	0	0	3	3	3	0	0	3	3	3	0	0	3	3	3	0	0	0	0	0	0	0	2	2	2	0
P21108	P21108	PRPS3_HUMAN	221823	PRPS1L1	Ribose-phosphate pyrophosphokinase 3	PRPS1L1,PRPS3,PRPSL	NA	0	1	1	4	4	4	0	0	2	2	2	0	0	4	4	4	0	0	0	0	0	0	0	0	0	0	0	0	0	0	0	0	0	5	5	5	0	0	4	4	4	0
Q12907	Q12907	LMAN2_HUMAN	10960	LMAN2	Vesicular integral-membrane protein VIP36	LMAN2,C5orf8	NA	0	1	1	4	4	4	0	0	3	3	3	0	0	3	3	3	0	0	2	2	2	0	0	2	2	2	0	0	4	4	4	0	0	4	4	4	0	0	6	6	6	0
P51991-1	P51991-1	ROA3_HUMAN	220988	HNRNPA3	Heterogeneous nuclear ribonucleoprotein A3	HNRNPA3,HNRPA3	NA	0	2	2	3	3	3	0	0	4	4	4	0	0	0	0	0	0	0	0	0	0	0	0	0	0	0	0	0	0	0	0	0	0	3	3	3	0	0	5	5	5	0
P29218-1	P29218-1	IMPA1_HUMAN	3612	IMPA1	Inositol monophosphatase 1	IMPA1,IMPA	NA	0	2	1	2	2	2	0	0	3	3	3	0	0	3	3	3	0	0	2	2	2	0	0	0	0	0	0	0	3	3	3	0	0	2	2	2	0	0	3	3	3	0
P55145	P55145	MANF_HUMAN	7873	MANF	Mesencephalic astrocyte-derived neurotrophic factor	MANF,ARP,ARMET	NA	0	1	1	1	1	1	0	0	2	2	2	0	0	2	2	2	0	0	0	0	0	0	0	3	3	3	0	0	1	1	1	0	0	1	1	1	0	0	2	2	2	0
O15498	O15498	YKT6_HUMAN	10652	YKT6	Synaptobrevin homolog YKT6	YKT6	NA	0	1	1	2	2	2	0	0	5	5	5	0	0	0	0	0	0	0	1	1	1	0	0	0	0	0	0	0	0	0	0	0	0	2	2	2	0	0	6	6	6	0
Q9Y5Z4-1	Q9Y5Z4-1	HEBP2_HUMAN	23593	HEBP2	Heme-binding protein 2	HEBP2,SOUL,C6orf34	NA	0	2	1	0	0	0	0	0	2	2	2	0	0	5	5	5	0	0	3	3	3	0	0	2	2	2	0	0	3	3	3	0	0	0	0	0	0	0	2	2	2	0
P08621-1	P08621-1	RU17_HUMAN	6625	SNRNP70	U1 small nuclear ribonucleoprotein 70 kDa	SNRNP70,SNRP70,RPU1,U1AP1,RNPU1Z	NA	0	3	2	5	5	5	0	0	3	3	3	0	0	0	0	0	0	0	0	0	0	0	0	0	0	0	0	0	0	0	0	0	0	7	7	7	0	0	3	3	3	0
P08637	P08637	FCG3A_HUMAN	2214	FCGR3A	Low affinity immunoglobulin gamma Fc region receptor III-A	FCGR3A,CD16A,IGFR3,FCG3,FCGR3	NA	0	1	1	4	4	4	0	0	4	4	4	0	0	3	3	3	0	0	0	0	0	0	0	3	3	3	0	0	4	4	4	0	0	7	7	7	0	0	11	11	11	0
Q8NHP6-1	Q8NHP6-1	MSPD2_HUMAN	158747	MOSPD2	Motile sperm domain-containing protein 2	MOSPD2	NA	0	2	2	3	3	3	0	0	4	4	4	0	0	1	1	1	0	0	2	2	2	0	0	1	1	1	0	0	2	2	2	0	0	4	4	4	0	0	4	4	4	0
P08962	P08962	CD63_HUMAN	967	CD63	CD63 antigen	CD63,TSPAN30,MLA1	NA	0	1	1	4	4	4	0	0	4	4	4	0	0	5	5	5	0	0	5	5	5	0	0	5	5	5	0	0	5	5	5	0	0	8	8	8	0	0	11	11	11	0
Q6NVY1-1	Q6NVY1-1	HIBCH_HUMAN	26275	HIBCH	3-hydroxyisobutyryl-CoA hydrolase, mitochondrial	HIBCH	NA	0	2	1	5	5	5	0	0	3	3	3	0	0	2	2	2	0	0	0	0	0	0	0	0	0	0	0	0	0	0	0	0	0	5	5	5	0	0	3	3	3	0
Q05209	Q05209	PTN12_HUMAN	5782	PTPN12	Tyrosine-protein phosphatase non-receptor type 12	PTPN12	NA	0	1	1	5	5	5	0	0	3	3	3	0	0	0	0	0	0	0	2	2	2	0	0	2	2	2	0	0	0	0	0	0	0	5	5	5	0	0	6	6	6	0
P20061	P20061	TCO1_HUMAN	6947	TCN1	Transcobalamin-1	TCN1,TC1	NA	0	1	1	0	0	0	0	0	0	0	0	0	0	5	5	5	0	0	5	5	5	0	0	5	5	5	0	0	5	5	5	0	0	0	0	0	0	0	0	0	0	0
O75477	O75477	ERLN1_HUMAN	10613	ERLIN1	Erlin-1	ERLIN1,C10orf69,SPFH1,KE04,KEO4	NA	0	3	1	3	3	3	0	0	3	3	3	0	0	2	2	2	0	0	2	2	2	0	0	4	4	4	0	0	2	2	2	0	0	4	4	4	0	0	6	6	6	0
Q15233	Q15233	NONO_HUMAN	4841	NONO	Non-POU domain-containing octamer-binding protein	NONO,NRB54	NA	0	1	1	4	4	4	0	0	5	5	5	0	0	0	0	0	0	0	0	0	0	0	0	0	0	0	0	0	0	0	0	0	0	8	8	8	0	0	7	7	7	0
Q15057	Q15057	ACAP2_HUMAN	23527	ACAP2	Arf-GAP with coiled-coil, ANK repeat and PH domain-containing protein 2	ACAP2,KIAA0041,CENTB2	NA	0	1	1	4	4	4	0	0	2	2	2	0	0	2	2	2	0	0	0	0	0	0	0	4	4	4	0	0	1	1	1	0	0	4	4	4	0	0	2	2	2	0
O43865-1	O43865-1	SAHH2_HUMAN	10768	AHCYL1	Putative adenosylhomocysteinase 2	AHCYL1,XPVKONA,DCAL	NA	0	5	2	3	3	3	0	0	5	5	5	0	0	2	2	2	0	0	1	1	1	0	0	0	0	0	0	0	2	2	2	0	0	4	4	4	0	0	5	5	5	0
P02794	P02794	FRIH_HUMAN	2495	FTH1	Ferritin heavy chain	FTH1,FTH,FTHL6	NA	0	1	1	0	0	0	0	0	5	5	5	0	0	0	0	0	0	0	3	3	3	0	0	0	0	0	0	0	0	0	0	0	0	0	0	0	0	0	9	9	9	0
[truncated: 1,081 more rows]
[truncated: 54 more columns]
